# Supplementary material for: C3: connect separate connected components to form a succinct disease module
Source: BMC Bioinformatics. 2020 Oct 2;21:433. doi: 10.1186/s12859-020-03769-y (PMC7531168; doi:10.1186/s12859-020-03769-y)
Supplement: Supplementary file 1 — Additional file 1: Supplementary data and results. [file 12859_2020_3769_MOESM1_ESM.zip]

Archive with 314 entries (310 files):
- supplementary files/Biological validation datasets/
- supplementary files/Biological validation datasets/Drug-target.txt
- supplementary files/Biological validation datasets/Gene expression of asthma specific.txt
- supplementary files/Biological validation datasets/GO term similarity genes top 4000.txt
- supplementary files/Biological validation datasets/GWAS.txt
- supplementary files/Biological validation datasets/OMIM.txt
- supplementary files/C3 module of 299 diseases.xlsx
- supplementary files/C3 tool in Python/
- supplementary files/C3 tool in Python/C3.py
- supplementary files/C3 tool in Python/network_file.txt
- supplementary files/C3 tool in Python/README.md
- supplementary files/C3 tool in Python/seeds_file.txt
- supplementary files/Disease genes from OMIM and GWAS/
- supplementary files/Disease genes from OMIM and GWAS/299 diseases/
- supplementary files/Disease genes from OMIM and GWAS/299 diseases/abnormalities_multiple.txt
- supplementary files/Disease genes from OMIM and GWAS/299 diseases/actinomycetales_infections.txt
- supplementary files/Disease genes from OMIM and GWAS/299 diseases/adenocarcinoma.txt
- supplementary files/Disease genes from OMIM and GWAS/299 diseases/adnexal_diseases.txt
- supplementary files/Disease genes from OMIM and GWAS/299 diseases/adrenal_gland_diseases.txt
- supplementary files/Disease genes from OMIM and GWAS/299 diseases/albuminuria.txt
- supplementary files/Disease genes from OMIM and GWAS/299 diseases/alzheimer_disease.txt
- supplementary files/Disease genes from OMIM and GWAS/299 diseases/amino_acid_metaolism,inborn_errors.txt
- supplementary files/Disease genes from OMIM and GWAS/299 diseases/amyotrophic_lateral_sclerosis.txt
- supplementary files/Disease genes from OMIM and GWAS/299 diseases/anemia,aplastic.txt
- supplementary files/Disease genes from OMIM and GWAS/299 diseases/anemia,hemolytic.txt
- supplementary files/Disease genes from OMIM and GWAS/299 diseases/anemia.txt
- supplementary files/Disease genes from OMIM and GWAS/299 diseases/aneurysm.txt
- supplementary files/Disease genes from OMIM and GWAS/299 diseases/ankylosis.txt
- supplementary files/Disease genes from OMIM and GWAS/299 diseases/arrhythmias,cardiac.txt
- supplementary files/Disease genes from OMIM and GWAS/299 diseases/arterial_occlusive_diseases.txt
- supplementary files/Disease genes from OMIM and GWAS/299 diseases/arteriosclerosis.txt
- supplementary files/Disease genes from OMIM and GWAS/299 diseases/arthritis,rheumatoid.txt
- supplementary files/Disease genes from OMIM and GWAS/299 diseases/arthritis.txt
- supplementary files/Disease genes from OMIM and GWAS/299 diseases/asthma.txt
- supplementary files/Disease genes from OMIM and GWAS/299 diseases/ataxia.txt
- supplementary files/Disease genes from OMIM and GWAS/299 diseases/autoimmune_diseases.txt
- supplementary files/Disease genes from OMIM and GWAS/299 diseases/autoimmune_diseases_of_the_nervous_system.txt
- supplementary files/Disease genes from OMIM and GWAS/299 diseases/bacterial_infections.txt
- supplementary files/Disease genes from OMIM and GWAS/299 diseases/bacterial_infections_and_mycoses.txt
- supplementary files/Disease genes from OMIM and GWAS/299 diseases/basal_ganglia_diseases.txt
- supplementary files/Disease genes from OMIM and GWAS/299 diseases/behcet_syndrome.txt
- supplementary files/Disease genes from OMIM and GWAS/299 diseases/bile_duct_diseases.txt
- supplementary files/Disease genes from OMIM and GWAS/299 diseases/biliary_tract_diseases.txt
- supplementary files/Disease genes from OMIM and GWAS/299 diseases/blood_coagulation_disorders,inherited.txt
- supplementary files/Disease genes from OMIM and GWAS/299 diseases/blood_coagulation_disorders.txt
- supplementary files/Disease genes from OMIM and GWAS/299 diseases/blood_platelet_disorders.txt
- supplementary files/Disease genes from OMIM and GWAS/299 diseases/blood_protein_disorders.txt
- supplementary files/Disease genes from OMIM and GWAS/299 diseases/body_weight.txt
- supplementary files/Disease genes from OMIM and GWAS/299 diseases/bone_diseases,developmental.txt
- supplementary files/Disease genes from OMIM and GWAS/299 diseases/bone_diseases,metabolic.txt
- supplementary files/Disease genes from OMIM and GWAS/299 diseases/bone_diseases.txt
- supplementary files/Disease genes from OMIM and GWAS/299 diseases/bone_marrow_diseases.txt
- supplementary files/Disease genes from OMIM and GWAS/299 diseases/brain_diseases,metabolic,inborn.txt
- supplementary files/Disease genes from OMIM and GWAS/299 diseases/brain_diseases,metabolic.txt
- supplementary files/Disease genes from OMIM and GWAS/299 diseases/brain_diseases.txt
- supplementary files/Disease genes from OMIM and GWAS/299 diseases/breast_diseases.txt
- supplementary files/Disease genes from OMIM and GWAS/299 diseases/breast_neoplasms.txt
- supplementary files/Disease genes from OMIM and GWAS/299 diseases/bronchial_diseases.txt
- supplementary files/Disease genes from OMIM and GWAS/299 diseases/carbohydrate_metabolism,inborn_errors.txt
- supplementary files/Disease genes from OMIM and GWAS/299 diseases/carcinoma,renal_cell.txt
- supplementary files/Disease genes from OMIM and GWAS/299 diseases/carcinoma.txt
- supplementary files/Disease genes from OMIM and GWAS/299 diseases/cardiomegaly.txt
- supplementary files/Disease genes from OMIM and GWAS/299 diseases/cardiomyopathies.txt
- supplementary files/Disease genes from OMIM and GWAS/299 diseases/cardiomyopathy,dilated.txt
- supplementary files/Disease genes from OMIM and GWAS/299 diseases/cardiomyopathy,hypertrophic,familial.txt
- supplementary files/Disease genes from OMIM and GWAS/299 diseases/cardiomyopathy,hypertrophic.txt
- supplementary files/Disease genes from OMIM and GWAS/299 diseases/cardiovascular_abnormalities.txt
- supplementary files/Disease genes from OMIM and GWAS/299 diseases/cardiovascular_diseases.txt
- supplementary files/Disease genes from OMIM and GWAS/299 diseases/carotid_artery_diseases.txt
- supplementary files/Disease genes from OMIM and GWAS/299 diseases/celiac_disease.txt
- supplementary files/Disease genes from OMIM and GWAS/299 diseases/central_nervous_system_diseases.txt
- supplementary files/Disease genes from OMIM and GWAS/299 diseases/cerebellar_ataxia.txt
- supplementary files/Disease genes from OMIM and GWAS/299 diseases/cerebellar_diseases.txt
- supplementary files/Disease genes from OMIM and GWAS/299 diseases/cerebrovascular_disorders.txt
- supplementary files/Disease genes from OMIM and GWAS/299 diseases/charcot-marie-tooth_disease.txt
- supplementary files/Disease genes from OMIM and GWAS/299 diseases/cholestasis,intrahepatic.txt
- supplementary files/Disease genes from OMIM and GWAS/299 diseases/cholestasis.txt
- supplementary files/Disease genes from OMIM and GWAS/299 diseases/chromosome_disorders.txt
- supplementary files/Disease genes from OMIM and GWAS/299 diseases/colitis,ulcerative.txt
- supplementary files/Disease genes from OMIM and GWAS/299 diseases/colitis.txt
- supplementary files/Disease genes from OMIM and GWAS/299 diseases/collagen_diseases.txt
- supplementary files/Disease genes from OMIM and GWAS/299 diseases/colonic_diseases.txt
- supplementary files/Disease genes from OMIM and GWAS/299 diseases/colorectal_neoplasms.txt
- supplementary files/Disease genes from OMIM and GWAS/299 diseases/congenital,hereditary,and_neonatal_diseases_and_abnormalities.txt
- supplementary files/Disease genes from OMIM and GWAS/299 diseases/congenital_abnormalities.txt
- supplementary files/Disease genes from OMIM and GWAS/299 diseases/congenital_disorders_of_glycosylation.txt
- supplementary files/Disease genes from OMIM and GWAS/299 diseases/connective_tissue_diseases.txt
- supplementary files/Disease genes from OMIM and GWAS/299 diseases/coronary_artery_disease.txt
- supplementary files/Disease genes from OMIM and GWAS/299 diseases/coronary_disease.txt
- supplementary files/Disease genes from OMIM and GWAS/299 diseases/cranial_nerve_diseases.txt
- supplementary files/Disease genes from OMIM and GWAS/299 diseases/craniofacial_abnormalities.txt
- supplementary files/Disease genes from OMIM and GWAS/299 diseases/crohn_disease.txt
- supplementary files/Disease genes from OMIM and GWAS/299 diseases/death,sudden,cardiac.txt
- supplementary files/Disease genes from OMIM and GWAS/299 diseases/death,sudden.txt
- supplementary files/Disease genes from OMIM and GWAS/299 diseases/death.txt
- supplementary files/Disease genes from OMIM and GWAS/299 diseases/dementia.txt
- supplementary files/Disease genes from OMIM and GWAS/299 diseases/demyelinating_autoimmune_diseases,cns.txt
- supplementary files/Disease genes from OMIM and GWAS/299 diseases/demyelinating_diseases.txt
- supplementary files/Disease genes from OMIM and GWAS/299 diseases/diabetes_mellitus,type_1.txt
- supplementary files/Disease genes from OMIM and GWAS/299 diseases/diabetes_mellitus,type_2.txt
- supplementary files/Disease genes from OMIM and GWAS/299 diseases/diabetes_mellitus.txt
- supplementary files/Disease genes from OMIM and GWAS/299 diseases/digestive_system_diseases.txt
- supplementary files/Disease genes from OMIM and GWAS/299 diseases/digestive_system_neoplasms.txt
- supplementary files/Disease genes from OMIM and GWAS/299 diseases/disorders_of_sex_development.txt
- supplementary files/Disease genes from OMIM and GWAS/299 diseases/dna_repair-deficiency_disorders.txt
- supplementary files/Disease genes from OMIM and GWAS/299 diseases/dwarfism.txt
- supplementary files/Disease genes from OMIM and GWAS/299 diseases/dyskinesias.txt
- supplementary files/Disease genes from OMIM and GWAS/299 diseases/dysostoses.txt
- supplementary files/Disease genes from OMIM and GWAS/299 diseases/dyssomnias.txt
- supplementary files/Disease genes from OMIM and GWAS/299 diseases/ectodermal_dysplasia.txt
- supplementary files/Disease genes from OMIM and GWAS/299 diseases/endocrine_gland_neoplasms.txt
- supplementary files/Disease genes from OMIM and GWAS/299 diseases/endocrine_system_diseases.txt
- supplementary files/Disease genes from OMIM and GWAS/299 diseases/epilepsy.txt
- supplementary files/Disease genes from OMIM and GWAS/299 diseases/esophageal_diseases.txt
- supplementary files/Disease genes from OMIM and GWAS/299 diseases/exophthalmos.txt
- supplementary files/Disease genes from OMIM and GWAS/299 diseases/eye_diseases,hereditary.txt
- supplementary files/Disease genes from OMIM and GWAS/299 diseases/eye_diseases.txt
- supplementary files/Disease genes from OMIM and GWAS/299 diseases/female_urogenital_diseases.txt
- supplementary files/Disease genes from OMIM and GWAS/299 diseases/female_urogenital_diseases_and_pregnancy_complications.txt
- supplementary files/Disease genes from OMIM and GWAS/299 diseases/gastroenteritis.txt
- supplementary files/Disease genes from OMIM and GWAS/299 diseases/gastrointestinal_diseases.txt
- supplementary files/Disease genes from OMIM and GWAS/299 diseases/gastrointestinal_neoplasms.txt
- supplementary files/Disease genes from OMIM and GWAS/299 diseases/genetic_diseases,inborn.txt
- supplementary files/Disease genes from OMIM and GWAS/299 diseases/genetic_diseases,x-linked.txt
- supplementary files/Disease genes from OMIM and GWAS/299 diseases/genital_diseases,female.txt
- supplementary files/Disease genes from OMIM and GWAS/299 diseases/genital_diseases,male.txt
- supplementary files/Disease genes from OMIM and GWAS/299 diseases/genital_neoplasms,female.txt
- supplementary files/Disease genes from OMIM and GWAS/299 diseases/genital_neoplasms,male.txt
- supplementary files/Disease genes from OMIM and GWAS/299 diseases/glioma.txt
- supplementary files/Disease genes from OMIM and GWAS/299 diseases/glomerulonephritis.txt
- supplementary files/Disease genes from OMIM and GWAS/299 diseases/glucose_metabolism_disorders.txt
- supplementary files/Disease genes from OMIM and GWAS/299 diseases/goiter.txt
- supplementary files/Disease genes from OMIM and GWAS/299 diseases/gonadal_disorders.txt
- supplementary files/Disease genes from OMIM and GWAS/299 diseases/gout.txt
- supplementary files/Disease genes from OMIM and GWAS/299 diseases/gram-positive_bacterial_infections.txt
- supplementary files/Disease genes from OMIM and GWAS/299 diseases/graves_disease.txt
- supplementary files/Disease genes from OMIM and GWAS/299 diseases/hair_diseases.txt
- supplementary files/Disease genes from OMIM and GWAS/299 diseases/head_and_neck_neoplasms.txt
- supplementary files/Disease genes from OMIM and GWAS/299 diseases/heart_arrest.txt
- supplementary files/Disease genes from OMIM and GWAS/299 diseases/heart_defects,congenital.txt
- supplementary files/Disease genes from OMIM and GWAS/299 diseases/heart_diseases.txt
- supplementary files/Disease genes from OMIM and GWAS/299 diseases/hematologic_diseases.txt
- supplementary files/Disease genes from OMIM and GWAS/299 diseases/hemic_and_lymphatic_diseases.txt
- supplementary files/Disease genes from OMIM and GWAS/299 diseases/hemorrhagic_disorders.txt
- supplementary files/Disease genes from OMIM and GWAS/299 diseases/hemostatic_disorders.txt
- supplementary files/Disease genes from OMIM and GWAS/299 diseases/hereditary_sensory_and_motor_neuropathy.txt
- supplementary files/Disease genes from OMIM and GWAS/299 diseases/heredodegenerative_disorders,nervous_system.txt
- supplementary files/Disease genes from OMIM and GWAS/299 diseases/hyperinsulinism.txt
- supplementary files/Disease genes from OMIM and GWAS/299 diseases/hypersensitivity,immediate.txt
- supplementary files/Disease genes from OMIM and GWAS/299 diseases/hypersensitivity.txt
- supplementary files/Disease genes from OMIM and GWAS/299 diseases/hyperthyroidism.txt
- supplementary files/Disease genes from OMIM and GWAS/299 diseases/hypopigmentation.txt
- supplementary files/Disease genes from OMIM and GWAS/299 diseases/hypothalamic_diseases.txt
- supplementary files/Disease genes from OMIM and GWAS/299 diseases/hypotrichosis.txt
- supplementary files/Disease genes from OMIM and GWAS/299 diseases/immune_system_diseases.txt
- supplementary files/Disease genes from OMIM and GWAS/299 diseases/immunologic_deficiency_syndromes.txt
- supplementary files/Disease genes from OMIM and GWAS/299 diseases/immunoproliferative_disorders.txt
- supplementary files/Disease genes from OMIM and GWAS/299 diseases/infant,newborn,diseases.txt
- supplementary files/Disease genes from OMIM and GWAS/299 diseases/inflammatory_bowel_diseases.txt
- supplementary files/Disease genes from OMIM and GWAS/299 diseases/insulin_resistance.txt
- supplementary files/Disease genes from OMIM and GWAS/299 diseases/intellectual_disability.txt
- supplementary files/Disease genes from OMIM and GWAS/299 diseases/intestinal_diseases.txt
- supplementary files/Disease genes from OMIM and GWAS/299 diseases/intestinal_neoplasms.txt
- supplementary files/Disease genes from OMIM and GWAS/299 diseases/joint_diseases.txt
- supplementary files/Disease genes from OMIM and GWAS/299 diseases/keratosis.txt
- supplementary files/Disease genes from OMIM and GWAS/299 diseases/kidney_diseases.txt
- supplementary files/Disease genes from OMIM and GWAS/299 diseases/kidney_neoplasms.txt
- supplementary files/Disease genes from OMIM and GWAS/299 diseases/leprosy.txt
- supplementary files/Disease genes from OMIM and GWAS/299 diseases/leukemia,b-cell.txt
- supplementary files/Disease genes from OMIM and GWAS/299 diseases/leukemia,lymphocytic,chronic,b-cell.txt
- supplementary files/Disease genes from OMIM and GWAS/299 diseases/leukemia,lymphoid.txt
- supplementary files/Disease genes from OMIM and GWAS/299 diseases/leukemia,myeloid,acute.txt
- supplementary files/Disease genes from OMIM and GWAS/299 diseases/leukemia,myeloid.txt
- supplementary files/Disease genes from OMIM and GWAS/299 diseases/leukemia.txt
- supplementary files/Disease genes from OMIM and GWAS/299 diseases/limb_deformities,congenital.txt
- supplementary files/Disease genes from OMIM and GWAS/299 diseases/lipid_metabolism,inborn_errors.txt
- supplementary files/Disease genes from OMIM and GWAS/299 diseases/lipid_metabolism_disorders.txt
- supplementary files/Disease genes from OMIM and GWAS/299 diseases/lipidoses.txt
- supplementary files/Disease genes from OMIM and GWAS/299 diseases/liver_cirrhosis,biliary.txt
- supplementary files/Disease genes from OMIM and GWAS/299 diseases/liver_cirrhosis.txt
- supplementary files/Disease genes from OMIM and GWAS/299 diseases/liver_diseases.txt
- supplementary files/Disease genes from OMIM and GWAS/299 diseases/lung_diseases,obstructive.txt
- supplementary files/Disease genes from OMIM and GWAS/299 diseases/lung_diseases.txt
- supplementary files/Disease genes from OMIM and GWAS/299 diseases/lung_neoplasms.txt
- supplementary files/Disease genes from OMIM and GWAS/299 diseases/lupus_erythematosus,systemic.txt
- supplementary files/Disease genes from OMIM and GWAS/299 diseases/lymphatic_diseases.txt
- supplementary files/Disease genes from OMIM and GWAS/299 diseases/lymphoma,non-hodgkin.txt
- supplementary files/Disease genes from OMIM and GWAS/299 diseases/lymphoma.txt
- supplementary files/Disease genes from OMIM and GWAS/299 diseases/lymphoproliferative_disorders.txt
- supplementary files/Disease genes from OMIM and GWAS/299 diseases/lysosomal_storage_diseases,nervous system.txt
- supplementary files/Disease genes from OMIM and GWAS/299 diseases/lysosomal_storage_diseases.txt
- supplementary files/Disease genes from OMIM and GWAS/299 diseases/macular_degeneration.txt
- supplementary files/Disease genes from OMIM and GWAS/299 diseases/malabsorption_syndromes.txt
- supplementary files/Disease genes from OMIM and GWAS/299 diseases/male_urogenital_diseases.txt
- supplementary files/Disease genes from OMIM and GWAS/299 diseases/malformations_of_cortical_development.txt
- supplementary files/Disease genes from OMIM and GWAS/299 diseases/mental_retardation,x-linked.txt
- supplementary files/Disease genes from OMIM and GWAS/299 diseases/metabolic_diseases.txt
- supplementary files/Disease genes from OMIM and GWAS/299 diseases/metabolic_syndrome_x.txt
- supplementary files/Disease genes from OMIM and GWAS/299 diseases/metabolism,inborn_errors.txt
- supplementary files/Disease genes from OMIM and GWAS/299 diseases/metal_metabolism,inborn_errors.txt
- supplementary files/Disease genes from OMIM and GWAS/299 diseases/mitochondrial_diseases.txt
- supplementary files/Disease genes from OMIM and GWAS/299 diseases/motor_neuron_disease.txt
- supplementary files/Disease genes from OMIM and GWAS/299 diseases/mouth_diseases.txt
- supplementary files/Disease genes from OMIM and GWAS/299 diseases/movement_disorders.txt
- supplementary files/Disease genes from OMIM and GWAS/299 diseases/multiple_sclerosis.txt
- supplementary files/Disease genes from OMIM and GWAS/299 diseases/muscular_diseases.txt
- supplementary files/Disease genes from OMIM and GWAS/299 diseases/muscular_disorders,atrophic.txt
- supplementary files/Disease genes from OMIM and GWAS/299 diseases/muscular_dystrophies.txt
- supplementary files/Disease genes from OMIM and GWAS/299 diseases/musculoskeletal_abnormalities.txt
- supplementary files/Disease genes from OMIM and GWAS/299 diseases/musculoskeletal_diseases.txt
- supplementary files/Disease genes from OMIM and GWAS/299 diseases/mycobacterium_infections.txt
- supplementary files/Disease genes from OMIM and GWAS/299 diseases/myeloproliferative_disorders.txt
- supplementary files/Disease genes from OMIM and GWAS/299 diseases/myocardial_infarction.txt
- supplementary files/Disease genes from OMIM and GWAS/299 diseases/myocardial_ischemia.txt
- supplementary files/Disease genes from OMIM and GWAS/299 diseases/neoplasms,connective_and_soft_tissue.txt
- supplementary files/Disease genes from OMIM and GWAS/299 diseases/neoplasms,connective_tissue.txt
- supplementary files/Disease genes from OMIM and GWAS/299 diseases/neoplasms,germ_cell_and_embryonal.txt
- supplementary files/Disease genes from OMIM and GWAS/299 diseases/neoplasms,glandular_and_epithelial.txt
- supplementary files/Disease genes from OMIM and GWAS/299 diseases/neoplasms,nerve_tissue.txt
- supplementary files/Disease genes from OMIM and GWAS/299 diseases/neoplasms,neuroepithelial.txt
- supplementary files/Disease genes from OMIM and GWAS/299 diseases/neoplasms.txt
- supplementary files/Disease genes from OMIM and GWAS/299 diseases/neoplasms_by_histologic_type.txt
- supplementary files/Disease genes from OMIM and GWAS/299 diseases/neoplasms_by_site.txt
- supplementary files/Disease genes from OMIM and GWAS/299 diseases/neoplastic_syndromes,hereditary.txt
- supplementary files/Disease genes from OMIM and GWAS/299 diseases/nephritis.txt
- supplementary files/Disease genes from OMIM and GWAS/299 diseases/nervous_system_diseases.txt
- supplementary files/Disease genes from OMIM and GWAS/299 diseases/nervous_system_malformations.txt
- supplementary files/Disease genes from OMIM and GWAS/299 diseases/neurobehavioral_manifestations.txt
- supplementary files/Disease genes from OMIM and GWAS/299 diseases/neurodegenerative_diseases.txt
- supplementary files/Disease genes from OMIM and GWAS/299 diseases/neuroectodermal_tumors.txt
- supplementary files/Disease genes from OMIM and GWAS/299 diseases/neuroendocrine_tumors.txt
- supplementary files/Disease genes from OMIM and GWAS/299 diseases/neurologic_manifestations.txt
- supplementary files/Disease genes from OMIM and GWAS/299 diseases/neuromuscular_diseases.txt
- supplementary files/Disease genes from OMIM and GWAS/299 diseases/nevi_and_melanomas.txt
- supplementary files/Disease genes from OMIM and GWAS/299 diseases/nutrition_disorders.txt
- supplementary files/Disease genes from OMIM and GWAS/299 diseases/nutritional_and_metabolic_diseases.txt
- supplementary files/Disease genes from OMIM and GWAS/299 diseases/obesity.txt
- supplementary files/Disease genes from OMIM and GWAS/299 diseases/ocular_motility_disorders.txt
- supplementary files/Disease genes from OMIM and GWAS/299 diseases/orbital_diseases.txt
- supplementary files/Disease genes from OMIM and GWAS/299 diseases/osteochondrodysplasias.txt
- supplementary files/Disease genes from OMIM and GWAS/299 diseases/osteoporosis.txt
- supplementary files/Disease genes from OMIM and GWAS/299 diseases/otorhinolaryngologic_diseases.txt
- supplementary files/Disease genes from OMIM and GWAS/299 diseases/ovarian_diseases.txt
- supplementary files/Disease genes from OMIM and GWAS/299 diseases/ovarian_neoplasms.txt
- supplementary files/Disease genes from OMIM and GWAS/299 diseases/overnutrition.txt
- supplementary files/Disease genes from OMIM and GWAS/299 diseases/overweight.txt
- supplementary files/Disease genes from OMIM and GWAS/299 diseases/pancreatic_diseases.txt
- supplementary files/Disease genes from OMIM and GWAS/299 diseases/panuveitis.txt
- supplementary files/Disease genes from OMIM and GWAS/299 diseases/parkinson_disease.txt
- supplementary files/Disease genes from OMIM and GWAS/299 diseases/parkinsonian_disorders.txt
- supplementary files/Disease genes from OMIM and GWAS/299 diseases/pathologic_processes.txt
- supplementary files/Disease genes from OMIM and GWAS/299 diseases/pathological_conditions,anatomical.txt
- supplementary files/Disease genes from OMIM and GWAS/299 diseases/pathological_conditions,signs_and_symptoms.txt
- supplementary files/Disease genes from OMIM and GWAS/299 diseases/peripheral_nervous_system_diseases.txt
- supplementary files/Disease genes from OMIM and GWAS/299 diseases/peroxisomal_disorders.txt
- supplementary files/Disease genes from OMIM and GWAS/299 diseases/pigmentation_disorders.txt
- supplementary files/Disease genes from OMIM and GWAS/299 diseases/polyneuropathies.txt
- supplementary files/Disease genes from OMIM and GWAS/299 diseases/precursor_cell_lymphoblastic_leukemia-lymphoma.txt
- supplementary files/Disease genes from OMIM and GWAS/299 diseases/prostatic_diseases.txt
- supplementary files/Disease genes from OMIM and GWAS/299 diseases/prostatic_neoplasms.txt
- supplementary files/Disease genes from OMIM and GWAS/299 diseases/proteinuria.txt
- supplementary files/Disease genes from OMIM and GWAS/299 diseases/proteostasis_deficiencies.txt
- supplementary files/Disease genes from OMIM and GWAS/299 diseases/psoriasis.txt
- supplementary files/Disease genes from OMIM and GWAS/299 diseases/purine-pyrimidine_metabolism,inborn_errors.txt
- supplementary files/Disease genes from OMIM and GWAS/299 diseases/rectal_diseases.txt
- supplementary files/Disease genes from OMIM and GWAS/299 diseases/renal_tubular_transport,inborn_errors.txt
- supplementary files/Disease genes from OMIM and GWAS/299 diseases/respiratory_hypersensitivity.txt
- supplementary files/Disease genes from OMIM and GWAS/299 diseases/respiratory_tract_diseases.txt
- supplementary files/Disease genes from OMIM and GWAS/299 diseases/respiratory_tract_neoplasms.txt
- supplementary files/Disease genes from OMIM and GWAS/299 diseases/retinal_degeneration.txt
- supplementary files/Disease genes from OMIM and GWAS/299 diseases/retinal_diseases.txt
- supplementary files/Disease genes from OMIM and GWAS/299 diseases/retinal_dystrophies.txt
- supplementary files/Disease genes from OMIM and GWAS/299 diseases/retinitis_pigmentosa.txt
- supplementary files/Disease genes from OMIM and GWAS/299 diseases/rheumatic_diseases.txt
- supplementary files/Disease genes from OMIM and GWAS/299 diseases/sarcoma.txt
- supplementary files/Disease genes from OMIM and GWAS/299 diseases/sensation_disorders.txt
- supplementary files/Disease genes from OMIM and GWAS/299 diseases/signs_and_symptoms.txt
- supplementary files/Disease genes from OMIM and GWAS/299 diseases/skin_abnormalities.txt
- supplementary files/Disease genes from OMIM and GWAS/299 diseases/skin_and_connective_tissue_diseases.txt
- supplementary files/Disease genes from OMIM and GWAS/299 diseases/skin_diseases,genetic.txt
- supplementary files/Disease genes from OMIM and GWAS/299 diseases/skin_diseases,papulosquamous.txt
- supplementary files/Disease genes from OMIM and GWAS/299 diseases/skin_diseases,vascular.txt
- supplementary files/Disease genes from OMIM and GWAS/299 diseases/skin_diseases.txt
- supplementary files/Disease genes from OMIM and GWAS/299 diseases/sleep_disorders.txt
- supplementary files/Disease genes from OMIM and GWAS/299 diseases/spastic_paraplegia,hereditary.txt
- supplementary files/Disease genes from OMIM and GWAS/299 diseases/spinal_cord_diseases.txt
- supplementary files/Disease genes from OMIM and GWAS/299 diseases/spinal_diseases.txt
- supplementary files/Disease genes from OMIM and GWAS/299 diseases/spinocerebellar_ataxias.txt
- supplementary files/Disease genes from OMIM and GWAS/299 diseases/spinocerebellar_degenerations.txt
- supplementary files/Disease genes from OMIM and GWAS/299 diseases/spondylarthritis.txt
- supplementary files/Disease genes from OMIM and GWAS/299 diseases/spondylarthropathies.txt
- supplementary files/Disease genes from OMIM and GWAS/299 diseases/spondylitis,ankylosing.txt
- supplementary files/Disease genes from OMIM and GWAS/299 diseases/spondylitis.txt
- supplementary files/Disease genes from OMIM and GWAS/299 diseases/stomatognathic_diseases.txt
- supplementary files/Disease genes from OMIM and GWAS/299 diseases/stomatognathic_system_abnormalities.txt
- supplementary files/Disease genes from OMIM and GWAS/299 diseases/tauopathies.txt
- supplementary files/Disease genes from OMIM and GWAS/299 diseases/tdp-43_proteinopathies.txt
- supplementary files/Disease genes from OMIM and GWAS/299 diseases/thoracic_neoplasms.txt
- supplementary files/Disease genes from OMIM and GWAS/299 diseases/thyroid_diseases.txt
- supplementary files/Disease genes from OMIM and GWAS/299 diseases/urination_disorders.txt
[truncated: 14 more entries]
