# Supplementary material for: C3: connect separate connected components to form a succinct disease module
Source: BMC Bioinformatics. 2020 Oct 2;21:433. doi: 10.1186/s12859-020-03769-y (PMC7531168; doi:10.1186/s12859-020-03769-y)
Supplement: Supplementary file 1 — Additional file 1: Supplementary data and results. [file 12859_2020_3769_MOESM1_ESM.zip › supplementary files/Biological validation datasets/Drug-target.txt]

A2M
AANAT
ABAT
ABCA1
ABCA4
ABCA5
ABCB1
ABCB11
ABCB4
ABCC1
ABCC10
ABCC2
ABCC3
ABCC4
ABCC5
ABCC6
ABCC8
ABCC9
ABCG2
ABCG4
ABHD6
ABL1
ABL2
ACACA
ACACB
ACADM
ACADSB
ACAT1
ACE
ACE2
ACHE
ACKR3
ACKR4
ACLY
ACO1
ACP5
ACPP
ACR
ACTA1
ACTB
ACTC1
ACTG1
ACTG1P4
ACTL6A
ACTR2
ACVR1
ACVR1B
ACVR1C
ACVR2A
ACVR2B
ACVRL1
AD5
ADA
ADAM10
ADAM12
ADAM17
ADAM33
ADAM8
ADAM9
ADAMTS1
ADAMTS4
ADAMTS5
ADARB2
ADCY1
ADCY5
ADCY6
ADCYAP1
ADCYAP1R1
ADGRB1
ADGRG3
ADH1A
ADH1B
ADH1C
ADH4
ADH5
ADI1
ADIPOQ
ADK
ADM
ADORA1
ADORA2A
ADORA2B
ADORA3
ADRA1A
ADRA1B
ADRA1D
ADRA2A
ADRA2B
ADRA2C
ADRB1
ADRB2
ADRB3
ADRM1
ADSS
AFP
AGER
AGRP
AGT
AGTR1
AGTR2
AHCY
AHR
AHRR
AIFM1
AIP
AKR1A1
AKR1B1
AKR1B1P4
AKR1C1
AKR1C2
AKR1C3
AKR1D1
AKT1
AKT1S1
AKT2
AKT3
ALAD
ALB
ALCAM
ALDH1A2
ALDH2
ALDH3A1
ALDH5A1
ALK
ALMS1
ALOX12
ALOX15
ALOX15B
ALOX5
ALOX5AP
ALPL
ALPP
ALPPL2
AMH
AMHR2
AMY2A
ANGPT1
ANGPT2
ANO1
ANPEP
ANXA1
ANXA2P3
ANXA3
ANXA5
AOAH
AOC3
AOX1
APC
APCS
APEH
APEX1
APH1A
APH1B
APLN
APLNR
APOA1
APOA2
APOB
APOC3
APOD
APOE
APOH
APP
APRT
AQP1
AQP10
AQP2
AQP3
AQP5
AQP6
AQP7
AQP8
AQP9
AR
ARAF
AREG
ARF6
ARG1
ARG2
ARID1A
ARNT
ARSB
ARSC2
ART1
ART3
ARVD3
ASGR1
ASIC1
ASIC2
ASIC3
ASIC4
ASNS
ASXL1
ATAD2
ATAD2B
ATF2
ATF3
ATF4
ATIC
ATM
ATP1A1
ATP1A2
ATP1A3
ATP1A4
ATP1B1
ATP1B2
ATP1B3
ATP2A1
ATP2A2
ATP2C1
ATP4A
ATP4B
ATP5D
ATP6V1A
ATP7A
ATP7B
ATR
ATRX
ATXN1L
AURKA
AURKB
AURKC
AVPR1A
AVPR1B
AVPR2
AXL
B2M
B3GAT1
B4GALNT1
BACE1
BACE2
BAD
BAP1
BAX
BAZ2A
BAZ2B
BCAR3
BCAT2
BCHE
BCL2
BCL2A1
BCL2L1
BCL2L10
BCL2L11
BCL2L2
BCL6
BCOR
BCORL1
BCR
BDKRB1
BDKRB2
BDNF
BGLAP
BHLHE40
BHMT
BHMT2
BIRC2
BIRC3
BIRC5
BIRC7
BLK
BLM
BLVRA
BLVRB
BMP1
BMP10
BMP2K
BMPR1A
BMPR2
BMX
BPTF
BRAF
BRCA1
BRCA2
BRD1
BRD2
BRD3
BRD4
BRD7
BRD9
BRDT
BRPF1
BRPF3
BRS3
BRSK1
BRSK2
BSG
BTF3P11
BTK
BTN3A1
BUB1
C1QA
C1QB
C1R
C1S
C21ORF33
C3
C3AR1
C5
C5AR1
C5AR2
C6
C7
C8G
C9ORF3
CA1
CA12
CA13
CA14
CA2
CA3
CA4
CA5A
CA5B
CA6
CA7
CA9
CACNA1A
CACNA1B
CACNA1C
CACNA1D
CACNA1E
CACNA1F
CACNA1G
CACNA1H
CACNA1I
CACNA1S
CACNA2D1
CACNA2D2
CACNA2D3
CACNA2D4
CACNB1
CACNB2
CACNB3
CACNB4
CACNG1
CACNG2
CACNG3
CACNG4
CACNG5
CACNG6
CACNG7
CALCA
CALCB
CALCR
CALCRL
CALM1
CALR
CALY
CAMK1D
CAMK2B
CAMK2D
CAMK2G
CAMK4
CAMKK1
CAMKK2
CAMLG
CANX
CAPN2
CARD9
CARM1
CARTPT
CASP1
CASP10
CASP12
CASP14
CASP2
CASP3
CASP4
CASP5
CASP6
CASP7
CASP8
CASP9
CASR
CAST
CATSPER1
CATSPER2
CATSPER3
CATSPER4
CAV1
CBL
CBLB
CBLC
CBR1
CBS
CBX4
CCK
CCKAR
CCKBR
CCL1
CCL11
CCL14
CCL17
CCL18
CCL2
CCL21
CCL22
CCL25
CCL28
CCL3
CCL4
CCL5
CCL7
CCL8
CCNA2
CCND1
CCND2
CCND3
CCNE1
CCNG1
CCR1
CCR10
CCR2
CCR3
CCR4
CCR5
CCR6
CCR7
CCR8
CCR9
CCRL2
CD14
CD163
CD19
CD1A
CD2
CD200
CD22
CD244
CD247
CD248
CD27
CD274
CD276
CD28
CD33
CD34
CD36
CD37
CD38
CD3D
CD3E
CD3G
CD4
CD40
CD40LG
CD44
CD47
CD5
CD52
CD55
CD58
CD59
CD6
CD63
CD69
CD7
CD70
CD74
CD79A
CD79B
CD80
CD82
CD83
CD86
CD8B
CD8B2
CD9
CDA
CDC25B
CDC25C
CDC42
CDC42BPA
CDC42BPB
CDC7
CDH1
CDH17
CDH2
CDH5
CDK1
CDK10
CDK11B
CDK12
CDK13
CDK14
CDK15
CDK16
CDK17
CDK18
CDK19
CDK2
CDK20
CDK3
CDK4
CDK5
CDK6
CDK7
CDK8
CDK9
CDKL1
CDKL2
CDKN1A
CDKN1B
CDKN1C
CDKN2A
CDKN2B
CDKN2C
CDKN2D
CDKN3
CDS1
CDX2
CEACAM1
CEACAM3
CEACAM5
CEACAM6
CEACAM7
CEBPA
CECR2
CEL
CELA1
CENPE
CERK
CES1
CETP
CFB
CFD
CFI
CFLAR
CFTR
CGA
CGB3
CGB5
CGF1
CH25H
CHAT
CHD1
CHEK1
CHEK2
CHI3L1
CHKA
CHRM1
CHRM2
CHRM3
CHRM4
CHRM5
CHRNA1
CHRNA10
CHRNA2
CHRNA3
CHRNA4
CHRNA5
CHRNA6
CHRNA7
CHRNA9
CHRNB1
CHRNB2
CHRNB4
CHRND
CHRNE
CHRNG
CHST11
CHUK
CIC
CIP2A
CISH
CKM
CLCA1
CLCN1
CLCN2
CLCN3
CLCN6
CLCN7
CLCNKA
CLCNKB
CLDN18
CLEC4C
CLEC4E
CLIP2
CLK1
CLK2
CLK3
CLK4
CLU
CMA1
CMKLR1
CNGA1
CNGA2
CNGA3
CNR1
CNR2
CNTFR
CNTN1
COIL
COL11A1
COL11A2
COL15A1
COL18A1
COL1A1
COL1A2
COL24A1
COL27A1
COL28A1
COL2A1
COL3A1
COL4A1
COL4A2
COL4A3
COL4A4
COL4A5
COL4A6
COL5A1
COL5A2
COL5A3
COL6A1
COL6A2
COL6A3
COL6A5
COL6A6
COMT
CORT
COX7C
COX7CP1
CP
CPA1
CPB1
CPB2
CPD
CPM
CPN1
CPS1
CPSF2
CPT1A
CPT1B
CPT2
CR1
CR2
CRABP2
CRAT
CRBN
CREB1
CREBBP
CRH
CRHR1
CRHR2
CRMP1
CROT
CRP
CRTC1
CRTC2
CRY1
CSF1
CSF1R
CSF2
CSF2RA
CSF2RB
CSF3
CSF3R
CSH1
CSK
CSNK1A1
CSNK1D
CSNK1E
CSNK1G1
CSNK1G2
CSNK1G3
CSNK2A1
CSNK2A2
CSPG4
CSRP2
CSRP2P1
CST3
CST4
CSTP1
CTAG1B
CTAG2
CTGF
CTH
CTLA4
CTNNB1
CTRC
CTSA
CTSB
CTSC
CTSD
CTSE
CTSF
CTSG
CTSH
CTSK
CTSL
CTSO
CTSS
CTSV
CTSZ
CUBN
CUL4A
CX3CL1
CX3CR1
CXCL10
CXCL12
CXCL2
CXCL8
CXCR1
CXCR2
CXCR3
CXCR4
CXCR5
CXCR6
CYP11A1
CYP11B1
CYP11B2
CYP17A1
CYP19A1
CYP1A1
CYP1A2
CYP1B1
CYP20A1
CYP24A1
CYP26A1
CYP26B1
CYP26C1
CYP27A1
CYP27B1
CYP2A6
CYP2B6
CYP2C18
CYP2C19
CYP2C8
CYP2C9
CYP2D6
CYP2D7
CYP2E1
CYP2J2
CYP3A4
CYP3A43
CYP3A5
CYP3A7
CYP46A1
CYP4B1
CYP4F2
CYP51A1
CYP7B1
CYR61
CYSLTR1
CYSLTR2
DAPK1
DAPK3
DBH
DBI
DBP
DCK
DCLK1
DCLK2
DCLK3
DCN
DCPS
DCT
DDAH1
DDB1
DDC
DDIT3
DDIT4
DDR1
DDR2
DDX43
DEFA1
DEFA4
DEFA5
DEGS1
DEPTOR
DES
DFFB
DGAT1
DGAT2
DHFR
DHODH
DHPS
DIABLO
DIO1
DKC1
DKK1
DLG4
DLL4
DLX3
DMD
DMPK
DNAJB1
DNMT1
DNMT3A
DNPEP
DNTT
DOCK10
DOT1L
DPEP1
DPP4
DPP7
DPP8
DPP9
DPYD
DPYS
DPYSL2
DPYSL3
DR1
DRAM1
DRD1
DRD2
DRD3
DRD4
DRD5
DSG1
DSG3
DSP
DTYMK
DUSP1
DUSP6
DYRK1A
DYRK1B
DYRK2
DYRK3
DYRK4
E2F1
E2F2
E2F3
ECE1
ECE2
EDA
EDN1
EDN3
EDNRA
EDNRB
EED
EEF1A1
EEF2
EEF2K
EGF
EGFL7
EGFR
EGLN1
EGLN2
EGLN3
EGR2
EHMT1
EHMT2
EIF2AK1
EIF2AK2
EIF2AK3
EIF2AK4
EIF2B1
EIF2S1
EIF4E
EIF4EBP1
EIF4EBP2
EIF4G1
EIF5A
ELANE
ELAVL1
ELK1
ELN
EML4
EMP1
EMP2
ENG
ENO2
ENOSF1
ENPEP
ENPP2
ENTPD1
ENTPD2
ENUR1
EP300
EPAS1
EPCAM
EPHA1
EPHA10
EPHA2
EPHA3
EPHA4
EPHA5
EPHA6
EPHA7
EPHA8
EPHB1
EPHB2
EPHB3
EPHB4
EPHB6
EPHX1
EPHX2
EPO
EPOR
EPRS
ERAP1
ERAP2
ERBB2
ERBB3
ERBB4
ERCC1
ERCC2
ERCC4
ERCC6
EREG
ERG
ERN1
ESR1
ESR2
ESRRA
ESRRB
ESRRG
ETV1
ETV4
ETV5
ETV6
EZH1
EZH2
EZR
F10
F11
F12
F2
F2R
F2RL1
F2RL2
F2RL3
F5
F7
F8
F9
FAAH
FABP1
FABP3
FABP4
FABP5
FADD
FANCA
FANCC
FAP
FAS
FASLG
FASN
FBP1
FBP2
FBXW7
FCER1A
FCER1G
FCER2
FCGR1A
FCGR1CP
FCGR2A
FCGR2B
FCGR3A
FCGR3B
FDFT1
FDPS
FECH
FEN1
FER
FES
FFAR1
FFAR2
FFAR4
FGA
FGB
FGF1
FGF2
FGF23
FGF3
FGF4
FGF6
FGFR1
FGFR2
FGFR3
FGFR4
FGG
FGR
FH
FHIT
FIP1L1
FKBP1A
FKBP4
FLCN
FLG
FLT1
FLT3
FLT4
FN1
FNTA
FNTB
FOLH1
FOLR1
FOS
FOSL1
FOXE1
FOXJ1
FOXL2
FOXM1
FOXO1
FOXP3
FOXS1
FPGS
FPR1
FPR2
FPR3
FRA11F
FRK
FSHR
FST
FURIN
FUS
FXN
FXYD2
FYN
FZD1
FZD2
FZD5
FZD6
FZD7
FZD8
G6PD
GAA
GABBR1
GABBR2
GABPA
GABRA1
GABRA2
GABRA3
GABRA4
GABRA5
GABRA6
GABRB1
GABRB2
GABRB3
GABRD
GABRE
GABRG1
GABRG2
GABRG3
GABRP
GABRQ
GABRR1
GABRR2
GABRR3
GADD45A
GADD45G
GAK
GAL
GALC
GALK2
GALNS
GALP
GALR1
GALR2
GALR3
GAPDH
GART
GAS6
GAST
GATA1
GATA2
GATA4
GBA
GC
GCG
GCGR
GCK
GCLC
GCLM
GDA
GDF15
GDF2
GDNF
GFAP
GFER
GFRA1
GGCX
GGH
GGPS1
GGT1
GHR
GHRH
GHRHR
GHRL
GHSR
GIF
GIPR
GJA1
GJA4
GJA5
GJA8
GJB2
GJB3
GJB4
GJB5
GJB6
GJC2
GJD2
GJD3
GJD4
GJE1
GLA
GLI1
GLO1
GLP1R
GLP2R
GLRA1
GLRA2
GLRA3
GLRB
GLS
GLYB
GNA11
GNAQ
GNAS
GNG7
GNMT
GNRH1
GNRHR
GNRHR2
GP1BA
GP2
GP6
GPA33
GPBAR1
GPD2
GPER1
GPI
GPNMB
GPR1
GPR119
GPR139
GPR142
GPR143
GPR17
GPR174
GPR18
GPR183
GPR19
GPR3
GPR34
GPR35
GPR37
GPR37L1
GPR39
GPR52
GPR55
GPR68
GPR75
GPR84
GPR87
GPR88
GPRC6A
GPT
GPX1
GRB14
GRB2
GRIA1
GRIA2
GRIA3
GRIA4
GRIK1
GRIK2
GRIK3
GRIK4
GRIK5
GRIN1
GRIN2A
GRIN2B
GRIN2C
GRIN2D
GRIN3A
GRIN3B
GRK1
GRK3
GRK4
GRK5
GRK6
GRK7
GRM1
GRM2
GRM3
GRM4
GRM5
GRM6
GRM7
GRM8
GRP
GRPR
GSK3A
GSK3B
GSR
GSTA1
GSTM1
GSTO1
GSTP1
GSTT1
GTF2B
GUCA2A
GUCA2B
GUCY1A2
GUCY1A3
GUCY1B2
GUCY1B3
GUCY2C
GUCY2F
GYPA
GZMA
GZMB
H19
H2AFX
HAS3
HASPIN
HAVCR2
HBA2
HBB
HBEGF
HCAR1
HCAR2
HCAR3
HCK
HCN1
HCN2
HCN3
HCN4
HCRTR1
HCRTR2
HDAC1
HDAC10
HDAC11
HDAC2
HDAC3
HDAC4
HDAC5
HDAC6
HDAC7
HDAC8
HDAC9
HDC
HDGF
HEBP1
HERC2
HES1
HEXB
HGF
HIF1A
HIPK1
HIPK2
HIPK3
HIST3H2A
HIST4H4
HK1
HLA-A
HLA-B
HLA-C
HLA-DQA1
HLA-DRA
HLA-DRB1
HLA-DRB2
HLA-DRB3
HLA-DRB4
HLA-DRB5
HMBS
HMGB1
HMGCR
HMGCS1
HMMR
HMOX1
HMOX2
HNF1A
HNF4A
HNMT
HOXA9
HOXB1
HOXD1
HP
HPD
HPGD
HPGDS
HPN
HPRT1
HPSE
HRAS
HRH1
HRH2
HRH3
HRH4
HSD11B1
HSD11B2
HSD3B1
HSD3B2
HSF1
HSP90AA1
HSP90AA2P
HSP90AB1
HSP90B1
HSPA1A
HSPA4
HSPA5
HSPA8
HSPA9
HSPB1
HSPB2
HSPD1
HSPG2
HTR1A
HTR1B
HTR1D
HTR1E
HTR1F
HTR2A
HTR2B
HTR2C
HTR3A
HTR3B
HTR3C
HTR3D
HTR3E
HTR4
HTR5A
HTR6
HTR7
HTRA1
HTT
HUS1
HVCN1
HYAL2
IBSP
ICAM1
ICAM2
ICAM3
IDE
IDH1
IDH2
IDI1
IDO1
IDS
IFI27
IFIT2
IFNA1
IFNAR1
IFNAR2
IFNG
IFNGR1
IFNGR2
IFNL3
IFNLR1
IGF1
IGF1R
IGF2
IGFBP1
IGFBP4
IGFBP5
IGFBP6
IGHE
IGHG1
IHH
IKBKB
IKBKE
IKZF1
IL10
IL10RB
IL11
IL11RA
IL12A
IL12B
IL12RB2
IL13
IL13RA1
IL13RA2
IL15
IL17A
IL17B
IL17C
IL17F
IL17RA
IL17RB
IL17RC
IL18
IL1A
IL1B
IL1R1
IL1R2
IL1RN
IL2
IL21R
IL22
IL23A
IL24
IL25
IL27
IL2RA
IL2RB
IL2RG
IL31RA
IL3RA
IL4
IL4R
IL5
IL5RA
IL6
IL6R
IL6ST
IL7
IL7R
IL9
IL9R
ILF3
ILK
IMPA1
IMPDH1
IMPDH2
INHA
INHBA
INHBE
INPP1
INPP5A
INPP5D
INPPL1
INSR
INSRR
IPO11
IPO13
IPO4
IPO7
IPO8
IPO9
IRAK1
IRAK3
IRAK4
IRF1
IRF2
IRF3
IRS1
IRS2
ISG15
ITGA1
ITGA11
ITGA2
ITGA2B
ITGA3
ITGA4
ITGA5
ITGAL
ITGAM
ITGAV
ITGAX
ITGB1
ITGB2
ITGB3
ITGB5
ITGB6
ITGB7
ITK
ITPKA
ITPKB
ITPR1
ITPR2
ITPR3
IVL
JAG1
JAK1
JAK2
JAK3
JMJD6
JUN
JUNB
JUND
KAT2B
KAT5
KAT8
KCNA1
KCNA10
KCNA2
KCNA3
KCNA4
KCNA5
KCNA6
KCNA7
KCNB1
KCNB2
KCNC1
KCNC2
KCNC3
KCNC4
KCND1
KCND2
KCND3
KCNE1
KCNF1
KCNG1
KCNG2
KCNG3
KCNH1
KCNH2
KCNH3
KCNH4
KCNH5
KCNH6
KCNH7
KCNH8
KCNJ1
KCNJ10
KCNJ11
KCNJ12
KCNJ13
KCNJ14
KCNJ2
KCNJ3
KCNJ4
KCNJ5
KCNJ6
KCNJ8
KCNJ9
KCNK10
KCNK13
KCNK18
KCNK2
KCNK3
KCNK4
KCNK9
KCNMA1
KCNN1
KCNN2
KCNN4
KCNQ1
KCNQ2
KCNQ3
KCNQ4
KCNQ5
KCNS1
KCNS2
KCNS3
KCNT1
KCNT2
KCNU1
KCNV1
KCNV2
KDM1A
KDM2A
KDM3A
KDM4A
KDM4C
KDM4E
KDM5A
KDM5B
KDM5C
KDM6A
KDM6B
KDM7A
KDR
KEAP1
KIF11
KIR2DL1
KIR2DL2
KIR2DL3
KIR3DL3
KISS1R
KIT
KLK1
KLK14
KLK2
KLK3
KLK4
KLK5
KLK6
KLK7
KLKB1
KLRC1
KMO
KMT2A
KMT2D
KMT5A
KMT5B
KMT5C
KRAS
KRT10
KRT17
KRT18
KRT19
KRT20
KRT6A
KYAT1
L3MBTL3
LAG3
LAMA1
LAMA2
LAMA3
LAMA4
LAMA5
LAMB1
LAMB2
LAMB3
LAMB4
LAMC2
LAMC3
LAMP1
LAP3
LATS2
LCAT
LCK
LCT
LDHA
LDLR
LEP
LEPR
LGALS2
LGMN
LGR4
LGR5
LHCGR
LIF
LIG1
LIMK1
LIMK2
LINGO1
LIPA
LIPC
LIPE
LIPF
LIPG
LMO2
LNPEP
LOH19CR1
LOXL2
LPAR1
LPAR2
LPAR3
LPAR4
LPAR5
LPAR6
LPL
LPO
LRP1
LRP1B
LRRK2
LSS
LTA
LTA4H
LTB
LTB4R
LTB4R2
LTC4S
LTF
LTK
LUM
LVRN
LY96
LYN
M6PR
MADCAM1
MAG
MAGEA1
MAGEA12
MAGEA3
MAOA
MAOB
MAP2
MAP2K1
MAP2K2
MAP2K3
MAP2K4
MAP2K5
MAP2K6
MAP2K7
MAP3K1
MAP3K10
MAP3K11
MAP3K12
MAP3K13
MAP3K14
MAP3K19
MAP3K2
MAP3K20
MAP3K3
MAP3K5
MAP3K6
MAP3K7
MAP3K8
MAP3K9
MAP4K2
MAP4K3
MAP4K4
MAP4K5
MAPK1
MAPK10
MAPK11
MAPK12
MAPK13
MAPK14
MAPK15
MAPK3
MAPK7
MAPK8
MAPK9
MAPKAP1
MAPKAPK2
MAPKAPK3
MAPKAPK5
MAPT
MARCKSL1
MARK1
MARK2
MARK3
MAS1
MAST3
MAT1A
MATK
MAZ
MBL2
MBP
MBTPS1
MC1R
MC2R
MC3R
MC4R
MC5R
MCHR1
MCHR2
MCL1
MCOLN1
MCOLN3
MDH2
MDK
MDM2
MDM4
ME3
MELK
MERTK
MET
METAP1
METAP1D
METAP2
MFGE8
MGA
MGAM
MGEA5
MGLL
MGMT
MIA
MICA
MIF
MINK1
MIP
MIR125B2
MITF
MKI67
MKNK1
MKNK2
MLANA
MLC1
MLH1
MLKL
MLNR
MLST8
MLYCD
MME
MMP1
MMP10
MMP11
MMP12
MMP13
MMP14
MMP15
MMP16
MMP17
MMP2
MMP25
MMP26
MMP3
MMP7
MMP8
MMP9
MPI
MPL
MPO
MPST
MR1
MRGPRD
MRGPRX1
MS4A1
MS4A2
MSH2
MSH3
MSH6
MSLN
MSR1
MST1
MST1R
MSTN
MT-CO1
MT-ND1
MT-ND2
MT-ND3
MT-ND4
MT-ND4L
MT-ND5
MT-ND6
MT1E
MT1F
MT1G
MT1H
MT1IP
MT1JP
MT2A
MT3
MTAP
MTF1
MTHFR
MTNR1A
MTNR1B
MTOR
MTR
MTRR
MTTP
MUC1
MUC16
MUC2
MUC5AC
MUSK
MUT
MVK
MXI1
MYB
MYC
MYCN
MYD88
MYH6
MYH7
MYH7B
MYL2
MYL3
MYL7
MYLK
MYLK2
MYO9B
MYOD1
NAAA
NAE1
NAGLU
NAGS
NALCN
NAMPT
NAPEPLD
NAPRT
NAT1
NAT2
NBN
NCAM1
NCF1
NCF2
NCL
NCOA1
NCOA3
NCSTN
NDUFA1
NDUFA10
NDUFA11
NDUFA12
NDUFA13
NDUFA2
NDUFA3
NDUFA4
NDUFA4L2
NDUFA5
NDUFA6
NDUFA7
NDUFA8
NDUFA9
NDUFAB1
NDUFAF1
NDUFAF2
NDUFAF3
NDUFAF4
NDUFB1
NDUFB10
NDUFB11
NDUFB2
NDUFB3
NDUFB4
NDUFB5
NDUFB6
NDUFB7
NDUFB8
NDUFB9
NDUFC1
NDUFC2
NDUFS1
NDUFS2
NDUFS3
NDUFS4
NDUFS5
NDUFS6
NDUFS7
NDUFS8
NDUFV1
NDUFV2
NDUFV3
NECTIN4
NEK1
NEK11
NEK2
NEK3
NEK6
NEK7
NEUROD1
NF1
NF2
NFE2
NFE2L2
NFKB1
NFKB2
NFKBIL1
NGB
NGF
NGFR
NKX6-1
NLK
NLRP1
NLRP3
NMBR
NME1
NME2
NMUR1
NMUR2
NNMT
NOD1
NOD2
NODAL
NOS1
NOS2
NOS3
NOTCH1
NOTCH2
NOTCH3
NOTCH4
NPBWR1
NPBWR2
NPC1L1
NPEPL1
NPEPPS
NPFFR1
NPM1
NPPA
NPPC
NPR1
NPR2
NPR3
NPTN
NPY
NPY1R
NPY2R
NPY4R
NPY5R
NQO1
NQO2
NR0B2
NR1D1
NR1D2
NR1H2
NR1H3
NR1H4
NR1I3
NR2C1
NR2C2
NR2E3
NR3C1
NR3C2
NR4A1
NR4A3
NR5A1
NR6A1
NRAS
NRG1
NRIP1
NRP1
NT5C2
NT5E
NTF3
NTF4
NTRK1
NTRK2
NTRK3
NTS
NTSR1
NTSR2
NUAK1
NUCB1
OCLN
ODC1
OGG1
OLR1
OPLAH
OPRD1
OPRK1
OPRL1
OPRM1
ORAI1
OSGIN2
OSM
OXER1
OXGR1
OXSR1
OXT
OXTR
P2RX1
P2RX2
P2RX3
P2RX7
P2RY1
P2RY10
P2RY11
P2RY12
P2RY13
P2RY14
P2RY2
P2RY4
P2RY6
P2RY8
P4HB
P4HTM
PADI1
PADI3
PADI4
PAEP
PAH
PAK1
PAK2
PAK3
PAK4
PAK5
PAK6
PALB2
PANX1
PANX3
PAPOLA
PAPPA
PARP1
PARP2
PARP3
PASK
PAX2
PAX5
PBK
PBRM1
PC
PCBD1
PCNA
PCSK1
PCSK2
PCSK4
PCSK5
PCSK6
PCSK7
PCSK9
PDCD1
PDCD1LG2
PDCD4
PDE10A
PDE11A
PDE1A
PDE1B
PDE1C
PDE2A
PDE3A
PDE3B
PDE4A
PDE4B
PDE4C
PDE4D
PDE5A
PDE6A
PDE6B
PDE6C
PDE6D
PDE6G
PDE6H
PDE7A
PDE7B
PDE8A
PDE8B
PDE9A
PDGFA
PDGFB
PDGFC
PDGFD
PDGFRA
PDGFRB
PDHA1
PDHA2
PDHB
PDHX
PDK1
PDK2
PDK3
PDK4
PDPK1
PDYN
PEBP1
PECAM1
PEMT
PER1
PFKFB3
PGA3
PGA5
PGC
PGD
PGF
PGGT1B
PGP
PGR
PGRMC1
PHB2
PHEX
PHF8
PHKG1
PHKG2
PI3
PI4K2A
PI4K2B
PI4KA
PI4KB
PIGF
PIK3C2A
PIK3C2B
PIK3C2G
PIK3C3
PIK3CA
PIK3CB
PIK3CD
PIK3CG
PIK3R1
PIK3R2
PIK3R3
PIK3R4
PIK3R5
PIK3R6
PIM1
PIM2
PIM3
PIP
PIP5K1A
PIPSL
PKD2L1
PKM
PKMYT1
PKN1
PKN2
PKN3
PLA2G10
PLA2G1B
PLA2G2A
PLA2G2E
PLA2G3
PLA2G4A
PLA2G5
PLA2G6
PLA2G7
PLAT
PLAU
PLAUR
PLCG2
PLD1
PLD2
PLG
PLIN3
PLK1
PLK2
PLK3
PLK4
PLTP
PMAIP1
PMEL
PML
PMP22
PMS2
PMVK
PNLIP
PNMT
PNP
POLA1
POLA2
POLB
POLD1
POLE
POLG
POSTN
POU5F1
PPA1
PPARA
PPARD
PPARG
PPAT
PPIA
PPIB
PPID
PPME1
PPP1R1A
PPP1R1B
PPP3CA
PPP3CB
PPP3CC
PPP3R2
PPT1
PPY
PRCP
PRDX1
PREP
PRF1
PRIM1
PRKAA1
PRKAA2
PRKAB1
PRKAB2
PRKACA
PRKACB
PRKACG
PRKAR2B
PRKCA
PRKCB
PRKCD
PRKCE
PRKCG
PRKCH
PRKCI
PRKCQ
PRKCZ
PRKD1
PRKD2
PRKD3
PRKDC
PRKG1
PRKG2
PRKX
PRL
PRLHR
PRLR
PRMT1
PRMT3
PRMT5
PRMT6
PRMT7
PRMT8
PROC
PROCR
PROKR1
PROKR2
PROS1
PROZ
PRRT2
PRSS1
PRSS2
PRSS3
PRSS8
PRTN3
PSCA
PSEN1
PSEN2
PSENEN
PSMA1
PSMA2
PSMA3
PSMA4
PSMA5
PSMA6
PSMA7
PSMA8
PSMB1
PSMB10
PSMB11
PSMB2
PSMB3
PSMB4
PSMB5
PSMB6
PSMB7
PSMB8
PSMB9
PSMC1
PSMC1P1
PSMC2
PSMC3
PSMC3IP
PSMC4
PSMC5
PSMC6
PSMD1
PSMD10
PSMD10P1
PSMD10P2
PSMD10P3
PSMD11
PSMD12
PSMD13
PSMD14
PSMD2
PSMD3
PSMD4
PSMD4P1
PSMD5
PSMD6
PSMD7
PSMD8
PSMD9
PSME1
PSME2
PSME2P2
PSME3
PSME4
PSMF1
PTAFR
PTCH1
PTEN
PTGDR
PTGDR2
PTGDS
PTGER1
PTGER2
PTGER3
PTGER4
PTGES
PTGES3
PTGFR
PTGIR
PTGIS
PTGS1
PTGS2
PTH
PTH1R
PTH2R
PTHLH
PTK2
PTK2B
PTK6
PTMA
PTP4A1
PTP4A3
PTPN1
PTPN11
PTPN13
PTPN4
PTPN6
PTPRB
PTPRC
PTPRD
PTPRF
PTPRG
PTPRM
PTPRS
PTPRZ1
PVALB
PVT1
PXN
PYGB
PYGL
PYGM
PYY
PZP
QPCT
QPRT
QRFPR
RAB27A
RAB5A
RAC1
RAD21
RAD50
RAD51
RAF1
RALA
RALBP1
RAMP1
RAMP2
RAMP3
RAPGEF3
RAPGEF4
RARA
RARB
RARG
RARRES1
RB1
RBBP9
RBL1
RBL2
RBP3
RBP4
RBX1
RCE1
RECQL
REG1A
REG3A
RELA
REN
RET
RFC1
RGMA
RHD
RICTOR
RIPK1
RIPK2
RIT1
RLN2
RNASEH2A
RNF112
RNPEP
RNPEPL1
ROCK1
ROCK2
RORA
RORB
RORC
ROS1
RPE65
RPL10
RPS19
RPS2
RPS6KA1
RPS6KA2
RPS6KA3
RPS6KA4
RPS6KA5
RPS6KA6
RPS6KB1
RPS6KB2
RPSA
RPTOR
RRM1
RRM2
RRM2B
RTN4
RUNX1
RUNX2
RUNX3
RXFP1
RXFP2
RXFP3
RXFP4
RXRA
RXRB
RXRG
RYR1
RYR2
RYR3
S100A10
S100A12
S100A2
S100A8
S100B
S12
S1PR1
S1PR2
S1PR3
S1PR4
S1PR5
SAA1
SAG
SAMD3
SBK3
SCD
SCG5
SCGB1A1
SCN10A
SCN11A
SCN1A
SCN1B
SCN2A
SCN2B
SCN3A
SCN3B
SCN4A
SCN4B
SCN5A
SCN7A
SCN8A
SCN9A
SCNN1A
SCNN1B
SCNN1D
SCNN1G
SCTR
SDC1
SDC2
SDF4
SDHB
SDS
SELE
SELL
SELP
SEM1
SEMA4D
SENP1
SENP8
SERPINA1
SERPINA3
SERPINA5
SERPINA6
SERPINB2
SERPINB3
SERPINC1
SERPIND1
SERPINE1
SERPINF1
SERPING1
SERPINH1
SETBP1
SETD2
SETD7
SF3B1
SFTPA1
SFTPB
SGK1
SGK2
SGK3
SGMS1
SGMS2
SGPL1
SH2B3
SHBG
SHH
SI
SIAH1
SIGMAR1
SIK1
SIK2
SIK3
SIRT1
SIRT2
SIRT3
SIRT5
SIRT6
SLAMF1
SLAMF6
SLAMF7
SLC10A1
SLC10A2
SLC11A1
SLC11A2
SLC12A1
SLC12A2
SLC12A3
SLC12A4
SLC12A5
SLC12A6
SLC12A7
SLC15A1
SLC15A2
SLC15A3
SLC15A4
SLC16A1
SLC16A3
SLC16A7
SLC17A9
SLC18A1
SLC18A2
SLC19A1
SLC19A2
SLC19A3
SLC1A1
SLC1A2
SLC1A3
SLC1A5
SLC1A6
SLC1A7
SLC22A1
SLC22A11
SLC22A12
SLC22A2
SLC22A3
SLC22A4
SLC22A5
SLC22A6
SLC22A8
SLC23A1
SLC23A2
SLC25A1
SLC25A20
SLC25A29
SLC25A4
SLC25A5
SLC25A6
SLC27A1
SLC28A1
SLC28A2
SLC28A3
SLC29A1
SLC29A2
SLC29A4
SLC2A1
SLC2A2
SLC2A3
SLC2A4
SLC2A5
SLC32A1
SLC34A2
SLC36A1
SLC38A1
SLC38A3
SLC38A4
SLC38A5
SLC3A2
SLC40A1
SLC44A1
SLC44A4
SLC47A1
SLC52A2
SLC5A1
SLC5A11
SLC5A2
SLC5A3
SLC5A4
SLC5A7
SLC5A8
SLC6A1
SLC6A12
SLC6A14
SLC6A15
SLC6A19
SLC6A2
SLC6A3
SLC6A4
SLC6A5
SLC6A7
SLC6A9
SLC7A11
SLC7A5
SLC8A3
SLC9A3
SLC9A5
SLCO1A2
SLCO1B1
SLCO1B3
SLCO1C1
SLCO2A1
SLCO2B1
SLCO4C1
SLK
SLPI
SMAD2
SMAD3
SMAD4
SMAD7
SMARCA4
SMARCB1
SMG1
SMN1
SMO
SMOX
SMPD4
SMTN
SMYD2
SNAP25
SNCA
SNW1
SOAT1
SOCS1
SOCS3
SOCS6
SOD1
SOD2
SOS1
SOST
SOX10
SP3
SP7
SPARC
SPHK1
SPHK2
SPINT1
SPP1
SPR
SPTLC2
SPTLC3
SQLE
SRC
SRD5A1
SRD5A2
SRD5A3
SREBF1
SRGN
SRI
SRMS
SRPK1
SRPK2
SRPK3
SRSF2
SRY
SST
SSTR1
SSTR2
SSTR3
SSTR4
SSTR5
ST14
STAB2
STAG2
STAG3
STAR
STAT1
STAT2
STAT3
STAT4
STAT5B
STAT6
STIM2
STK10
STK11
STK16
STK17A
STK24
STK3
STK31
STK32B
STK33
STK36
STK38
STK38L
STK4
STMN1
STRAP
STS
SUCNR1
SUFU
SULT1A2
SULT2A1
SUV39H1
SV2A
SYK
SYP
SYT2
TAAR1
TAC1
TAC3
TACR1
TACR2
TACR3
TACSTD2
TAF1
TAGLN
TAOK1
TAOK3
TAP2
TASP1
TAT
TBK1
TBP
TBX21
TBXA2R
TBXAS1
TCIM
TCN1
TDO2
TEAD1
TEC
TEK
TEP1
TERC
TERT
TESK1
TESK2
TET2
TFAP2A
TFF2
TFF3
TFPI
TFPI2
TG
TGFB1
TGFB2
TGFB3
TGFBR1
TGFBR2
TGFBR3
TGM2
TH
THBD
THBS1
THBS2
THBS4
THPO
THRA
THRB
THRSP
THY1
TICAM1
TIE1
TJP1
TK2
TLE3
TLR2
TLR3
TLR4
TLR5
TLR7
TLR8
TLR9
TMEM173
TMPRSS11D
TMPRSS2
TMPRSS6
TMSB10
TNC
TNF
TNFAIP1
TNFRSF10A
TNFRSF10B
TNFRSF10C
TNFRSF11A
TNFRSF11B
TNFRSF12A
TNFRSF13B
TNFRSF13C
TNFRSF17
TNFRSF18
TNFRSF1A
TNFRSF1B
TNFRSF4
TNFRSF8
TNFRSF9
TNFSF10
TNFSF11
TNFSF13
TNFSF13B
TNFSF14
TNFSF4
TNIK
TNK1
TNK2
TNNC1
TNNC2
TNNI2
TNNT1
TNNT2
TNNT3
TOB1
TOP1
TOP1MT
TOP2A
TOP2B
TP53
TP73
TPBG
TPCN1
TPCN2
TPH1
TPH2
TPK1
TPM3
TPMT
TPO
TPP1
TPP2
TPSAB1
TPSB2
TPSD1
TPT1
TPX2
TRAP1
TRGV3
TRH
TRHR
TRIM24
TRIT1
TRPA1
TRPC1
TRPC3
TRPC4
TRPC5
TRPC6
TRPC7
TRPM1
TRPM2
TRPM3
TRPM4
TRPM5
TRPM6
TRPM7
TRPM8
TRPV1
TRPV2
TRPV3
TRPV4
TRPV5
TRPV6
TSC1
TSC2
TSC22D3
TSHB
TSHR
TSPO
TSPYL2
TSSK1B
TSSK2
TTK
TTN
TTR
TUBA1A
TUBA1B
TUBA1C
TUBA3D
TUBA3E
TUBA4A
TUBB
TUBB1
TUBB2A
TUBB2B
TUBB3
TUBB4B
TUBB6
TUBB8
TXK
TXN
TXNIP
TXNRD1
TXNRD2
TXNRD3
TYK2
TYMP
TYMS
TYR
TYRO3
TYRP1
U2AF1
UBA3
UBE2D1
UBR1
UCHL1
UCHL3
UCP1
UCP2
UGCG
UGDH
UGT1A
UGT1A1
UGT1A10
UGT1A4
UGT1A5
UGT1A6
UGT1A7
UGT1A9
ULK1
ULK3
UMOD
UOX
USP1
USP14
USP5
USP9Y
UTRN
UTS2R
VAMP1
VAMP2
VAV1
VCAM1
VCAN
VDAC1
VDAC2
VDAC3
VDR
VEGFA
VEGFB
VEGFC
VHL
VIM
VIP
VIPR1
VIPR2
VKORC1
VKORC1L1
VPS37A
VWF
WDR5
WEE1
WNK1
WNK2
WNK3
WNT7A
WRN
WT1
WWOX
XCR1
XDH
XIAP
XPA
XPNPEP1
XPNPEP2
XPNPEP3
XPO1
XRCC1
XRCC5
YES1
YWHAE
YY1
ZACN
ZAP70
ZEB1
ZFP36L2
