# Supplementary material for: C3: connect separate connected components to form a succinct disease module
Source: BMC Bioinformatics. 2020 Oct 2;21:433. doi: 10.1186/s12859-020-03769-y (PMC7531168; doi:10.1186/s12859-020-03769-y)
Supplement: Supplementary file 1 — Additional file 1: Supplementary data and results. [file 12859_2020_3769_MOESM1_ESM.zip › supplementary files/Biological validation datasets/Gene expression of asthma specific.txt]

CDH2
AKT3
NAALAD2
TLX1NB
LOC100093631
TANK
SRA1
SNORD58C
SNORA11D
SNORA11E
MIR939
LOC100127972
ZBTB42
LOC100129034
KHDC1L
LOC100130219
LOC100130232
LOC100130417
RPL21P28
LOC100131303
HERC2P7
NBPF10
LOC100133400
MUC3
CD24
TEN1
HDAC5
BCL2L11
HBD
LOC100240728
DUX4L8
LOC100287823
LOC100288289
DUX4
LOC100289094
LOC100291626
LOC100291666
LOC100293211
LOC100294033
MIR1292
MIR1248
MIR1247
MIR1234
MIR1282
MIR1244-1
TMED7-TICAM2
TSNAX-DISC1
HMGXB4
LOC100421171
MIR1244-3
MIR1244-2
MIR4271
RANBP9
LINC00276
MIR3654
MIR3620
MIR3656
MIR3652
MIR3934
ANKRD10-IT1
LOC100505530
KIF25-AS1
LOC100505902
LOC100506248
LOC100506282
HOTAIRM1
LOC100506538
LOC100506585
LOC100506639
LOC100506718
LOC100506882
LOC100507258
ERVK13-1
HCG8
LOC100507516
LOC100507520
LOC100508408
SMC4
LY75-CD302
ARPC4-TTLL3
RBM14-RBM4
SEPT5-GP1BB
GJA9-MYCBP
FKBP1A-SDCBP2
BCL2L2-PABPN1
RPL36A-HNRNPH2
TEN1-CDK3
SYNJ2BP-COX16
CHURC1-FNTB
ATP6V1G2-DDX39B
C8orf44-SGK3
PRH1-PRR4
SENP3-EIF4A1
P2RX5-TAX1BP3
MAGEA10-MAGEA5
UBA2
ABCC9
MIR4680
MIR4454
MIR4640
MIR4800
MIR4467
MIR3064
MIR4657
MIR5047
MIR2682
MIR4656
LOC100652911
SCAMP2
SCAMP3
MYZAP
PQBP1
MIR5193
RAB34
ARPC4
ACTR3
ACTR2
TSPAN5
TSPAN3
TSPAN1
PPIF
TRIM10
FEM1B
ACTR1A
ARL4A
TRAP1
OPTN
BCAP31
NAMPT
CELA3A
ARFRP1
FAM13A
G3BP1
PLXNC1
TRIM28
ATP6AP2
WASF2
SLC25A13
SERF2
RBM5
LHFPL2
ALYREF
RNF41
PSME3
CDK5
DHRS2
NUTF2
MPZL2
DDX39A
PRG4
PLIN3
MFSD10
COQ7
LRRC23
RASGRP2
HNRNPR
DCAF7
TIMM17B
SRRM1
SPRY1
SPRY2
ABCC4
IGSF6
NET1
EFS
PRSS16
CDKN1C
SIGMAR1
SMNDC1
EIF1B
CDKN2A
SF3A1
BCKDK
APC2
6-Mar
ADAR
CDKN2C
RTN3
IKZF1
CRISP3
TLR6
TFG
CDO1
KLF2
CITED2
TUBA1B
BPNT1
TUBB3
TUBB4B
BTN3A3
CEPT1
MYL12B
DLC1
NDRG1
MYL9
GNB2L1
BASP1
IFITM3
CD2BP2
CDIPT
PGRMC2
ARIH2
IFI30
C1D
OLFM1
PPIE
TAB1
HAX1
GPNMB
MERTK
ZNHIT1
TIMM44
CLGN
PFDN6
TRIM38
CEACAM5
SEC23B
C1orf61
CAP1
LRRC41
CRTAP
VAT1
STK25
ADARB2
SEMA4D
CIB1
CHERP
KAT5
HYOU1
IPO8
IPO7
NOP56
NEBL
ATG7
SSSCA1
DCTN2
ANP32B
PROCR
TM9SF1
ARL6IP5
ARPC1A
HTATIP2
AGPAT2
ARFGEF2
MRPL28
CCT7
CCT4
NPC2
IFITM2
TXNRD2
PRPF8
AHSA1
CDC42EP3
PAICS
TBL3
MXD4
ERLIN1
HEXIM1
TGOLN2
IVNS1ABP
MYL12A
TXNIP
TAF6L
PDPN
POSTN
GAS2L1
SPHAR
IGF2BP3
SPINT2
KHDRBS1
CELF2
RRAGA
TNFSF13B
GNB5
PNMA2
GMEB1
CCT8
CNPY3
CETP
AP4B1
CFL1
MGEA5
NUDC
PTGES3
YME1L1
RAI1
CTSC
KDM5B
AHCYL1
PLK2
ZMYND11
NEK6
MTHFD2
OR5I1
CYSLTR1
9-Sep
HSPH1
STARD10
CGA
UTP14A
FAM114A2
CEACAM3
FTCD
SRCAP
HPSE
RUVBL2
PGRMC1
ADAM28
ARID5A
HCP5
HCST
ME3
CFHR4
CEACAM8
PPARGC1A
MMP24
YIF1A
JTB
BLCAP
EDAR
MAGED2
RNPS1
SUB1
RALBP1
PRDX3
AFG3L2
MSL3
C11orf58
KDELR1
HNRNPA0
BTG3
CBX1
OS9
PNRC1
TMED2
LMAN2
ERP29
MLLT11
IFI44L
EBNA1BP2
CKAP4
YWHAQ
TMED10
COPS6
CCNI
COPS5
IMMT
SF3B2
ILVBL
SLC27A3
CCDC85B
TLK2
KLK11
KDELR2
TMED1
LIAS
RCBTB2
RAB35
DSTN
STON1
SLC35D2
ADRM1
ABHD2
WWP1
SOX30
CYB561D2
TRIM31
TRIOBP
RER1
CHD4
PTPN21
ATE1
CHEK1
HIBADH
BTN3A2
BTN3A1
FOXN3
RCAN3
KIF3A
ZWINT
PWP1
TBC1D8
CDC37
PKIG
KAT7
PLA2G16
WDR45
FICD
AP4S1
CHI3L1
NUDT3
FSTL1
PSIP1
CHI3L2
STRAP
ADAMTS6
BAZ2A
BAZ1A
ZNF277
CHIT1
MAP4K5
MAP4K1
RASSF1
NISCH
CHKA
PTENP1
ABCB8
SUPT16H
CHKB
KLK8
PROSC
IRAK3
AKAP13
AKAP10
RPL35
GALNT6
HPS5
CHN2
NXPH3
PACSIN2
LINC00152
SP140
DDX19B
PRR4
IFT43
KLF12
TP53RK
KTI12
LYST
SLCO2B1
CHRM3
VPS45
CD300A
PARK7
COPE
LARP4
VSIG4
TMEM106A
PHB2
TUSC2
CBX3
GABARAP
RNF13
MGLL
TWF2
HELQ
CMTM1
CHRNA3
CYP2U1
PIK3IP1
EFHC1
CGB1
CYGB
BTBD9
GPRIN1
FMNL2
TMEM200A
KLHL29
LENG8
OSBPL8
EPB41L4A-AS1
ZNF618
CKB
KCTD12
DDIT4L
RAB42
FBXO17
PCMTD1
CIRBP
GPR146
GBP4
GBP5
CISH
TBCB
ZNF501
TNFRSF13C
ARL11
DHRS1
WDFY2
CCDC151
OSR2
DNTTIP1
FAM210B
CMTM5
PANX3
RAB39B
TSEN15
MRPL53
MRPL54
RNU86
SNORD83B
ARAP1
MRGPRX3
AP2M1
AP2S1
TRIM6
CLCN3
CLCN4
UBE2J2
ANTXR2
CLU
CALHM3
SFXN4
CLK3
ADD3
TPP1
CLN3
CLPTM1
CLTA
CLTB
CLTC
IKBIP
ERP27
BTBD11
ALKBH2
SPPL3
TDRD9
IFI27L1
C14orf28
C14orf79
ADSSL1
CCR1
SLC24A4
CCR5
DNAAF1
DCUN1D3
CMTM3
ADH1A
LTB4R
MSI2
CD300LB
SLC43A2
CYB5D2
TBC1D16
LOXHD1
INO80C
TTC39C
C19orf70
IZUMO2
IRGQ
LRRC25
CNN2
C19orf47
CNN3
GABPB2
FAM213B
TMCO2
LRRC39
C1orf122
COL1A1
COL1A2
UHMK1
COL4A1
C1orf162
COL4A2
EMID1
COL6A1
COL6A3
COL7A1
COL8A1
DIS3L2
COL8A2
COL11A2
COL13A1
UBR3
LYPD6
COPB1
ZDHHC19
KLF6
TMEM42
NUDT16
ADK
MAP3K8
ZFP42
LIN54
COX4I1
EVC2
COX5B
ADM
PACRGL
PPARGC1B
COX6A1
COX6B1
DNAJC21
AFAP1L1
COX6C
C5orf24
COX7A2
COX7C
COX8A
B3GAT2
CPA3
ADORA2B
CPE
CLDN4
CLDN7
CPN1
GOT1L1
CPT1B
CPT2
TMEM68
HGSNAT
PTRH1
PTPDC1
CREBL2
CREM
CRH
CRHR1
GAB3
DOCK11
AAMP
ADORA3
CRMP1
TCP10L
HAPLN1
MUC17
ASB6
SELM
UBE2F
CRY2
RPL10L
SREK1
CRYAA
CRYBB2
PARP1
CSE1L
SYT9
CSF1
SLC2A14
LINC00477
GLT1D1
CSNK1A1
SLC38A6
CSNK1G2
CSNK2A1
CSNK2B
TTBK2
VWA3A
VCAN
FBXL16
CSPG4
CSRP1
ZNF688
EFCAB3
LOC146795
ADRA1B
CST3
NOTUM
ANKRD29
CSTB
VSIG10L
CSTF1
SYT6
TMEM56
FAM163A
CTBP2
MOB3C
NBPF12
CTH
CNIH3
MANEAL
CTNNA1
RNF187
FAM71A
LOC149684
CTNS
CTNNB1
ZNF295-AS1
AIFM3
FLJ30901
SMYD1
LINC00342
WTH3DI
CTSB
FAM117B
CTSD
10-Sep
SLC16A14
TTC14
WDR49
CCDC12
ADRA2C
GLIPR2
CCDC50
CUX1
CXADR
CYBA
ZMAT2
CYBB
ARSK
CYC1
SH3RF2
CYLC2
LOC153910
CYP1A2
CYP1B1
ABCA13
CLEC2L
CYP2A6
VKORC1L1
AMOTL1
KCTD7
CYP2A13
NSUN5P1
ADRBK1
CYP2E1
RDH10
ERICH1
CYP3A5
CYP4A11
CAMSAP1
CYP4B1
AK8
RASEF
ZNF782
PRUNE2
CXorf38
AARS
DAB2
DAD1
TMTC2
CD55
ALDH1L2
DAG1
DGKG
DGKQ
DAP
RPL7AP10
DARS
DAXX
ODF3L1
ITPRIPL2
DBI
AP2B1
ZNF709
ZNF567
ZNF383
ECI1
DCTD
CYP4Z2P
CNST
DCTN1
CCDC116
AKR1C2
LONRF2
DDIT3
AEBP1
DDOST
DDX1
DDX3X
DDX5
DHX15
ZBTB49
SGMS2
DEFA6
PAPD4
ZNF366
CFD
DACT2
DFNA5
ZNF800
SLC30A8
C10orf128
SSBP4
DHX36
PSORS1C1
ADAMTS15
POLR3H
DGUOK
DHCR24
DHODH
DHPS
NQO1
DIO2
DKC1
DLG1
DMD
DNAH6
DNAH9
DNASE1L2
DNASE2
DYNC1H1
DYNC1LI2
DNM2
DNMT1
DNMT3A
DOCK1
DOCK3
DPAGT1
DPP6
DPYSL2
DPYSL3
AGRP
DSC2
DSP
DTNA
DTYMK
ECM2
DUSP1
DUSP3
DUSP6
DUSP8
DVL3
E2F3
E2F6
ECE1
TYMP
ECH1
ECHS1
ECM1
LPAR1
AHCY
PHC1
PHC2
EEF1A2
HIGD2A
KRT24
EEF1B2
EEF1G
EEF2
EFNA4
EGF
MEGF8
EGFR
EGR1
ZNF367
EIF1AX
PLBD2
EIF2S1
EIF2B1
EIF2S3
ADCY4
EIF4A1
EIF4A2
EIF4E
EIF4G1
EIF4G2
EIF5A
AIF1
TTC21A
ELAVL1
ELF3
A2M
NBPF11
FLJ23867
TXLNA
ELK4
ANKRD23
KLHDC8B
CENPV
EMP1
EMP3
FBXO15
CTTN
TMEM154
ENDOG
ENG
ENO1
STK32A
ENO2
TUBB
NAIF1
EPAS1
SLC25A43
ZCCHC5
EPB41L2
STOM
EPHA4
EPHB2
HIPK1
EPHB3
CLN8
EPRS
NR2F6
SLC36A1
ERCC1
AKT1
ERH
ERN1
ESR1
ESRRA
ETF1
ETS2
ETV1
ETV5
EVC
EWSR1
FABP4
FABP1
ALDH2
FABP3
FANCE
ACSL3
FAH
BPTF
FBLN1
SAMD9L
FARSA
USP12
FAT1
ZCCHC24
FAU
TYSND1
ZNF25
TPCN2
MPEG1
ALDH1A3
FBN1
FAM181B
ALDH3B1
LOC221122
FCGR2A
TDRD6
FGD2
LEMD2
RBM24
PHACTR1
FCGRT
FCN1
FOXK1
THSD7A
LRWD1
FDPS
RFX6
SCUBE3
ALDH9A1
ALDH3A2
MAPK15
ALDOA
FGR
FHL1
COG2
ALDOAP2
FKBP1A
XRN2
MRAS
PHLDA1
PPM1E
AAK1
FKBP2
R3HDM2
SEC31A
FKBP4
CLSTN1
ABLIM3
UBOX5
FKBP5
ZNF365
SBNO2
TRAK1
DHX30
RALY
MMRN1
NCBP2
MAPRE1
MSRB2
SEPHS2
SNW1
DUX4
P2RX2
TRIM32
ACIN1
CEP152
LIMCH1
RIMS1
ABCF1
WDFY3
GOLGA8A
EXOSC7
CNOT1
SNRNP200
PALLD
KDM4B
DOPEY1
KIF21B
SMG1
ZNF609
TBC1D9B
GGA2
SETD1B
FOXO1
ERC1
FOXO3
TTLL5
SIPA1L3
ZBTB43
AKR1B1
FOXO3B
TNRC6B
HIC2
FLG
POGZ
PLXND1
GPATCH8
RAD54L2
KDM6B
FLII
ANKLE2
DCUN1D4
FCHO1
TBC1D9
FLNA
MPRIP
STAB1
SLC35D1
FLNB
8-Sep
RGL1
FLNC
LARP4B
PHLDB1
KANK1
FLOT2
UBXN4
FAM120A
FAF2
PMPCA
FLT1
JMJD6
XPO6
PRRC2C
TBC1D1
FLT3
RRP12
NUP210
PLCL2
VPS13A
SIK2
KIAA0922
ATP11A
ANKRD12
SCFD1
CAMTA1
CAMSAP2
POFUT2
KLHL18
CSTF2T
FMO5
ICOSLG
DMXL2
KIAA0930
DNAJC13
ZCCHC11
USP22
TBC1D30
TTC28
SZT2
AFF2
SMCHD1
DOCK9
FNBP4
ARHGEF12
PUM2
AHCYL2
NUDCD3
FNTA
ADNP
PIP5K1C
CTDNEP1
ATP13A2
COTL1
CRB1
FNTB
TDRD7
SLC7A8
RYBP
GPR161
TARDBP
SLC35A3
SF3B3
SF3B1
HEY1
ICMT
NPTXR
CBX5
PHF3
TRAM1
SEC11A
FOLR1
MACF1
FOLR2
KCTD2
SLC39A14
RPL13A
KAT6B
SRRM2
FOS
NNT
MMD
RBFOX2
FOSL2
DDAH2
LPAR3
ARL2BP
PRG4
FPR2
SMUG1
VSIG2
CLEC5A
MKRN1
PHLDA3
TSSK2
BACE1
FAM89B
KPNA6
EDC4
PLD3
SSBP3
SLC7A11
STX12
SGK3
PRKD3
GABARAPL1
EID1
PPIL2
PISD
MAFF
IL17RA
GABARAPL3
FLRT2
BCL2L13
ABCA4
ALOX5
TFIP11
CLDN15
PRPF6
MS4A6E
ATP6V0D2
ALOX15
STAC3
FRZB
FTH1
FUS
FUT2
TMEM9
FYN
ZBTB38
IFI6
FAM21C
CERS6
G6PC
RALGAPA1
EHBP1L1
FAM26E
LCORL
SLC41A1
XRCC6
ZDHHC23
TCP11L2
ZNF718
RNF144B
GABRA2
ELMOD2
GABRA4
HMCN2
NAPSB
GABRE
TMEM151A
GABRG1
LYSMD2
FRMD3
PLCXD2
LINC00205
SUN2
FBXO7
PGLS
SLC39A6
GCA
SVIP
LSM4
RHBDD3
TTLL1
POM121L1P
SAMM50
MTO1
PRDX5
TMEM184B
NBPF14
POU2F3
NIPBL
GALK1
ARMC8
DCAF13
GALNT1
PAMR1
PLEKHG4
MTHFD1L
NDUFAF3
NCR3
GALT
NALCN
GAMT
IL4I1
CLIC4
WWTR1
SAMHD1
TPGS2
C20orf194
KBTBD2
PNKD
PNISR
GAPDH
TSKU
HIGD1A
REXO2
TBC1D10B
SPATS2L
FAM32A
LRIG1
LRP10
NSUN5P2
OSBPL3
IPCEF1
RAB11FIP5
GIGYF2
GGA1
ABHD12
WIPI2
DKFZP434A062
CCDC69
TANC2
WSB1
LDLRAP1
PRPF31
FGFR1OP2
SERBP1
C10orf12
RSL1D1
RGS22
SENP3
TIPRL
GAS1
PTPN22
AMD1
PITPNC1
GAS6
GAS8
DGCR5
PHGDH
STAP1
FBXL5
OR4C1P
KLHL3
GATA3
CLEC4E
FBXO22
FBXO5
TINF2
GATM
IL1RAPL2
MYCBP
EHF
GBP1
OR5L2
GBP2
GCH1
PPP1R14B
KAT2A
PLEK2
GCNT1
SLC17A5
TSPAN16
PCOLCE2
DUX5
DUX3
DUX1
CKAP2
GDI2
OFCC1
SEC14L3
LINC00094
POM121L4P
SNORD102
SNORD4A
SNORA70
SNORA68
SNORA67
SNORA64
SNORD58B
SNORD58A
SNORD57
SNORD54
SNORD49A
SNORD42A
SNORD55
SNORD36B
SNORD36A
SNORD35A
SNORD34
SNORD33
SNORD32A
SNORD24
B4GALT1
GGT7
GH1
GHRH
NBEA
GJA1
CHORDC1
ZNF285
PABPC1
AKAP8L
CYFIP2
ABL2
USP21
FGF22
CNPPD1
FOXD3
MLH3
ATP2C1
ACAD8
NOX1
SND1
DAPP1
LYPD3
UQCRQ
TRAPPC3
CACYBP
ARRDC2
SDCBP2
GK2
DKKL1
CHIA
PRELID1
DISC1
GPR82
AMPD3
GLB1
SERP1
AHDC1
PDCD4
PCDH17
GCLC
CRCP
RAB30
GOLIM4
HTATSF1
PRPF19
UTP20
RABGEF1
POLL
TOR1B
MCAT
GLI3
GLO1
GLP1R
HTRA2
GLRB
EML4
GLS
PCLO
GLUD1
GLUL
GMDS
GNA11
GNAI2
GNAI3
GNAQ
GNAS
GNB1
GNB2
GNG3
GNGT2
GOLGA4
GOLGB1
GOT2
C11orf31
GP1BB
GP5
GPD1
LOC283075
MKX
LOC283177
ZNF740
RPL13P5
GAS2L3
GATC
TMED8
LOC283674
OR4N4
C16orf54
IGHV4-31
VMO1
LOC284023
SLC13A5
TMEM102
SLC26A11
C17orf89
LAMA1
LOC284379
ZNF844
IGHV3-23
OR2L13
NBPF15
FAM102B
RIMKLA
LINC00176
GPR25
C20orf203
NKIRAS2
RGPD4
CCDC66
GPRIN3
FRYL
SH3PXD2B
RNF180
SREK1IP1
GPR34
LY86-AS1
ANK1
XKR6
LOC286154
YIPF6
TTC3P1
GRK5
GPX1
GPX3
GPX4
ANK3
GPX5
IGLV1-44
IGLJ3
GRB2
GRIA1
TMEM176B
GRN
DCPS
SNX24
MRPS18B
MRPL42
TMEM14A
NOB1
COMMD5
HIPK2
ABR
GRIN2C
FAM30A
ARHGAP35
GRM1
SAP30BP
MYLIP
CLEC2D
ANKRD11
C11orf21
SLC25A5
PDIA3
GRSF1
SLC25A6
GSN
GSR
GSS
GSTM1
GSTM2
GSTM4
GSTM5
GSTP1
GSTT2
GTF2I
GTF2IP1
GTF3A
GUCY1B2
GTF3C1
GUCY1A2
POM121L9P
CARD10
GUCA1A
PARVB
NCAPH2
POM121L8P
GUCY1B3
TFPT
UBN1
GUK1
SNX8
STRN4
CPSF1
TRA2A
GYG1
NME7
HILPDA
GMPPB
SEC61A1
DSE
GYPC
TRHDE
PSAT1
GYS1
NRBF2
SLC39A3
OBP2A
PILRA
LMCD1
GLTSCR2
TNPO2
EFEMP2
HIST1H1C
HIST1H1D
ANXA1
H2AFX
H2AFZ
ANXA2
H3F3A
H3F3B
HSD17B10
HAGH
HADHB
HADH
HAL
HBA1
HBA2
HBM
HBD
HBG1
HBG2
ANXA3
HDAC1
HDGF
HDLBP
ANXA4
HELLS
NCKAP1L
HEXA
CFH
ANXA5
ST6GALNAC6
CXXC1
EHD3
TAX1BP3
ANXA6
HIF1A
HIP1
HINT1
STOML2
HK1
ACACA
ANXA7
HLA-DPB1
HLA-DQB1
HLA-E
MR1
HMGB1
HMGN1
HMOX2
NR4A1
FOXA2
EIF4E3
FAM149B1
VN1R3
HNRNPA1
HNRNPAB
HNRNPC
HNRNPD
HNRNPF
HNRNPH1
HNRNPH2
HNRNPK
HNRNPL
HNRNPU
HOXB6
HOXB7
HOXC8
HOXC10
APBB2
APC
HP
HPCAL1
APCS
HPR
HPS1
AGFG2
APEH
PRMT2
PRMT1
SERPINA9
HES1
HSBP1
HSD11B2
HSD17B1
HSD17B4
DNAJA1
HSPA1A
HSPA1B
HSPA1L
HSPA2
HSPA6
HSPA9
BIRC5
IGSF3
HSP90AB1
HSPD1
DNAJB1
DNAJC4
HSPG2
APLP2
NDST1
HTR2B
TNC
UBAC2
NLRP9
CLEC4D
RAB7B
ICAM2
ICAM3
ANKRD13D
WHAMMP3
JMJD8
CCDC137
IRF8
FAM201B
ESPNL
ID2
ID3
NAT8L
TMEM173
LOC340107
ZC3H12D
BEX5
APOC1
IDH1
IDH2
IDH3B
IDH3G
IDI1
IFI27
IFI35
SP110
IFIT2
SH3RF3
IFNGR2
APOD
ZNF81
CATSPER3
IGF1
AMIGO2
APOE
IGF1R
ANKDD1A
IGF2R
IGFBP3
IGFBP4
IGFBP6
IGFBP7
CYR61
IGHA1
IGHA2
IGHD
IGHG1
IGHG2
IGHG3
IGHG4
IGHM
APP
IGKC
LCE1B
LCE1E
SLCO4C1
TICAM2
IGLC1
IK
IKBKB
IL1B
IL1RN
IL6
IL6ST
IL7
IL7R
CXCR2
IL9R
IL10RB
IL12RB1
IL13RA1
IRF2BP2
IL16
IL17A
ILF2
ILF3
ILK
IMPG1
INHBA
CXCL10
INPP4A
INPPL1
INSIG1
INSR
IRAK1
ITGA6
IREB2
AQP9
AR
ITGA3
ITGA4
ITGA5
ITGAE
ITGAM
ITGAX
ITGB2
ITGB3
ITGB5
ITGB8
ITIH3
ACADVL
STT3A
ITPA
ITPR1
ITPR2
ITPR3
IVD
JAK1
JAK2
ARCN1
JUN
JUNB
JUND
JUP
CD82
KARS
KCNA3
DND1
AREG
ATP9B
ZNF829
ARF1
MIA3
PFN4
ANKRD36
C3orf62
LHFPL3
SWI5
KCNJ5
ARF3
KCNJ15
CA13
ARF4
KCNN4
KCNQ1
KCNQ3
KCNS2
MALAT1
KHK
KIFC3
ARF5
KIT
KLK2
ARF6
ARG1
KLC1
KPNB1
KPNA2
KPNA3
TNPO1
KRAS
KRT6A
CHKB-CPT1B
AMIGO3
RHOA
NSUN4
KRT18
TMEM189
TMEM189-UBE2V1
SLC22A25
RHOB
KRT19
YPEL2
ZNF788
FAM69A
C2orf71
C2orf68
RHOC
VGLL3
KTN1
IER5L
AFF3
LOC389906
RND3
OR52K3P
LAIR1
ZNF818P
LAMB1
LAMC1
LAMP1
LAMP2
STMN1
LASP1
LBR
LCP1
LCP2
LDHA
LDHB
LEP
LGALS1
LGALS2
LGALS3
LGALS3BP
ARHGDIA
ARHGDIB
LHB
LIFR
LIG1
ARHGDIG
ABLIM1
LIMS1
LIPA
RHOH
MEX3D
SNX19
ARL1
LMNA
LMNB1
PRICKLE3
MIR137HG
LMO7
NBPF9
C20orf202
C4orf3
VWA5A
LOX
GOLGA7B
ARL2
LPL
LPP
LRP1
CUEDC1
LRPAP1
LSAMP
LTB
LTBP3
LTF
LTK
ARNTL
LUM
LY75
LYL1
LYN
LYZ
MIR137
MIR142
TACSTD2
MIR224
MIR29B2
MIR29C
TM4SF1
M6PR
CAPRIN1
NBR1
TNFSF12-TNFSF13
ARRB1
MARCKS
FNDC9
MXD1
SMAD1
SMAD4
MAFG
MAGEA5
MAN2C1
MAOA
MAP2
MAP4
MARS
MAT2A
MATK
MATN1
MBNL1
MCF2
MCL1
MCM3
MCM4
MCM5
MCM7
CD46
MDH1
ME1
MEF2A
MEF2C
MAP3K1
MAP3K5
RAB8A
MEST
MGAT1
MGAT3
MGAT5
KITLG
MGMT
MGST1
MGST3
CD99
CXCL9
MLF1
MLLT3
NR3C2
MME
MMP1
MMP2
MMP7
MMP8
MMP10
ASGR1
MMP11
MMP12
MMP13
MMP14
ALDH6A1
MNDA
MNT
MOCS1
MPI
MPL
ABCC1
IQSEC3
ALG11
WHAMMP2
GOLGA8B
HSBP1L1
MINOS1
H3F3AP4
MTHFD2L
DUX4L4
TMEM151B
LOC441155
FAM26F
LOC441179
PMS2CL
DTX2P1-UPK3BP1-PMS2P11
SPDYE2
SUGT1P1
RPS26P11
ASPH
TARP
MSN
MTHFR
ND6
MUC3A
MUC5AC
MXI1
MYB
MYBL2
MYBPH
MYC
GADD45B
MYH3
MYH11
MYLK
MYO1D
MYO6
MYO7B
PPP1R12A
NACA
NAGA
NAGLU
ATF3
HNRNPM
NAP1L4
NARS
NASP
ATF4
CEACAM6
NBL1
NBN
NCAM1
NCF4
NCL
NDUFA3
NDUFA5
ACLY
NDUFB8
NDUFS3
NDUFV1
NDUFS5
RERE
2-Sep
RPL10A
NEFH
NELL1
NEK1
NEO1
NEUROD2
NFIA
NFATC3
NFE2
NFE2L1
NFE2L2
NFIB
NFIC
NFKB2
NFKBIA
NFRKB
ACO1
NHLH2
NHP2L1
ATP1B1
NHS
NID1
NINJ2
NKTR
NKX3-1
ATP1B3
NME1
NME2
NME3
NMT1
NNMT
NONO
NOS2
NOTCH1
PNP
NPAS2
NPHP1
NPM1
NPPB
ATP2A2
ATP2B1
YBX1
NT5E
NTRK3
NUCB1
NUMA1
NR4A2
ATP2B4
OAT
OAZ1
OAZ2
ATP4A
ODC1
OGDH
OLR1
C18orf32
OPCML
WRAP73
OPRK1
CRNN
OPRL1
SIX6
OR2C1
ACO2
OSBP
OSM
CLDN11
P2RX1
P2RX4
P2RX5
P2RX7
P2RY1
P4HB
PAFAH1B1
G0S2
PLA2G3
MINK1
NOX4
PAFAH2
1-Dec
CHST11
SERPINE1
SERPINB2
PAK1
ATP5B
IL21R
DEF6
GEMIN4
PCA3
PAM
MYEF2
ASAP1
HP1BP3
HDGFRP3
NSDHL
F11R
C6orf48
STMN3
NTM
PBX3
PCBP2
PCDH1
SLC35C2
BOLA1
CELA2B
UBXN1
ZBTB7B
ST8SIA3
FAM135B
TXNDC12
TXNDC11
ATL1
RPS27L
TMX2
PCM1
POLR1D
SCCPDH
IFT52
ABHD5
MECR
METTL9
PCNA
RLIM
HN1
VPS28
DBR1
HSD17B11
HSD17B14
DCXR
ZDHHC2
CLDN18
PCP4
ABI3
COPZ2
VRK3
CRIM1
MZB1
ANKRD39
PCSK2
MRPL30
CLEC1B
PIPOX
DNAJC27
C1RL
SCAND1
THEG
PCYT1A
KCNK9
FAM53C
REEP2
TLR8
SLC25A37
FAM198B
RSRC1
SPG21
ARL6IP4
TNFRSF12A
NGRN
MS4A4A
WT1-AS
PLA1A
TEX264
POMP
SNX7
NIP7
AIG1
WDR83OS
TRAPPC4
ATP5E
PDE3B
PDE4B
DDX41
SNX9
ANAPC5
PDE4D
PCYOX1
UBE2J1
PDE6D
DCDC2
LIMA1
TRMT112
CHMP5
PDE9A
CXXC5
SCLY
SIRT7
RAB14
AZIN1
PIAS4
SRRT
NBAS
PDHA1
PIGT
ERGIC3
UBE2D4
KLF13
YPEL5
FAM96B
ZFR
SUFU
ENPP3
LSM7
NAA38
TRAPPC2L
PDPK1
CAB39
SLC26A4
ARID4B
PECAM1
CDK12
RSF1
ZAK
KDM3B
GALNT7
PEX14
PF4
CFP
ACP1
PFDN1
PFKFB3
PFKL
PFKP
PFN1
CDK14
PGA5
PGAM1
PGD
PGK1
PGM1
PHB
SLC25A3
PHKA2
ATP6V1B2
PHKG2
SERPINB5
SERPINB6
ATP6V0C
SERPINB8
SERPINI2
ATP6V1C1
PIGR
PIK3C2A
PIK3C3
PIK3CA
PIK3CD
PIK3R2
PIN4
PIP
PIP4K2A
PITPNA
PKP2
PLAU
ATP6V0B
BCL11A
PLD1
PLEC
PLEK
PLOD1
PLP2
PLS3
PLSCR1
PLTP
PLXNA1
ADAM22
PML
CLDN22
ATP5O
RAB24
PMS2
ATP7B
SLC37A1
FAM3B
CLIC6
TLR9
PNN
UBL3
4-Sep
H2BFS
DCUN1D1
PODXL
ERRFI1
TREM2
TREM1
POLD2
GPR85
POLR2D
DPM3
POLR2F
POLR2G
CYTL1
TERF2IP
SLC38A2
POLRMT
GAR1
FBXO42
TAF7L
FBXW5
PRMT7
POU2AF1
RBM47
ADAMTSL4
EXOSC4
DDX4
POU2F2
CCDC93
WDR44
USP53
ROBO4
NDUFB11
RC3H2
MTMR12
DDX49
SPATA6
UGT1A10
UGT1A8
UGT1A7
UGT1A6
UGT1A5
L1TD1
ATRX
UGT1A9
NDFIP2
FBXL19
PAF1
HES2
FAM63B
POU6F1
PPARA
UGT1A4
UGT1A1
UGT1A3
RSBN1
CRLS1
PDP1
GPN2
TMED9
MPHOSPH8
XAF1
CTSA
PPP1R12C
PPIA
NSMCE4A
PPIB
TET2
MBTD1
PPIC
KLHL24
HAUS6
ZNF586
DYM
ZNF562
NDE1
BCAS3
SYTL2
DEF8
FAM46C
GON4L
PGPEP1
GPATCH4
EPS8L1
QRICH1
PALMD
TBC1D8B
PXK
CDKAL1
RHBDL2
COMMD4
LPCAT2
TMEM160
PPM1G
GEMIN8
CPSF3L
SLC25A38
HRASLS2
CLN6
ULK4
ACSM5
PPP1CA
AUP1
PPP1CB
HERC6
PPP1CC
1-Mar
TTC38
PID1
BANK1
FKBP14
PLEKHB2
VPS37C
C19orf60
SUSD4
WIPI1
OXR1
TMEM45A
IFT57
ARGLU1
CXorf57
MED9
TMEM51
SAMD4B
PPP1R7
ATP5SL
AGGF1
PLEKHJ1
ANO10
FAM90A1
ANKZF1
PPP1R10
LRRC8D
RBM23
MTPAP
PPP2CA
TMEM38B
ARMC1
PPP2CB
ARHGEF10L
MRPS10
PPP2R1A
RIF1
SLC25A36
PPP2R1B
PBRM1
LGI2
SBNO1
BBS7
PPP2R2C
RAVER2
PNMAL1
PPP2R3A
USP40
MOB1A
UBA6
SLC38A7
SLC47A1
ADI1
ECHDC2
PSPC1
VPS53
PGM2
MCOLN3
UBE2W
TMEM40
ATXN7L3B
BOLA2
DDX19A
PPP4C
RFK
CPPED1
SLC29A3
MIS18BP1
TMEM74B
LARP6
ABCF3
PPP3CC
SYNJ2BP
SLC39A9
LSG1
STRBP
CHDH
SLC22A15
PI4K2A
TMCO6
PPT1
AVPR2
ZNF331
SIRPG
AP1AR
STRADB
DNAJA4
PRCP
CHST12
HES6
BATF3
SMPD3
SRGN
SOX6
CDV3
NAGK
PRIM2
UBE2Q1
RNPC3
ITLN1
PPP1R9A
OTUB1
DOCK10
STAP2
CHD7
FLVCR2
OSGEP
LYAR
SLC48A1
PRPF40A
PEX26
NBPF1
SLC30A6
SCYL2
MREG
TRMU
PKIA
FRMD4A
LUC7L
NSUN5
VAC14
CCDC88A
DOK4
BTBD7
ATF7IP
PRKAR1A
HHAT
EDEM2
CHFR
11-Sep
CDK5RAP2
WDR12
PRKAR2A
TTC17
H2AFJ
ZNF83
PRKAR2B
PRKCA
FGD6
PRKCB
ADAP2
TRERF1
PECR
DCAF6
CAND1
PRKCI
USE1
PSENEN
ZC3H15
ACOT13
TMEM165
PKN2
ECHDC1
HDAC8
WSB2
PRKCSH
PRKCZ
RNF114
BIN3
APOBR
FAM212B
DMAP1
MAPK1
NSFL1C
GNG12
SLC50A1
CFC1
NXF3
SMG9
MAP2K2
MAP2K3
MAP2K5
MAP2K7
EIF2AK2
DNAJC3
TDRD1
PRLR
PRNP
PRODH
CRTAM
TMX4
GPCPD1
PROS1
PARD3
PRMT8
PPAN
LGMN
LTB4R2
PRSS3
HTRA1
KLK10
PSAP
PSEN1
BCCIP
POLE4
SUCNR1
AKIP1
SAR1A
RETN
PSG5
SLC2A4RG
PSKH1
PSMA1
PSMA2
SLAMF8
PSMA3
PSMA5
PSMA7
UGGT1
KCMF1
PSMB1
PSMB2
TMEM167B
C15orf39
PSMB3
STARD7
PSMB4
NCLN
DUS3L
PMEPA1
PSMB7
FAM20C
STOX2
PRDM8
PRDM11
BBX
PSMB10
PSMC2
PSMC3
C16orf62
PSMC4
PLSCR2
PSMC6
DDX24
PSMD1
PSMD2
AGTRAP
PSMD3
PSMD4
HRASLS
RAB25
GOPC
NUP107
PLXDC1
PSMD7
PSMD8
LYRM1
SLC44A2
ASPHD2
ZMIZ1
NIPAL3
RALGAPA2
THOC2
KIAA1147
PSMD13
BAD
PSME1
PSME2
NHSL1
LYRM2
PSPH
PTAFR
PTEN
PTGER2
PTGER3
PTGER4
SPC25
MIF4GD
RHBDD2
PTGS2
PTHLH
MIR452
PLEKHG5
ISY1
SCAF4
GRAMD1B
NLN
AHRR
MTA3
XPO5
SRGAP1
MIB1
ALPK3
CC2D2A
TAOK1
TWF1
KLHL14
PTMA
PCDH10
PREX1
WDFY1
WDR48
FNIP2
SLAIN2
SHROOM3
SH3RF1
CCDC146
PTN
POGK
DHX37
EPB41L5
QSOX1
MAGEE1
USP37
PTPN1
FAM160B1
GBA2
ANKRD36B
PTPN3
SCUBE2
GATAD1
BAK1
POLD4
SLAMF7
HMHB1
SLC4A5
PTPRA
CADM3
PTPRC
PTPRE
PTPRF
PTPRJ
BAX
PURA
PURB
PWP2
PEX19
PEX2
PXN
ALDH18A1
PYGB
PLEKHB1
RHOU
ZBED5
JAM2
OVOL2
BBS4
ZNF250
RBM25
MYOZ1
BCAT1
RAB4A
RAB5B
BCAT2
RAB6A
RAB27B
RAB5C
RAD21
RAD23A
RAD23B
RAD51B
MOK
RAF1
ACTA2
RAN
RANBP1
RANBP2
RANGAP1
RAP1B
ENPP5
RAP2A
RAP2B
RARA
RARS
RARRES1
RARRES3
RASA2
RASGRF2
HIVEP3
KDM5A
RBBP4
RBBP5
SIGIRR
RBBP7
PLEKHA2
RBL2
HRH4
SCPEP1
RBM4
RBMS2
BCKDHB
RBP4
SNORD16
SNORD18A
SNORD18B
SNORD18C
RCN1
RCN2
RELA
UPF1
REST
RFC2
TRIM27
BCL2L2
RGR
RGS3
ACTB
RGS12
RHCE
RHD
RHEB
RING1
RIT1
FAM3A
RNASE1
RNASE4
RNASE6
BCL6
SNORA63
BRD2
BPESC1
SAV1
RNH1
ELAC2
DHX35
SNORD68
C8orf49
ZFAND3
TNFRSF17
SNORD21
ROBO1
RORA
RPA1
RPA2
RPE
RPL3
RPL4
RPL5
RPL6
RPL7
RPL7A
RPL8
RPL9
RPL10
RPL11
RPL12
RPL13
RPL17
RPL18
RPL18A
RPL19
RPL21
RPL22
RPL23A
MRPL23
RPL24
RPL27
RPL30
RPL28
RPL29
RPL31
RPL32
RPL34
RPL37
RPL37A
BCS1L
RPL41
RPL36A
RPLP0
RPLP1
RPLP2
MRPL12
MRPS12
RPN1
RPS2
RPS3A
RPS4X
RPS5
RPS6
SNORA27
SNORA21
SNORA52
SNORD2
SNORA4
SNORA41
SNORD95
SNORD96A
RPS6KA2
RPS6KB1
RPS7
RPS8
RPS9
RPS10
RPS11
RPS13
RPS14
RPS15
RPS15A
RPS16
RPS17
RPS18
RPS20
RPS21
RPS23
RPS24
RPS25
RPS26
RPS27
RPS27A
RPS29
RRAS
RRBP1
RREB1
RRM1
CLIP1
RXRA
RYK
RYR1
S100A3
S100A6
S100A7
S100A8
S100A9
S100A10
S100A11
S100A12
S100B
S100P
SAFB
ACSM3
SARS
CELA2A
SERPINB3
SERPINB4
SCD
SCML1
SCN4A
BGN
SCNN1A
CEACAM1
SCNN1G
SCP2
CCL2
CCL4
CCL5
BICD1
CCL20
CCL23
CXCL11
SDC1
SDC2
SDC4
SDCBP
MRPL17
SDHA
PIEZO2
SLC17A9
CLSPN
SEC14L1
KIF13A
SEL1L
SELPLG
PERP
MCCC2
EPB41L4A
C10orf54
NOD2
XYLT1
XYLT2
ZNF674
IFIH1
SEPP1
SEPW1
DIO3OS
NBPF19
NBPF20
TMEM91
ECSCR
SET
SETMAR
IRF2BPL
SFPQ
MLST8
HERPUD2
FAM110C
MS4A6A
MIR4500HG
SRSF1
SRSF2
SRSF3
PAPD5
SRSF4
CXCR5
SRSF5
SRSF7
SFSWAP
ARHGAP9
TRA2B
LOC643711
TRAF3IP2-AS1
IKZF4
PGA3
PGA4
TMPPE
CRNDE
GMCL1
GMCL1P1
MPP5
BLVRA
RGS18
WBSCR17
ARAP3
MTMR14
INF2
LOC644450
SGK1
SGTA
TPSB2
SH3BGRL
ITSN1
CEP170P1
LOC645513
SEBOX
BNC1
POM121L10P
SHC1
CSRNP1
FBXW4
ZNF806
SHMT1
NUCKS1
SHMT2
GMNC
METTL17
ACBD3
SMURF2
1-Mar
RBM15
EPS8L2
LMF1
NMNAT1
P2RY12
CYP3A43
ST3GAL1
ST3GAL2
ELOVL1
FAM129B
LOC648761
ST8SIA1
CASD1
SLC30A5
MRPS11
MRPS5
SKI
SKP1
SLA
CDK15
NBEAL1
SLC1A3
MRPL44
MARCKSL1
UPF3A
RSRC2
SLC1A7
PRAMEF1
PRAMEF2
WNK1
SLC2A1
SLC2A3
SLC3A2
SLC5A1
LOC652301
SLC5A2
C5orf42
MPPE1
WNK4
SNORA48
SNORD10
RGPD3
SLC6A8
DUX4L7
DUX4L6
DUX4L5
DUX4L3
MZT2A
SLC7A1
NME1-NME2
SLC8A1
BMP7
SLC11A1
SLC12A3
SLC16A1
BMPR1A
SLC20A1
BMPR2
SNAI2
PLEKHA3
PHACTR4
BRD9
SMARCC1
DDRGK1
SMARCC2
SLC2A11
MTMR9
SUMO3
BNIP1
SNCA
SNCG
FSCN1
SNRNP70
SNRPA
SNRPB
SNRPC
SNRPD2
SNRPE
SNRPN
BNIP3
SNTB1
SNX1
SNTB2
SOD1
HNRNPA1P10
SON
SORD
SOS2
SOX4
DST
SPAG1
SPAM1
SPARC
SPG7
SPP1
SPRR2C
SPRR2D
BPI
SPTBN1
SREBF2
SRM
SRP9
SRP14
SRP72
SRPR
SSB
SSR1
SSR2
SSR4
SSRP1
SS18
ST14
STAC
STAT1
STAT2
STAT3
STAT6
SNORA44
SNORA56
SNORA61
SNORA81
ZFP36L2
STK4
STK11
STX3
STX4
STXBP3
SULT1C2
BSG
SUPT4H1
SUPT5H
BST1
SURF4
SURF6
BST2
VAMP2
SYCP1
SYK
SYP
SYPL1
TACC1
KLF9
TADA2A
TAF7
KLF5
TAF10
TAF11
MAP3K7
TAL1
TALDO1
TAP2
TARS
TBX1
ACTBP9
TBCC
TBCD
TBL1X
TBXAS1
TCEA2
TCEA3
SNORA16A
SNORD49B
SNORD23
SNORD65
SNORA57
SNORD84
SNORD86
SNORD110
SNORD104
TCEB2
PPAN-P2RY11
TBX3
TCF3
MIR631
MIR636
TCF7L2
BTG1
TCF20
MLX
TCN1
TRGC2
TRGV9
TCTE3
PPP1R11
PRDX2
TEAD1
TMBIM6
TEP1
TERF2
TERT
TF
TFDP2
TFF1
TFF3
TGFBI
TGFBR1
BYSL
TGIF1
TGM1
TGM2
THBD
THBS1
TSPO
THOP1
THRA
THRB
THRSP
KLF10
TIA1
TIE1
TIMP1
TIMP2
TIMP3
TJP1
TK2
TLE1
ACTG1
SERPING1
TSPAN8
TSPAN4
TMF1
TMPRSS2
C1QA
CLEC3B
TNFAIP1
TNFAIP6
TNNI3
TNNT1
TNS1
C1R
TOP1
TOP2A
TP53
C1S
TPBG
TPD52
TPD52L2
TPH1
TPI1
TPM1
TPM2
TPM4
TPR
TPSAB1
C3
HSP90B1
TRAF1
TRAF2
C3AR1
ACTG2
C4A
CCT3
TRIO
C4B
TRPC1
TRPC2
TRPC6
TRPS1
HIST2H2AA4
SNHG4
TSN
TSG101
TSSC1
PHLDA2
TSTA3
TTC1
TTC3
GOLGA6L6
RGPD8
MUC5B
TLCD2
LOC727924
LOC727983
LOC728026
LOC728196
MAGED4
TUBG1
TUFM
DUX4L2
PPIEL
DNLZ
CDK11A
RPL13AP5
EIF3CL
NBPF8
TULP3
HIRA
CCR2
TNFRSF4
TXN
RGPD6
TXNRD1
LOC729970
RRN3P1
TYROBP
UBB
UBA1
UBA7
C8B
UBE2D2
UBE2D3
UBE2H
UBE2L3
UBE2N
UBE2V1
UBE2V2
UCHL1
UCN
SCGB1A1
UGCG
UPK3A
UQCRC2
UROD
UROS
USP1
MRPL49
KDM6A
ZNHIT2
VBP1
VCAM1
VCL
VDAC3
VDR
EZR
VIM
VIPR2
VTN
WARS
LAT2
WFS1
WNT6
XBP1
XK
XPC
METTL12
XPNPEP1
YES1
YY1
YWHAH
YWHAZ
ZAP70
ZFP36
PTTG1IP
TMEM50B
ZNF22
MPPED1
ZNF32
ZKSCAN1
ZNF37A
MZF1
CA2
ZNF90
ZNF99
PRCD
ZNF131
ZNF135
ZNF136
ZBTB16
ZNF146
ZNF195
ZNF204P
ZNF207
ZNF208
CACNA1D
ZNF217
CACNA1E
ZYX
LUZP1
DDR1
PTP4A1
LRP8
LAPTM5
CSDE1
EVI5
DAP3
BTG2
PAX8
IL1R2
SCG2
IFRD2
MAPKAPK3
USP7
RAB7A
KCNAB1
CAD
VKORC1
GGCT
TMEM106C
AHNAK
KXD1
TMEM38A
KCTD15
TMEM109
DSCC1
WDR77
ZNF426
TMUB2
TRAPPC6A
CARD14
C9orf16
ESRG
MAPKAP1
DEK
MBOAT7
PPDPF
NOL12
PRRC2A
C1orf35
BAG6
ZNF343
FBXL15
ZNF576
GPANK1
EFHD2
BRCC3
DDX39B
SLC39A7
HSD17B8
DCAF10
OR2H2
ZXDC
LST1
PLA2G7
WDR25
GCC1
ATP13A3
CDC73
SPAG16
MRPL24
TCTN1
ADIPOR2
ACSS3
HMBOX1
TMEM53
SRD5A3
AKIRIN1
PPP1R3B
NEIL1
PARP8
ZNF329
OGFOD2
STEAP4
C11orf80
NOL9
IGFLR1
WDR59
KCTD17
CXorf36
ECHDC3
GEMIN7
ELMO3
MYH14
CLMN
GSDMD
MMRN2
ST7
METTL8
ZMYM1
TMC5
CCDC102B
PDZD3
C11orf63
CCDC134
MAP9
PLBD1
LPCAT1
CYBRD1
MORN1
C2orf54
SPEF2
TNIP3
SYNPO2L
SLC35E1
DNAJB14
POF1B
ELOVL7
LOC79999
CALD1
DOCK5
WWC2
SEMA6D
CSRNP3
MZT2B
CALM1
PQLC1
ASRGL1
EDC3
CTC1
IFT74
SPSB1
KIAA0226L
FAM213A
CHD9
FHOD3
NUP214
COQ10B
RUFY1
EDEM3
SCUBE1
MLLT10
TRABD
MED28
PDGFD
EPC1
PUS1
SLC25A16
CALM2
SLC19A3
SLC44A4
THUMPD2
ITIH5
CYB5B
MLF2
CALM3
EEPD1
DDHD1
DUSP16
ZFP91
APOL3
FXR1
ACTN4
CALML3
GJA9
TUBB1
WNT5B
CLPTM1L
PABPN1
CALR
GPR68
OR7E104P
ANP32A
OR51E2
CALU
SLC7A5
YIPF5
MAGED4B
LBH
FIP1L1
COIL
TMEM163
UNC93B1
AKAP1
CCNL2
VMP1
C6orf62
OR2B2
CAMK2D
DOCK8
SF3A2
ELL
TRIM7
ARPC5L
HYI
QTRT1
SLC25A28
MIA
CLPP
HDHD3
CAMP
NCOA3
C21orf33
CANX
DGCR14
CAPN1
ZRSR2
USP9X
RBM10
SMC1A
CAPNS1
LAGE3
SLC10A3
ARID1A
CAPZA2
ACOX3
AXIN2
BAP1
BRAP
HIST1H2AI
CARS
HIST1H2AK
HIST1H2AL
HIST1H2AC
HIST1H2AM
HIST2H2AA3
CASP1
ELOVL3
FCRL5
TCF7L1
HIST1H2BE
ARHGAP24
HIST1H3G
RASSF5
HIST1H4J
C19orf12
SELO
LINC00208
SESN2
CD99L2
CRISPLD2
ITCH
RBP5
FRMD8
SETDB2
RAB34
SNX25
CASP6
HDAC10
PIP4K2B
SPNS1
FAM172A
KREMEN1
SLC25A11
SPARCL1
WDR54
SRPX
MAGT1
TMEM222
TAGLN2
ID2B
SLC41A2
EEA1
SLC7A6OS
RNASEH2C
ARID5B
KIAA1109
CMAHP
ZCCHC7
BFSP2
TXNDC2
RGPD5
IQCG
ZDHHC18
MED10
ALKBH7
CHCHD5
PRADC1
STK24
C2orf88
EIF1AD
TMEM175
EFCAB2
UTP23
GINS4
TMEM107
C18orf12
ZBED3
APOPT1
TMEM101
RECK
HPS3
NSMAF
RAB11FIP4
DOT1L
DYRK2
FAM120B
CUL4A
DCTN5
ACRBP
CUL3
JAGN1
CUL2
MCHR2
SNORD35B
ATRN
GNPTG
TPST1
TTBK1
DGAT2
EBPL
HES7
USP32
TRIM55
HINT2
CAT
LNX1
OGT
CDC42BPA
HIRIP3
RAE1
LMNB2
PHF5A
TRIM52
MINA
CCDC142
RSPO3
AGBL4
SPPL2A
TBRG1
PLXDC2
NFATC2IP
ZNF341
TMEM87B
SLC35B4
LRP11
ZNF566
MUM1
PPFIBP2
PRPF38A
FBXL20
RANBP3
RBM17
UBL7
PPFIA1
PKP4
SNHG12
ENC1
NIPSNAP1
KCNAB2
IFITM1
HIST1H2AH
HIST1H2BK
DGKZ
DDO
ABCC11
MICALL1
KIAA1671
SNORD14B
API5
AGPS
SLC22A16
APOL1
STON2
PIR
DIXDC1
DNAJC5B
LGR5
BHLHE40
PIAS1
CDC14B
CDK10
DEGS1
PDXK
RRP1
CASK
LY6D
RUVBL1
RFXANK
JRK
DNAH17
UNC5C
RNASET2
OASL
AOC3
RUNX3
LAMTOR3
SOCS1
DYNLL1
IRS2
EIF3A
EIF3C
EIF3D
EIF3F
EIF3G
EIF3H
EIF4G3
VAMP4
STX16
STX11
STX10
PEA15
SRSF9
HYAL2
DGAT1
SERPINH1
TNK1
ABCC3
NOL4
TRADD
MBTPS1
SNX3
EED
GBF1
CBR1
GPAA1
TNFSF13
TNFSF10
ADAM23
ADAM21
ADAM9
CDS2
PABPC4
RAB11A
RIPK2
NAPG
NAPA
PSPHP1
PEX11A
CREG1
CCIN
DCAF5
SAP30
INPP4B
CES2
LIN7A
IQGAP1
NRP1
CD84
SOCS2
CFLAR
PROM1
HCAR3
KSR1
TSC22D1
SYNJ1
CCKBR
IER3
CDC123
RRP36
VNN2
VNN1
SQSTM1
DDX18
TAX1BP1
CPNE3
MTMR2
AP1S2
AP1G2
AP1M1
GYG2
SNURF
PHOX2B
WASF1
CCND2
AP3D1
SNORD73A
CCND3
HIST1H2AG
WASL
HPS4
NAV1
KLHL6
UBE3B
ATP6V0E1
PAPLN
RHOT2
NOL3
KALRN
ACVR1
CCDC120
CH25H
LOC90246
BAZ1B
PKD2L1
CCNT1
UBE2M
RPL14
ERI1
GADD45GIP1
AIP
SCRN2
GPRC5A
YIF1B
MLIP
SLC7A6
ZNF439
PIAS2
N4BP2L1
TBL1Y
ANGPTL1
CLDN12
PYGO2
CCT6A
TMEM55B
SPOCD1
CD1A
SART1
UNC119
DHX57
USP14
ACVR1B
USP10
FCGR2C
CCDC34
MTMR7
MTMR4
TMEM67
SLC16A6
SLC16A5
SLC16A3
SMC3
PRPF4
FAM50A
IGLL3P
LRP5L
RRP9
PDCD5
SYNGR2
ACBD5
CD3D
CTDP1
ANKRD44
C12orf65
PCSK7
NEXN
COX7A2L
SCAF11
CD3G
YTHDC1
ZNF804A
CABLES1
CHMP7
AP4M1
ARHGEF2
BUB3
CALML4
RFT1
ZBED1
SLC33A1
ACVR2A
SNX29
ZMYM6
LRRFIP1
INTS4
ATP6AP1L
DLGAP2
CD6
SCGB3A1
DLG5
CHMP4C
CRLF1
UBE2L6
DHRS3
SPECC1
MFHAS1
MAPKAPK2
STK17B
CYTH2
CYTH1
ITGB1BP1
BPIFB1
COPB2
WDR46
CD9
CENPBD1
REEP6
CD14
ADAMTSL1
SRSF11
ATP6V1F
ACVR2B
CD83
KLF4
NREP
TRIP12
TRIP11
CD22
CD163
HAUS8
CNOT8
VAMP3
RPL23
TXNL1
ITGBL1
LONP1
MYOCD
ST7-AS2
ST7-OT3
CADPS2
SLC9A3R1
ADIPOQ
KIF3B
PLAA
TM9SF2
COX5A
GRHPR
CIAO1
TGFBRAP1
NMT2
ACTR8
TTYH2
15-Sep
LPXN
SYAP1
ZRANB2
PEX16
CD80
ORMDL1
ORMDL3
SYTL3
SYTL4
ARHGAP12
DDX23
SNORD38B
NCR2
NCR1
MED23
TNFSF8
MED26
MED27
GSTO1
MAP4K4
LY86
ARHGEF6
SIGLEC6
AKAP6
NAPSA
CD36
CHST10
PIGL
PSMF1
AKAP5
SLC4A7
SCARB2
ADAMTS2
PMPCB
LITAF
SPTLC2
CD38
NPEPPS
TECR
MPDU1
TMEM59
BAG5
BAG4
BAG3
ZNF254
PTGES
TP53I11
NRG2
IGDCC3
ENTPD6
SPAG7
SEC22B
H2AFY
H6PD
BRE
CDC42BPB
PRDX6
WTAP
CD44
PDIA4
RAB36
CD47
NCOR1
NCOR2
ABCG1
CELSR1
KLK4
CD53
FEZ2
PPM1F
TTC37
HS2ST1
CD59
LIMS3
LPIN2
DZIP3
EIF5B
CD63
KDM4A
N4BP1
CLINT1
VGLL4
GREB1
BZW1
CD69
RAPGEF2
EDEM1
CROCC
PUM1
CEP57
KIAA0100
CD72
CCDC144A
UTP14C
TMEM63A
KIAA0408
SART3
USP34
LAPTM4A
PHACTR2
CD81
TOX
MLEC
BCLAF1
EIF4A3
TM9SF4
TBC1D5
PIEZO1
MATR3
SNX17
DHX38
SPCS2
PTDSS1
IST1
DAZAP2
TOMM20
SCRN1
KEAP1
CUL7
RB1CC1
ARMCX2
DNAJC6
TRIM14
CDK11B
MFAP3L
EPM2AIP1
CEP350
CEP170
MED24
PJA2
TOMM70A
ZC3H11A
TOX4
ZBTB39
TBC1D4
SMG7
TECPR2
FIG4
UBAP2L
RABGAP1L
ATP2C2
NCAPD2
MFN2
JOSD1
HELZ
P2RY14
MAFB
CD302
RBM8A
CRYZL1
WDR1
HS3ST2
HS3ST1
USP15
CDC27
SLC23A2
THRAP3
CDC34
CCS
CDC42
PPP4R1
CDH1
