# Supplementary material for: C3: connect separate connected components to form a succinct disease module
Source: BMC Bioinformatics. 2020 Oct 2;21:433. doi: 10.1186/s12859-020-03769-y (PMC7531168; doi:10.1186/s12859-020-03769-y)
Supplement: Supplementary file 1 — Additional file 1: Supplementary data and results. [file 12859_2020_3769_MOESM1_ESM.zip › supplementary files/Biological validation datasets/GO term similarity genes top 4000.txt]

OR4F5
OR4F29
OR4F16
NOC2L
KLHL17
ISG15
AGRN
TTLL10
TNFRSF18
TNFRSF4
SDF4
B3GALT6
UBE2J2
SCNN1D
PUSL1
TAS1R3
DVL1
MXRA8
AURKAIP1
CCNL2
MRPL20
VWA1
ATAD3B
ATAD3A
SSU72
MIB2
MMP23B
CDK11B
CDK11A
NADK
GNB1
GABRD
PRKCZ
SKI
RER1
PEX10
PLCH2
HES5
TNFRSF14
FAM213B
PRDM16
ARHGEF16
MEGF6
TPRG1L
WRAP73
TP73
DFFB
AJAP1
NPHP4
KCNAB2
CHD5
CHD5
RPL22
RNF207
ICMT
ACOT7
ESPN
TNFRSF25
PLEKHG5
NOL9
TAS1R1
ZBTB48
KLHL21
PHF13
CAMTA1
VAMP3
PER3
UTS2
TNFRSF9
PARK7
ERRFI1
SLC45A1
RERE
ENO1
CA6
SLC2A7
SLC2A5
GPR157
SPSB1
SLC25A33
PIK3CD
CLSTN1
CTNNBIP1
NMNAT1
UBE4B
KIF1B
PGD
CORT
DFFA
PEX14
CASZ1
TARDBP
MASP2
SRM
EXOSC10
MTOR
ANGPTL7
UBIAD1
FBXO2
FBXO44
FBXO6
MAD2L2
MTHFR
CLCN6
NPPA
NPPB
PLOD1
MFN2
TNFRSF8
TNFRSF1B
DHRS3
AADACL4
AADACL3
LRRC38
PDPN
PRDM2
KAZN
TMEM51
CTRC
CELA2A
CASP9
AGMAT
RSC1A1
PLEKHM2
SLC25A34
FBLIM1
UQCRHL
SPEN
ZBTB17
HSPB7
CLCNKA
CLCNKB
EPHA2
ARHGEF19
RSG1
NECAP2
CROCC
MFAP2
ATP13A2
SDHB
PADI2
PADI1
PADI3
PADI4
PADI6
RCC2
ACTL8
PAX7
TAS1R2
ALDH4A1
UBR4
MRTO4
AKR7A3
AKR7A2
PQLC2
CAPZB
MINOS1
NBL1
HTR6
OTUD3
PLA2G2E
PLA2G2A
PLA2G5
PLA2G2D
PLA2G2F
UBXN10
CAMK2N1
MUL1
CDA
PINK1
DDOST
KIF17
HP1BP3
EIF4G3
ECE1
NBPF3
ALPL
RAP1GAP
USP48
HSPG2
CELA3B
CELA3A
CDC42
WNT4
ZBTB40
EPHA8
C1QA
C1QC
C1QB
EPHB2
KDM1A
HTR1D
HNRNPR
ZNF436
ASAP3
E2F2
ID3
RPL11
PITHD1
LYPLA2
GALE
HMGCL
FUCA1
CNR2
PNRC2
SRSF10
MYOM3
IL22RA1
GRHL3
NIPAL3
RCAN3
SRRM1
CLIC4
RUNX3
SYF2
RHD
RHCE
LDLRAP1
MAN1C1
PAQR7
STMN1
PAFAH2
EXTL1
SLC30A2
TRIM63
ZNF593
CNKSR1
CATSPER4
CEP85
UBXN11
CD52
ZNF683
LIN28A
DHDDS
HMGN2
RPS6KA1
ARID1A
PIGV
ZDHHC18
SFN
GPN2
GPATCH3
NUDC
NR0B2
TRNP1
SLC9A1
WDTC1
SYTL1
MAP3K6
FCN3
GPR3
WASF2
FGR
IFI6
STX12
PPP1R8
RPA2
SMPDL3B
XKR8
EYA3
PTAFR
DNAJC8
ATPIF1
SESN2
MED18
PHACTR4
RCC1
TRNAU1AP
TAF12
GMEB1
YTHDF2
OPRD1
EPB41
SRSF4
MECR
PTPRU
MATN1
SDC3
PUM1
NKAIN1
SNRNP40
FABP3
TINAGL1
HCRTR1
PEF1
COL16A1
SPOCD1
PTP4A2
KHDRBS1
KPNA6
TXLNA
CCDC28B
EIF3I
LCK
HDAC1
TSSK3
ZBTB8A
ZBTB8OS
RBBP4
KIAA1522
YARS
FNDC5
HPCA
TMEM54
RNF19B
AK2
TRIM62
GJB5
GJA4
DLGAP3
ZMYM6
SFPQ
ZMYM4
NCDN
TFAP2E
PSMB2
CLSPN
TEKT2
COL8A2
TRAPPC3
MAP7D1
THRAP3
LSM10
OSCP1
MRPS15
CSF3R
GRIK3
ZC3H12A
MEAF6
SNIP1
GNL2
RSPO1
CDCA8
EPHA10
YRDC
MTF1
INPP5B
SF3A3
FHL3
POU3F1
RRAGC
MYCBP
RHBDL2
NDUFS5
MACF1
BMP8A
PABPC4
HEYL
NT5C1A
HPCAL4
PPIE
BMP8B
OXCT2
TRIT1
MFSD2A
CAP1
PPT1
RLF
ZMPSTE24
COL9A2
RIMS3
NFYC
KCNQ4
CITED4
SCMH1
FOXO6
EDN2
HIVEP3
GUCA2B
GUCA2A
FOXJ3
RIMKLA
PPCS
PPIH
YBX1
CLDN19
SLC2A1
EBNA1BP2
TMEM125
TIE1
MPL
CDC20
ELOVL1
MED8
SZT2
HYI
PTPRF
KDM4A
ST3GAL3
ARTN
IPO13
DPH2
ATP6V0B
B4GALT2
SLC6A9
KLF17
DMAP1
ERI3
RNF220
KIF2C
RPS8
BEST4
PLK3
PTCH2
EIF2B3
HECTD3
UROD
MUTYH
TOE1
TESK2
MMACHC
PRDX1
AKR1A1
NASP
GPBP1L1
MAST2
PIK3R3
TSPAN1
POMGNT1
RAD54L
LRRC41
UQCRH
NSUN4
FAAH
DMBX1
MKNK1
ATPAF1
CYP4A11
CYP4A22
TAL1
STIL
CMPK1
FOXE3
FOXD2
SLC5A9
SPATA6
AGBL4
BEND5
ELAVL4
DMRTA2
FAF1
CDKN2C
RNF11
TTC39A
EPS15
OSBPL9
RAB3B
TXNDC12
ZFYVE9
CC2D1B
ORC1
PRPF38A
ZCCHC11
GPX7
ZYG11B
ZYG11A
ECHDC2
SCP2
PODN
SLC1A7
CPT2
C1orf123
MAGOH
LRP8
GLIS1
DIO1
HSPB11
TMEM59
CYB5RL
MRPL37
SSBP3
ACOT11
FAM151A
DHCR24
BSND
PCSK9
USP24
PRKAA2
C8A
C8B
DAB1
OMA1
TACSTD2
MYSM1
JUN
FGGY
HOOK1
CYP2J2
NFIA
TM2D1
L1TD1
USP1
DOCK7
ANGPTL3
ATG4C
FOXD3
ALG6
ITGB3BP
EFCAB7
PGM1
ROR1
UBE2U
RAVER2
JAK1
AK4
DNAJC6
LEPROT
LEPR
PDE4B
SGIP1
INSL5
WDR78
MIER1
SLC35D1
IL23R
IL12RB2
SERBP1
GADD45A
GNG12
DIRAS3
WLS
RPE65
DEPDC1
LRRC7
LRRC40
SRSF11
ANKRD13C
CTH
PTGER3
NEGR1
FPGT
TNNI3K
CRYZ
SLC44A5
ACADM
RABGGTB
MSH4
ASB17
ST6GALNAC3
ST6GALNAC5
PIGK
AK5
USP33
NEXN
FUBP1
DNAJB4
GIPC2
PTGFR
IFI44L
IFI44
TTLL7
PRKACB
DNASE2B
RPF1
GNG5
CTBS
SSX2IP
LPAR3
MCOLN2
WDR63
MCOLN3
SYDE2
BCL10
DDAH1
CYR61
ZNHIT6
CLCA2
CLCA1
CLCA4
SH3GLB1
HS2ST1
LMO4
PKN2
GTF2B
GBP1
GBP2
GBP5
GBP6
LRRC8B
LRRC8C
LRRC8D
ZNF326
BARHL2
HFM1
CDC7
TGFBR3
BRDT
BTBD8
GLMN
RPAP2
GFI1
EVI5
RPL5
MTF2
TMED5
DR1
FNBP1L
BCAR3
GCLM
ABCA4
ARHGAP29
ABCD3
F3
SLC44A3
CNN3
ALG14
TMEM56
RWDD3
PTBP2
DPYD
SNX7
AGL
SLC35A3
SASS6
DBT
CDC14A
GPR88
VCAM1
EXTL2
SLC30A7
DPH5
S1PR1
COL11A1
RNPC3
AMY2B
AMY2A
AMY1A
AMY1B
AMY1C
PRMT6
NTNG1
VAV3
SLC25A24
HENMT1
STXBP3
GPSM2
TAF13
TMEM167B
KIAA1324
SARS
CELSR2
PSRC1
MYBPHL
SORT1
PSMA5
SYPL2
AMIGO1
GPR61
GNAI3
GNAT2
AMPD2
GSTM4
GSTM2
GSTM1
GSTM5
GSTM3
EPS8L3
CSF1
AHCYL1
UBL4B
SLC6A17
KCNC4
RBM15
SLC16A4
PROK1
KCNA10
KCNA2
KCNA3
CD53
DRAM2
CEPT1
CHIA
OVGP1
WDR77
ATP5F1
ADORA3
RAP1A
DDX20
KCND3
CTTNBP2NL
WNT2B
ST7L
CAPZA1
MOV10
RHOC
FAM19A3
SLC16A1
MAGI3
PTPN22
AP4B1
DCLRE1B
HIPK1
SYT6
TRIM33
BCAS2
AMPD1
NRAS
CSDE1
SYCP1
TSHB
TSPAN2
NGF
VANGL1
CASQ2
NHLH2
ATP1A1
CD58
IGSF3
CD2
CD101
TTF2
VTCN1
MAN1A2
WDR3
SPAG17
WARS2
HAO2
HSD3B2
HSD3B1
ZNF697
PHGDH
HMGCS2
ADAM30
NOTCH2
SEC22B
FCGR1B
GPR89A
PDZK1
CD160
RNF115
POLR3C
PIAS3
ITGA10
PEX11B
RBM8A
LIX1L
POLR3GL
TXNIP
HFE2
PRKAB2
FMO5
CHD1L
BCL9
ACP6
GJA5
GJA8
GPR89B
PDE4DIP
FCGR1A
HIST2H2BF
HIST2H3D
HIST2H4A
HIST2H3C
HIST2H2AA3
HIST2H2AA4
HIST2H3A
HIST2H4B
HIST2H2BE
HIST2H2AC
HIST2H2AB
SF3B4
OTUD7B
VPS45
ANP32E
CA14
APH1A
MRPS21
PRPF3
RPRD2
TARS2
ECM1
ADAMTSL4
MCL1
ENSA
GOLPH3L
HORMAD1
CTSS
CTSK
ARNT
SETDB1
CERS2
ANXA9
BNIPL
CDC42SE1
MLLT11
GABPB2
TNFAIP8L2
TMOD4
VPS72
PIP5K1A
PSMD4
PI4KB
RFX5
PSMB4
POGZ
CGN
TUFT1
SNX27
CELF3
MRPL9
OAZ3
TDRKH
LINGO4
RORC
THEM5
THEM4
S100A10
S100A11
TCHH
RPTN
HRNR
FLG
FLG2
CRNN
LCE5A
LCE3E
LCE3D
LCE3C
LCE3B
LCE3A
LCE2D
LCE2C
LCE2B
LCE2A
LCE4A
C1orf68
LCE1F
LCE1E
LCE1D
LCE1C
LCE1B
LCE1A
SMCP
IVL
SPRR4
SPRR1A
SPRR3
SPRR1B
SPRR2D
SPRR2A
SPRR2B
SPRR2E
SPRR2F
SPRR2G
LELP1
PRR9
LOR
PGLYRP3
PGLYRP4
S100A9
S100A12
S100A8
S100A7
S100A6
S100A4
S100A2
S100A14
S100A13
S100A1
CHTOP
SNAPIN
ILF2
NPR1
INTS3
GATAD2B
DENND4B
CRTC2
SLC39A1
CREB3L4
JTB
RAB13
RPS27
TPM3
UBAP2L
HAX1
AQP10
ATP8B2
IL6R
SHE
CHRNB2
ADAR
KCNN3
PMVK
PBXIP1
PYGO2
SHC1
CKS1B
FLAD1
ZBTB7B
DCST1
ADAM15
EFNA4
EFNA3
EFNA1
SLC50A1
DPM3
KRTCAP2
MUC1
THBS3
GBA
FAM189B
SCAMP3
CLK2
HCN3
PKLR
FDPS
RUSC1
ASH1L
MSTO1
YY1AP1
DAP3
SYT11
RIT1
RXFP4
ARHGEF2
SSR2
UBQLN4
LAMTOR2
RAB25
LMNA
SEMA4A
SLC25A44
PMF1
BGLAP
PAQR6
SMG5
TMEM79
VHLL
CCT3
RHBG
C1orf61
MEF2D
HAPLN2
BCAN
NES
CRABP2
ISG20L2
MRPL24
HDGF
PRCC
SH2D2A
NTRK1
INSRR
PEAR1
ARHGEF11
ETV3L
ETV3
FCRL3
FCRL2
CD5L
CD1D
CD1A
CD1C
CD1B
CD1E
OR10T2
OR10K2
OR10K1
OR10R2
OR6Y1
OR6P1
OR10Z1
SPTA1
OR6K2
OR6K3
OR6N1
OR6K6
OR6N2
MNDA
PYHIN1
IFI16
AIM2
CADM3
FCER1A
OR10J3
OR10J1
OR10J5
APCS
CRP
DUSP23
TAGLN2
SLAMF9
KCNJ10
PIGM
KCNJ9
IGSF8
ATP1A2
ATP1A4
CASQ1
PEA15
DCAF8
PEX19
COPA
NCSTN
NHLH1
VANGL2
SLAMF6
CD84
SLAMF1
CD48
SLAMF7
LY9
CD244
ITLN1
F11R
TSTD1
USF1
ARHGAP30
KLHDC9
PFDN2
NIT1
DEDD
UFC1
USP21
PPOX
B4GALT3
ADAMTS4
NDUFS2
FCER1G
APOA2
TOMM40L
NR1I3
MPZ
SDHC
FCGR2A
HSPA6
FCGR3A
FCGR3B
FCGR2B
DUSP12
ATF6
NOS1AP
SH2D1B
UHMK1
UAP1
DDR2
HSD17B7
RGS4
RGS5
NUF2
PBX1
LMX1A
RXRG
LRRC52
MGST3
ALDH9A1
TMCO1
UCK2
TADA1
MAEL
POU2F1
CD247
CREG1
RCSD1
MPZL1
ADCY10
DCAF6
GPR161
TIPRL
SFT2D2
TBX19
XCL2
XCL1
DPT
ATP1B1
NME7
BLZF1
SLC19A2
F5
SELP
SELL
SELE
METTL18
SCYL3
KIFAP3
METTL11B
FMO3
FMO2
FMO1
FMO4
PRRC2C
MYOC
VAMP4
DNM3
PIGC
FASLG
TNFSF18
TNFSF4
PRDX6
ANKRD45
KLHL20
CENPL
DARS2
SERPINC1
RC3H1
RABGAP1L
GPR52
MRPS14
TNN
TNR
RFWD2
PAPPA2
SEC16B
RASAL2
FAM20B
ABL2
SOAT1
NPHS2
TDRD5
TOR1AIP2
TOR1AIP1
QSOX1
LHX4
ACBD6
XPR1
STX6
MR1
IER5
CACNA1E
GLUL
RNASEL
RGS16
RGS8
NPL
DHX9
SHCBP1L
LAMC1
LAMC2
NMNAT2
SMG7
NCF2
ARPC5
RGL1
TSEN15
EDEM3
FAM129A
RNF2
SWT1
IVNS1ABP
PRG4
PRG4
TPR
OCLM
PDC
PTGS2
PLA2G4A
RGS1
RGS2
UCHL5
TROVE2
GLRX2
CDC73
B3GALT2
CFH
CFHR1
CFHR4
CFHR2
CFHR5
F13B
ASPM
CRB1
DENND1B
LHX9
NEK7
ATP6V1G3
PTPRC
NR5A2
ZNF281
KIF14
DDX59
CAMSAP2
GPR25
KIF21B
CACNA1S
ASCL5
TMEM9
IGFN1
PKP1
TNNT2
TNNI1
PHLDA3
CSRP1
IPO9
LMOD1
TIMM17A
RNPEP
ELF3
GPR37L1
ARL8A
PTPN7
LGR6
UBE2T
PPP1R12B
SYT2
KDM5B
RABIF
KLHL12
ADIPOR1
CYB5R1
PPFIA4
MYOG
ADORA1
MYBPH
CHI3L1
CHIT1
BTG2
FMOD
PRELP
OPTC
ATP2B4
LAX1
ZC3H11A
ZBED6
SNRPE
SOX13
ETNK2
REN
KISS1
GOLT1A
PPP1R15B
PIK3C2B
MDM4
LRRN2
NFASC
CNTN2
RBBP5
DSTYK
TMCC2
NUAK2
CDK18
ELK4
SLC45A3
NUCKS1
SLC41A1
PM20D1
SLC26A9
RAB7B
CTSE
AVPR1B
SRGAP2
IKBKE
EIF2D
DYRK3
MAPKAPK2
IL10
IL19
IL20
PIGR
FCAMR
C1orf116
PFKFB2
YOD1
C4BPB
C4BPA
CD55
CR2
CR1
CD46
CD34
PLXNA2
CAMK1G
LAMB3
G0S2
HSD11B1
IRF6
DIEXF
SYT14
HHAT
KCNH1
RCOR3
TRAF5
SLC30A1
NEK2
LPGAT1
INTS7
DTL
PPP2R5A
NENF
ATF3
BATF3
NSL1
FLVCR1
VASH2
ANGEL2
RPS6KC1
PROX1
SMYD2
PTPN14
CENPF
KCNK2
USH2A
ESRRG
GPATCH2
RRP15
TGFB2
LYPLAL1
SLC30A10
EPRS
BPNT1
IARS2
RAB3GAP2
MARK1
2-Mar
2-Mar
1-Mar
1-Mar
HLX
DUSP10
TAF1A
MIA3
AIDA
DISP1
TLR5
SUSD4
CAPN8
CAPN2
TP53BP2
DEGS1
NVL
CNIH4
CNIH3
DNAH14
LBR
ENAH
SRP9
EPHX1
TMEM63A
LEFTY1
PYCR2
LEFTY2
H3F3A
MIXL1
LIN9
PARP1
ITPKB
PSEN2
CDC42BPA
ZNF678
SNAP47
WNT9A
WNT3A
ARF1
C1orf35
MRPL55
GUK1
GJC2
IBA57
OBSCN
TRIM11
TRIM17
HIST3H3
HIST3H2A
HIST3H2BB
RNF187
RHOU
RAB4A
SPHAR
ACTA1
NUP133
ABCB10
TAF5L
URB2
GALNT2
COG2
AGT
CAPN9
ARV1
GNPAT
EXOC8
EGLN1
TSNAX
DISC1
SIPA1L2
KCNK1
SLC35F3
TARBP1
TOMM20
ARID4B
GGPS1
TBCE
B3GALNT2
GNG4
LYST
NID1
EDARADD
LGALS8
HEATR1
ACTN2
MTR
RYR2
ZP4
CHRM3
FMN2
GREM2
RGS7
FH
KMO
OPN3
CHML
EXO1
MAP1LC3C
SDCCAG8
AKT3
ADSS
HNRNPU
TFB2M
CNST
SCCPDH
AHCTF1
ZNF496
NLRP3
OR2B11
OR2C3
OR2G2
OR2G3
OR13G1
OR6F1
OR14A2
OR1C1
OR14A16
OR11L1
TRIM58
OR2W3
OR2T8
OR2AJ1
OR2AK2
OR2L5
OR2L2
OR2L3
OR2L13
OR2M5
OR2M2
OR2M3
OR2M4
OR2T33
OR2T12
OR2M7
OR14C36
OR2T4
OR2T6
OR2T1
OR2T2
OR2T3
OR2T5
OR2G6
OR2T29
OR2T34
OR2T10
OR2T35
OR2T27
OR14I1
SH3BP5L
ZNF672
ZNF692
FAM110C
SH3YL1
TMEM18
SNTG2
TPO
PXDN
MYT1L
TRAPPC12
ADI1
RNASEH1
RPS7
COLEC11
SOX11
CMPK2
RSAD2
RNF144A
ID2
KIDINS220
MBOAT2
ITGB1BP1
CPSF3
ADAM17
YWHAQ
TAF1B
GRHL1
KLF11
RRM2
ODC1
ATP6V1C2
PDIA6
KCNF1
PQLC3
ROCK2
E2F6
NTSR2
LPIN1
TRIB2
NBAS
DDX1
MYCN
RAD51AP2
SMC6
GEN1
MSGN1
KCNS3
RDH14
NT5C1B
OSR1
WDR35
MATN3
SDC1
PUM2
RHOB
HS1BP3
GDF7
APOB
KLHL29
ATAD2B
UBXN2A
FKBP1B
TP53I3
PFN4
ITSN2
NCOA1
CENPO
ADCY3
EFR3B
POMC
DNMT3A
ASXL2
KIF3C
RAB10
HADHA
HADHB
OTOF
KCNK3
CENPA
DPYSL5
MAPRE3
AGBL5
OST4
EMILIN1
KHK
CGREF1
ABHD1
PREB
SLC5A6
CAD
SLC30A3
TRIM54
UCN
MPV17
GTF3C2
EIF2B4
SNX17
ZNF513
PPM1G
NRBP1
IFT172
FNDC4
GCKR
GPN1
SUPT7L
MRPL33
RBKS
FOSL2
PLB1
PPP1CB
SPDYA
TRMT61B
WDR43
ALK
YPEL5
LBH
LCLAT1
CAPN13
GALNT14
CAPN14
EHD3
XDH
SRD5A2
MEMO1
MEMO1
DPY30
SPAST
SLC30A6
NLRC4
BIRC6
TTC27
LTBP1
RASGRP3
FAM98A
CRIM1
FEZ2
STRN
EIF2AK2
SULT6B1
CEBPZ
PRKD3
QPCT
CDC42EP3
CYP1B1
ATL2
GALM
SRSF7
GEMIN6
DHX57
SOS1
CDKL4
MAP4K3
THUMPD2
SLC8A1
PKDCC
EML4
COX7A2L
KCNG3
MTA3
OXER1
HAAO
ZFP36L2
THADA
PLEKHH2
DYNC2LI1
ABCG5
ABCG8
LRPPRC
PPM1B
SLC3A1
PREPL
CAMKMT
SIX3
SIX2
PRKCE
EPAS1
ATP6V1E2
RHOQ
PIGF
CRIPT
SOCS5
MCFD2
TTC7A
CALM2
EPCAM
MSH2
KCNK12
MSH6
FBXO11
FOXN2
STON1
GTF2A1L
LHCGR
FSHR
NRXN1
ASB3
CHAC2
ERLEC1
GPR75
PSME4
ACYP2
SPTBN1
RTN4
RPS27A
MTIF2
CCDC88A
PNPT1
EFEMP1
VRK2
FANCL
BCL11A
PAPOLG
REL
PUS10
PEX13
USP34
XPO1
FAM161A
CCT4
COMMD1
B3GNT2
TMEM17
OTX1
WDPCP
MDH1
UGP2
VPS54
PELI1
SERTAD2
SLC1A4
CEP68
RAB1A
ACTR2
SPRED2
MEIS1
ETAA1
C1D
PNO1
PPP3R1
PLEK
APLF
PROKR1
ARHGAP25
BMP10
GKN2
GKN1
ANTXR1
GFPT1
NFU1
AAK1
ANXA4
SNRNP27
MXD1
ASPRV1
PCBP1
TIA1
PCYOX1
SNRPG
TGFA
ADD2
FIGLA
CD207
VAX2
ATP6V1B1
ANKRD53
TEX261
NAGK
MCEE
MPHOSPH10
PAIP2B
DYSF
CYP26B1
SPR
RAB11FIP5
SMYD5
CCT7
FBXO41
EGR4
ALMS1
NAT8
DUSP11
STAMBP
ACTG2
DGUOK
TET3
BOLA3
MOB1A
MTHFD2
SLC4A5
DCTN1
RTKN
INO80B
WBP1
MOGS
MRPL53
PCGF1
TLX2
DQX1
AUP1
HTRA2
LOXL3
DOK1
SEMA4F
HK2
POLE4
TACR1
MRPL19
GCFC2
LRRTM4
REG3G
REG1B
REG1A
REG3A
CTNNA2
LRRTM1
SUCLG1
DNAH6
KCMF1
TCF7L1
TGOLN2
RETSAT
CAPG
SH2D6
MAT2A
GGCX
VAMP8
VAMP5
RNF181
TMEM150A
USP39
SFTPB
GNLY
ATOH8
ST3GAL5
POLR1A
PTCD3
IMMT
MRPL35
REEP1
KDM3A
CHMP3
RNF103
RMND5A
CD8A
CD8B
KRCC1
SMYD1
FABP1
THNSL2
FOXI3
EIF2AK3
RPIA
TEKT4
MAL
MRPS5
ZNF514
ZNF2
PROM2
KCNIP3
GPAT2
ADRA2B
ASTL
DUSP2
STARD7
TMEM127
CIAO1
SNRNP200
NCAPH
ARID5A
KANSL3
LMAN2L
CNNM4
ANKRD39
SEMA4C
COX5B
ACTR1B
ZAP70
TMEM131
CNGA3
INPP4A
COA5
UNC50
MGAT4A
TSGA10
LIPT1
MITD1
MRPL30
LYG2
TXNDC9
EIF5B
REV1
AFF3
LONRF2
CHST10
NMS
PDCL3
NPAS2
RPL31
TBC1D8
RFX8
MAP4K4
IL1R2
IL1R1
IL1RL2
IL1RL1
IL18R1
IL18RAP
SLC9A4
SLC9A2
MFSD9
POU3F3
MRPS9
GPR45
TGFBRAP1
C2orf49
FHL2
NCK2
UXS1
ST6GAL2
RGPD4
SLC5A7
SULT1C2
SULT1C4
GCC2
LIMS1
RANBP2
EDAR
MALL
NPHP1
BUB1
ACOXL
BCL2L11
ANAPC1
MERTK
TMEM87B
ZC3H8
ZC3H6
RGPD8
TTL
TTL
POLR1B
CHCHD5
SLC20A1
IL1A
IL1B
IL37
IL36G
IL36A
IL36B
IL36RN
IL1F10
IL1RN
PAX8
FOXD4L1
SLC35F5
ACTR3
DPP10
DDX18
CCDC93
INSIG2
EN1
MARCO
STEAP3
DBI
SCTR
PTPN4
EPB41L5
RALB
INHBB
GLI2
TFCP2L1
CLASP1
TSN
GYPC
BIN1
CYP27C1
ERCC3
MAP3K2
PROC
IWS1
MYO7B
LIMS2
GPR17
WDR33
SFT2D3
POLR2D
SAP130
UGGT1
HS6ST1
RAB6C
POTEF
SMPD4
TUBA3E
CCDC115
IMP4
PTPN18
POTEI
CFC1
POTEJ
ARHGEF4
PLEKHB2
POTEE
LYPD1
NCKAP5
MGAT5
ACMSD
CCNT2
RAB3GAP1
ZRANB3
UBXN4
LCT
MCM6
DARS
CXCR4
HNMT
SPOPL
NXPH2
LRP1B
KYNU
ARHGAP15
ZEB2
ACVR2A
ORC4
MBD5
EPC2
KIF5C
LYPD6B
MMADHC
RND3
NMI
TNFAIP6
RIF1
NEB
ARL5A
CACNB4
STAM2
FMNL2
PRPF40A
GALNT13
KCNJ3
NR4A2
GPD2
GALNT5
ERMN
CYTIP
ACVR1C
ACVR1
UPP2
PKP4
DAPL1
BAZ2B
CD302
LY75
PLA2R1
ITGB6
RBMS1
TANK
PSMD14
TBR1
SLC4A10
DPP4
GCG
FAP
IFIH1
GCA
KCNH7
FIGN
GRB14
COBLL1
SLC38A11
SCN3A
SCN2A
CSRNP3
GALNT3
TTC21B
SCN1A
SCN9A
SCN7A
XIRP2
B3GALT1
STK39
CERS6
NOSTRIN
SPC25
G6PC2
ABCB11
DHRS9
LRP2
BBS5
FASTKD1
PPIG
SSB
UBR3
MYO3B
SP5
GAD1
GORASP2
TLK1
DCAF17
CYBRD1
DYNC1I2
SLC25A12
HAT1
METAP1D
DLX1
DLX2
ITGA6
PDK1
RAPGEF4
CDCA7
SP3
OLA1
SP9
CIR1
SCRN3
GPR155
WIPF1
CHRNA1
CHN1
ATF2
ATP5G3
EVX2
HOXD13
HOXD11
HOXD9
HOXD8
HOXD3
HOXD4
MTX2
HNRNPA3
NFE2L2
AGPS
TTC30B
TTC30A
PDE11A
RBM45
OSBPL6
PRKRA
FKBP7
PLEKHA3
TTN
SESTD1
ZNF385B
CWC22
UBE2E3
ITGA4
NEUROD1
PPP1R1C
PDE1A
DNAJC10
FRZB
NCKAP1
DUSP19
NUP35
ZNF804A
ITGAV
CALCRL
TFPI
GULP1
COL3A1
COL5A2
WDR75
SLC40A1
ASNSD1
OSGEPL1
ORMDL1
PMS1
MSTN
HIBCH
INPP1
NAB1
GLS
STAT1
STAT4
MYO1B
TMEFF2
SLC39A10
DNAH7
STK17B
HECW2
GTF3C3
PGAP1
SF3B1
COQ10B
HSPD1
HSPE1
RFTN2
MARS2
BOLL
SATB2
TYW5
AOX1
CLK1
PPIL3
NIF3L1
ORC2
NDUFB3
CFLAR
CASP10
CASP8
STRADB
TMEM237
ALS2
FZD7
SUMO1
NOP58
BMPR2
WDR12
ABI2
CD28
CTLA4
ICOS
NRP2
INO80D
NDUFS1
EEF1B2
GPR1
ADAM23
MDH1B
FASTKD2
KLF7
CREB1
METTL21A
FZD5
CRYGD
CRYGC
CRYGB
CRYGA
IDH1
PIKFYVE
PTH2R
MAP2
UNC80
RPE
ACADL
MYL1
CPS1
ERBB4
IKZF2
SPAG16
BARD1
ABCA12
ATIC
FN1
PECR
XRCC5
SMARCAL1
RPL37A
IGFBP2
IGFBP5
TNP1
CXCR2
CXCR1
ARPC2
GPBAR1
AAMP
PNKD
TMBIM1
SLC11A1
CTDSP1
VIL1
USP37
PLCD4
ZNF142
BCS1L
RNF25
STK36
TTLL4
CYP27A1
PRKAG3
WNT6
WNT10A
CDK5R2
FEV
CRYBA2
IHH
NHEJ1
ZFAND2B
ABCB6
ATG9A
ANKZF1
STK16
TUBA4A
TUBA4B
DNAJB2
PTPRN
DNPEP
DES
SPEG
CHPF
TMEM198
OBSL1
INHA
STK11IP
SLC4A3
EPHA4
PAX3
SGPP2
FARSB
MOGAT1
ACSL3
SCG2
AP1S3
WDFY1
MRPL44
SERPINE2
CUL3
DOCK10
NYAP2
IRS1
RHBDD1
COL4A4
COL4A3
MFF
TM4SF20
AGFG1
C2orf83
SLC19A3
CCL20
SPHKAP
PID1
DNER
TRIP12
SLC16A14
SP140
SP100
CAB39
ITM2C
GPR55
PSMD1
HTR2B
B3GNT7
NCL
NMUR1
PTMA
COPS7B
NPPC
DIS3L2
ALPPL2
ALPI
ECEL1
PRSS56
CHRND
CHRNG
EIF4E2
GIGYF2
KCNJ13
NGEF
NEU2
INPP5D
ATG16L1
SAG
DGKD
UGT1A8
UGT1A10
UGT1A9
UGT1A7
UGT1A6
UGT1A5
UGT1A4
UGT1A3
UGT1A1
HJURP
TRPM8
SPP2
ARL4C
SH3BP4
GBX2
ASB18
COPS8
COL6A3
MLPH
RAB17
LRRFIP1
RAMP1
UBE2F
SCLY
ESPNL
HES6
PER2
TRAF3IP1
ASB1
TWIST2
HDAC4
NDUFA10
OR6B2
OR6B3
GPC1
DUSP28
RNPEPL1
CAPN10
GPR35
AGXT
PASK
PPP1R7
ANO7
HDLBP
2-Sep
FARP2
STK25
BOK
THAP4
ATG4B
DTYMK
ING5
D2HGDH
GAL3ST2
NEU4
PDCD1
CHL1
CNTN6
CNTN4
IL5RA
TRNT1
CRBN
SUMF1
SETMAR
ITPR1
BHLHE40
ARL8B
EDEM1
GRM7
LMCD1
CAV3
OXTR
RAD18
SRGAP3
THUMPD3
SETD5
MTMR14
CPNE9
BRPF1
OGG1
CAMK1
TADA3
ARPC4
TTLL3
RPUSD3
CIDEC
JAGN1
IL17RE
IL17RC
CRELD1
FANCD2
BRK1
VHL
IRAK2
TATDN2
GHRL
SEC13
ATP2B2
SLC6A11
SLC6A1
HRH1
ATG7
TAMM41
SYN2
TIMP4
PPARG
TSEN2
MKRN2
RAF1
CAND2
RPL32
IQSEC1
NUP210
HDAC11
WNT7A
CHCHD4
TMEM43
XPC
LSM3
SLC6A6
FGD5
NR2C2
MRPS25
CAPN7
SH3BP5
EAF1
COLQ
HACL1
BTD
ANKRD28
DPH3
OXNAD1
RFTN1
DAZL
TBC1D5
SATB1
KCNH8
RAB5A
KAT2B
ZNF385D
UBE2E2
UBE2E1
NKIRAS1
RPL15
NR1D2
THRB
RARB
TOP2B
NGLY1
OXSM
NEK10
SLC4A7
EOMES
RBMS3
TGFBR2
GADL1
STT3B
OSBPL10
ZNF860
GPD1L
CMTM8
CMTM6
DYNC1LI1
CNOT10
TRIM71
CCR4
GLB1
CRTAP
FBXL2
UBP1
CLASP2
PDCD6IP
ARPP21
STAC
DCLK3
MLH1
LRRFIP2
GOLGA4
ITGA9
CTDSPL
PLCD1
ACAA1
MYD88
OXSR1
SLC22A13
SLC22A14
XYLB
ACVR2B
EXOG
SCN5A
SCN10A
SCN11A
WDR48
GORASP1
TTC21A
CSRNP1
XIRP1
CX3CR1
CCR8
SLC25A38
RPSA
MOBP
MYRIP
EIF1B
ENTPD3
RPL14
ZNF621
CTNNB1
ULK4
TRAK1
CCK
LYZL4
VIPR1
SEC22C
HHATL
CCDC13
HIGD1A
CYP8B1
SNRK
ANO10
ABHD5
ZNF660
ZNF197
ZNF35
ZNF502
ZNF501
KIF15
ZDHHC3
EXOSC7
CLEC3B
LARS2
LIMD1
SACM1L
SLC6A20
LZTFL1
CCR9
FYCO1
CXCR6
XCR1
CCR3
CCR1
CCR2
CCR5
CCRL2
LTF
RTP3
TDGF1
ALS2CL
PRSS50
MYL3
PTH1R
NBEAL2
SETD2
KIF9
PTPN23
SCAP
CSPG5
SMARCC1
DHX30
MAP4
CDC25A
CAMP
ZNF589
NME6
SPINK8
FBXW12
PLXNB1
ATRIP
TREX1
SHISA5
PFKFB4
UCN2
COL7A1
UQCRC1
SLC26A6
CELSR3
NCKIPSD
IP6K2
PRKAR2A
SLC25A20
ARIH2
WDR6
NDUFAF3
IMPDH2
QRICH1
QARS
USP19
LAMB2
CCDC36
USP4
GPX1
RHOA
TCTA
AMT
DAG1
BSN
APEH
MST1
RNF123
AMIGO3
GMPPB
IP6K1
CDHR4
UBA7
TRAIP
CAMKV
MST1R
MON1A
RBM6
RBM5
SEMA3F
GNAT1
SLC38A3
GNAI2
SEMA3B
HYAL3
HYAL1
HYAL2
TUSC2
RASSF1
ZMYND10
NPRL2
TMEM115
CACNA2D2
CISH
MAPKAPK3
MANF
RBM15B
TEX264
GRM2
IQCF1
RRP9
PARP3
GPR62
PCBP4
ABHD14B
ACY1
RPL29
DUSP7
ALAS1
TLR9
TWF2
PPM1M
WDR82
GLYCTK
DNAH1
BAP1
SEMA3G
TNNC1
STAB1
PBRM1
GNL3
GLT8D1
SPCS1
NEK4
ITIH3
ITIH4
SFMBT1
RFT1
PRKCD
TKT
DCP1A
CACNA1D
CHDH
IL17RB
ACTR8
CACNA2D3
LRTM1
WNT5A
ARHGEF3
IL17RD
HESX1
APPL1
ASB14
PDE12
ARF4
SLMAP
FLNB
DNASE1L3
ABHD6
RPP14
PXK
PDHB
KCTD6
ACOX2
FAM107A
FAM3D
FHIT
PTPRG
CADPS
THOC7
ATXN7
PSMD6
PRICKLE2
ADAMTS9
MAGI1
SLC25A26
KBTBD8
SUCLG2
TMF1
UBA3
ARL6IP5
LMOD3
MITF
FOXP1
GPR27
PROK2
RYBP
SHQ1
GXYLT2
PPP4R2
PDZRN3
CNTN3
ZNF717
ROBO2
ROBO1
GBE1
CADM2
CHMP2B
POU1F1
HTR1F
CGGBP1
C3orf38
EPHA3
PROS1
ARL13B
STX19
NSUN3
EPHA6
ARL6
CRYBG3
GABRR3
OR5AC2
OR5H1
OR5H14
OR5H15
OR5H2
OR5K4
OR5K3
OR5K1
OR5K2
CPOX
GPR15
ST3GAL6
DCBLD2
COL8A1
FILIP1L
NIT2
TFG
IMPG2
SENP7
PCNP
ZBTB11
RPL24
CEP97
NFKBIZ
ALCAM
CBLB
CD47
IFT57
HHLA2
DZIP3
RETNLB
TRAT1
GUCA1C
DPPA4
CD96
PHLDB2
ABHD10
TAGLN3
TMPRSS7
CD200
BTLA
ATG3
CD200R1
BOC
SPICE1
NAA50
ATP6V1A
ZDHHC23
DRD3
TIGIT
GAP43
LSAMP
UPK1B
B4GALT4
ARHGAP31
POGLUT1
TIMMDC1
CD80
ADPRH
PLA1A
POPDC2
COX17
NR1I2
GSK3B
FSTL1
NDUFB4
HGD
GTF2E1
STXBP5L
POLQ
FBXO40
HCLS1
GOLGB1
IQCB1
EAF2
SLC15A2
ILDR1
CD86
CASR
CSTA
FAM162A
WDR5B
KPNA1
PARP9
DTX3L
PARP15
PARP14
SEMA5B
PDIA5
SEC22A
ADCY5
MYLK
CCDC14
ROPN1
KALRN
UMPS
ITGB5
MUC13
ZNF148
SNX4
OSBPL11
ALG1L
ROPN1B
SLC41A3
ALDH1L1
KLF15
ZXDC
UROC1
CHST13
TXNRD3
CHCHD6
PLXNA1
TPRA1
MCM2
PODXL2
ABTB1
MGLL
SEC61A1
RUVBL1
DNAJB8
GATA2
RPN1
RAB7A
ACAD9
GP9
RAB43
ISY1
CNBP
MBD4
IFT122
RHO
H1FOO
PLXND1
TMCC1
TRH
ALG1L2
COL6A5
COL6A6
PIK3R4
ATP2C1
NEK11
NUDT16
MRPL3
ACPP
DNAJC13
ACAD11
UBA5
NPHP3
TMEM108
CDV3
TOPBP1
TF
SRPRB
RAB6B
SLCO2A1
RYK
AMOTL2
ANAPC13
CEP63
EPHB1
PPP2R3A
MSL2
PCCB
STAG1
NCK1
SOX14
CLDN18
DZIP1L
A4GNT
DBR1
ARMC8
MRAS
ESYT3
CEP70
PIK3CB
FOXL2
MRPS22
COPB2
RBP2
RBP1
NMNAT3
SLC25A36
SPSB4
ZBTB38
RASA2
RNF7
GRK7
ATP1B3
TFDP2
GK5
XRN1
ATR
PLS1
TRPC1
PAQR9
U2SURP
CHST2
SLC9A9
C3orf58
PLOD2
PLSCR4
PLSCR2
PLSCR1
ZIC1
AGTR1
CPA3
GYG1
HLTF
CP
TM4SF1
WWTR1
RNF13
PFN2
SERP1
EIF2A
SIAH2
CLRN1
MED12L
GPR171
P2RY14
GPR87
P2RY13
P2RY12
IGSF10
AADACL2
AADAC
SUCNR1
MBNL1
P2RY1
RAP2B
ARHGEF26
DHX36
GPR149
MME
PLCH1
C3orf33
SLC33A1
GMPS
KCNAB1
TIPARP
CCNL1
PTX3
SHOX2
RSRC1
MLF1
GFM1
SCHIP1
IL12A
IFT80
SMC4
TRIM59
KPNA4
PPM1L
B3GALNT1
NMD3
SPTSSB
SI
SLITRK3
BCHE
SERPINI2
PDCD10
SERPINI1
MECOM
LRRC34
LRRIQ4
SEC62
PHC3
PRKCI
SKIL
CLDN11
SLC7A14
RPL22L1
EIF5A2
SLC2A2
TNIK
PLD1
GHSR
TNFSF10
NCEH1
ECT2
NLGN1
TBL1XR1
KCNMB2
ZMAT3
PIK3CA
KCNMB3
ZNF639
MFN1
GNB4
ACTL6A
MRPL47
NDUFB5
USP13
PEX5L
CCDC39
FXR1
DNAJC19
SOX2
ATP11B
DCUN1D1
MCCC1
LAMP3
B3GNT5
KLHL6
KLHL24
YEATS2
MAP6D1
PARL
ABCC5
HTR3D
HTR3C
HTR3E
EIF2B5
DVL3
AP2M1
ALG3
ECE2
PSMD2
EIF4G1
CLCN2
POLR2H
THPO
CHRD
EPHB3
VPS8
EHHADH
MAP3K13
LIPH
SENP2
IGF2BP2
TRA2B
ETV5
DGKG
TBCCD1
DNAJB11
AHSG
FETUB
HRG
KNG1
EIF4A2
RFC4
ADIPOQ
ST6GAL1
RPL39L
RTP1
MASP1
RTP4
SST
RTP2
BCL6
LPP
TP63
CLDN1
CLDN16
IL1RAP
GMNC
OSTN
CCDC50
PYDC2
FGF12
ATP13A5
ATP13A4
OPA1
HES1
CPN2
LRRC15
GP5
ATP13A3
LSG1
XXYLT1
ACAP2
PPP1R2
APOD
MUC20
MUC4
TNK2
TFRC
PCYT1A
TCTEX1D2
UBXN7
RNF168
FBXO45
PIGX
CEP19
PAK2
SENP5
NCBP2
PIGZ
DLG1
BDH1
FYTTD1
LRCH3
IQCG
RPL35A
ZNF595
ZNF141
PIGG
PDE6B
ATP5I
MYL5
PCGF3
CPLX1
GAK
TMEM175
DGKQ
SLC26A1
IDUA
FGFRL1
RNF212
SPON2
CTBP1
MAEA
NKX1-1
SLBP
TMEM129
TACC3
FGFR3
LETM1
NAT8L
POLN
HAUS3
MXD4
ZFYVE28
RNF4
TNIP2
ADD1
MFSD10
NOP14
GRK4
HTT
RGS12
DOK7
LRPAP1
ADRA2C
TMEM128
ZBTB49
STX18
MSX1
CYTL1
STK32B
EVC2
EVC
CRMP1
JAKMIP1
WFS1
PPP2R2C
MAN2B2
S100P
TBC1D14
TADA2B
GRPEL1
SORCS2
PSAPL1
SH3TC1
HTRA3
ACOX3
GPR78
CPZ
HMX1
SLC2A9
DRD5
WDR1
CLNK
HS3ST1
NKX3-2
CPEB2
CC2D2A
FBXL5
BST1
CD38
FGFBP1
PROM1
TAPT1
LDB2
QDPR
LAP3
DCAF16
NCAPG
SLIT2
KCNIP4
PPARGC1A
DHX15
SOD3
SEPSECS
PI4K2B
ANAPC4
SLC34A2
RBPJ
CCKAR
STIM2
PCDH7
ARAP2
PGM2
TBC1D1
PTTG2
KLF3
TLR10
TLR1
TLR6
KLHL5
WDR19
RFC1
KLB
RPL9
LIAS
UGDH
UBE2K
PDS5A
RHOH
CHRNA9
APBB2
UCHL1
PHOX2B
TMEM33
SLC30A9
ATP8A1
GRXCR1
GNPDA2
GABRA2
GABRA4
GABRB1
ATP10D
CORIN
NFXL1
NIPAL1
CNGA1
TXK
TEC
TEC
SLAIN2
SLC10A4
FRYL
OCIAD1
DCUN1D4
LRRC66
SGCB
SPATA18
USP46
SCFD2
FIP1L1
CHIC2
PDGFRA
KIT
KDR
SRD5A3
TMEM165
CLOCK
PDCL2
NMU
EXOC1
CEP135
AASDH
PPAT
PAICS
SRP72
HOPX
SPINK2
REST
NOA1
POLR2B
IGFBP7
TECRL
EPHA5
STAP1
UBA6
GNRHR
TMPRSS11D
TMPRSS11B
YTHDC1
TMPRSS11E
UGT2B17
UGT2B15
UGT2B10
UGT2A3
UGT2B7
UGT2B11
UGT2B28
UGT2B4
UGT2A1
SULT1B1
SULT1E1
CSN1S1
CSN2
STATH
HTN3
HTN1
ODAM
CSN3
CABS1
SMR3B
MUC7
AMTN
AMBN
ENAM
UTP3
RUFY3
GRSF1
MOB1B
DCK
SLC4A4
GC
NPFFR2
ADAMTS3
COX18
ANKRD17
ALB
AFP
AFM
CXCL6
PF4V1
CXCL1
PF4
PPBP
CXCL5
CXCL3
CXCL2
MTHFD2L
EPGN
EREG
AREG
BTC
PARM1
RCHY1
CDKL2
G3BP2
USO1
PPEF2
NAAA
SDAD1
CXCL9
ART3
CXCL10
CXCL11
NUP54
SCARB2
FAM47E
STBD1
SHROOM3
11-Sep
CCNI
CCNG2
CXCL13
CNOT6L
MRPL1
ANXA3
BMP2K
PAQR3
NAA11
GK2
PRDM8
FGF5
BMP3
PRKG2
HNRNPD
ENOPH1
TMEM150C
SCD5
SEC31A
THAP9
LIN54
COPS4
PLAC8
COQ2
HPSE
HELQ
MRPS18C
NKX6-1
CDS1
WDFY3
ARHGAP24
MAPK10
PTPN13
SLC10A6
KLHL8
HSD17B13
HSD17B11
NUDT9
SPARCL1
DSPP
DMP1
IBSP
MEPE
SPP1
PKD2
ABCG2
PPM1K
HERC6
HERC5
PIGY
FAM13A
SNCA
MMRN1
GRID2
ATOH1
SMARCAD1
HPGDS
PDLIM5
BMPR1B
UNC5C
PDHA2
RAP1GDS1
TSPAN5
EIF4E
METAP1
ADH5
ADH4
ADH6
ADH1A
ADH1B
ADH1C
ADH7
MTTP
DAPP1
LAMTOR3
DNAJB14
H2AFZ
PPP3CA
BANK1
SLC39A8
NFKB1
MANBA
UBE2D3
CISD2
SLC9B1
SLC9B2
BDH2
CENPE
TACR3
CXXC4
TET2
PPA2
ARHGEF38
INTS12
GSTCD
NPNT
TBCK
AIMP1
DKK2
PAPSS1
SGMS2
CYP2U1
HADH
LEF1
RPL34
OSTC
COL25A1
SEC24B
CASP6
PLA2G12A
CFI
GAR1
LRIT3
EGF
ELOVL6
ENPEP
PITX2
AP1AR
NEUROG2
ANK2
CAMK2D
ARSJ
UGT8
NDST3
PRSS12
METTL14
SEC24D
SYNPO2
MYOZ2
USP53
FABP2
PDE5A
MAD2L1
PRDM5
NDNF
TNIP3
QRFPR
ANXA5
EXOSC9
CCNA2
BBS7
TRPC3
KIAA1109
IL2
IL21
BBS12
FGF2
NUDT6
SPATA5
SPRY1
ANKRD50
FAT4
INTU
SLC25A31
HSPA4L
PLK4
SCLT1
PCDH10
PCDH18
SLC7A11
ELF2
NDUFC1
NAA15
RAB33B
SETD7
MGST2
MAML3
SCOC
CLGN
ELMOD2
UCP1
TBC1D9
ZNF330
IL15
INPP4B
USP38
GAB1
SMARCA5
FREM3
GYPB
GYPA
HHIP
ANAPC10
ABCE1
OTUD4
SMAD1
MMAA
LSM6
POU4F2
EDNRA
TMEM184C
ARHGAP10
NR3C2
DCLK2
LRBA
MAB21L2
RPS3A
SH3D19
FBXW7
ARFIP1
TRIM2
MND1
TLR2
RNF175
SFRP2
DCHS2
PLRG1
FGB
FGA
FGG
LRAT
NPY2R
MAP9
GUCY1A3
GUCY1B3
TDO2
CTSO
PDGFC
GLRB
GRIA2
RXFP1
ETFDH
PPID
FNIP2
RAPGEF2
NAF1
NPY1R
NPY5R
1-Mar
1-Mar
KLHL2
MSMO1
CPE
TLL1
SPOCK3
DDX60
PALLD
CBR4
SH3RF1
NEK1
CLCN3
AADAT
GALNTL6
GALNT7
HMGB2
SAP30
SCRG1
HAND2
FBXO8
HPGD
GLRA3
ADAM29
GPM6A
ASB5
SPCS3
VEGFC
NEIL3
AGA
DCTD
WWC2
CLDN22
CDKN2AIP
ING2
TRAPPC11
STOX2
ENPP6
IRF2
CASP3
ACSL1
SLC25A4
SNX25
UFSP2
SORBS2
TLR3
CYP4V2
KLKB1
F11
MTNR1A
FAT1
ZFP42
FRG1
DUX4
DUX4
SDHA
PDCD6
AHRR
EXOC3
SLC9A3
CEP72
TPPP
BRD9
TRIP13
NKD2
SLC12A7
SLC6A19
SLC6A18
TERT
SLC6A3
LPCAT1
MRPL36
NDUFS6
IRX2
IRX1
MED10
NSUN2
SRD5A1
PAPD7
ADCY2
MTRR
FASTKD3
SEMA5A
TAS2R1
CCT5
CMBL
6-Mar
ROPN1L
DAP
CTNND2
DNAH5
TRIO
ANKH
FBXL7
ZNF622
MYO10
BASP1
CDH18
CDH12
PRDM9
CDH10
CDH9
CDH6
DROSHA
GOLPH3
MTMR12
SUB1
NPR3
TARS
ADAMTS12
RXFP3
SLC45A2
AMACR
C1QTNF3
TTC23L
RAD1
BRIX1
DNAJC21
AGXT2
PRLR
IL7R
UGT3A2
SKP2
RANBP3L
SLC1A3
NIPBL
C5orf42
NUP155
GDNF
LIFR
OSMR
RICTOR
C9
DAB2
PTGER4
PRKAA1
RPL37
C7
C6
OXCT1
FBXO4
GHR
ZNF131
HMGCS1
CCL28
PAIP1
NNT
FGF10
MRPS30
HCN1
EMB
ISL1
ITGA1
PELO
ITGA2
MOCS2
FST
NDUFS4
ARL15
HSPB3
SNX18
ESM1
GZMA
GPX8
CCNO
DHX29
SKIV2L2
SLC38A9
DDX4
IL31RA
IL6ST
MAP3K1
GPBP1
ACTBL2
PLK2
GAPT
RAB3C
PDE4D
DEPDC1B
ELOVL7
ERCC8
NDUFAF2
KIF2A
DIMT1
IPO11
LRRC70
HTR1A
RNF180
CWC27
CENPK
PPWD1
TRIM23
NLN
MAST4
CD180
PIK3R1
SLC30A5
CCNB1
CENPH
MRPS36
CDK7
CCDC125
TAF9
RAD17
MARVELD2
OCLN
GTF2H2C
SERF1B
SMN2
SERF1A
SMN1
NAIP
GTF2H2
BDP1
MCCC2
CARTPT
MAP1B
MRPS27
PTCD2
ZNF366
TNPO1
FCHO2
FOXD1
BTF3
ANKRA2
UTP15
ENC1
HEXB
GFM2
NSA2
GCNT4
HMGCR
COL4A3BP
POLK
IQGAP2
F2RL2
F2R
F2RL1
S100Z
CRHBP
AGGF1
ZBED3
PDE8B
WDR41
TBCA
AP3B1
SCAMP1
LHFPL2
ARSB
DMGDH
BHMT2
BHMT
JMY
HOMER1
PAPD4
THBS4
SERINC5
ZFYVE16
DHFR
MSH3
RASGRF2
CKMT2
ZCCHC9
ACOT12
SSBP2
ATG10
RPS23
TMEM167A
XRCC4
VCAN
HAPLN1
COX7C
RASA1
CCNH
MEF2C
CETN3
MBLAC2
POLR3G
ARRDC3
NR2F1
MCTP1
TTC37
ARSK
GPR150
RHOBTB3
GLRX
ELL2
PCSK1
CAST
ERAP1
ERAP2
LNPEP
LIX1
RIOK2
RGMB
CHD1
ST8SIA4
SLCO4C1
SLCO6A1
PAM
PPIP5K2
C5orf30
NUDT12
EFNA5
FER
PJA2
MAN2A1
SLC25A46
TSLP
WDR36
CAMK4
STARD4
EPB41L4A
APC
SRP19
REEP5
ZRSR1
DCP2
MCC
TSSK1B
YTHDC2
KCNN2
TRIM36
PGGT1B
FEM1C
TICAM2
TMED7
CDO1
ATG12
AP3S1
SEMA6A
DTWD2
DMXL1
TNFAIP8
HSD17B4
FAM170A
PRR16
FTMT
SRFBP1
LOX
SNCAIP
SNX2
CEP120
CSNK1G3
ZNF608
ALDH7A1
PHAX
LMNB1
MEGF10
SLC12A2
FBN2
SLC27A6
ISOC1
CHSY3
HINT1
LYRM7
CDC42SE2
RAPGEF6
FNIP1
ACSL6
IL3
CSF2
PDLIM4
SLC22A4
SLC22A5
IRF1
IL5
RAD50
IL13
IL4
KIF3A
SHROOM1
GDF9
UQCRQ
LEAP2
AFF4
HSPA4
VDAC1
TCF7
SKP1
PPP2CA
CDKL3
UBE2B
CDKN2AIPNL
SAR1B
SEC24A
CAMLG
DDX46
PCBD2
CATSPER3
PITX1
H2AFY
TIFAB
NEUROG1
CXCL14
SLC25A48
