# Supplementary material for: C3: connect separate connected components to form a succinct disease module
Source: BMC Bioinformatics. 2020 Oct 2;21:433. doi: 10.1186/s12859-020-03769-y (PMC7531168; doi:10.1186/s12859-020-03769-y)
Supplement: Supplementary file 1 — Additional file 1: Supplementary data and results. [file 12859_2020_3769_MOESM1_ESM.zip › supplementary files/Biological validation datasets/GWAS.txt]

1-Dec
1-Mar
10-Mar
14-Sep
2-Mar
2-Sep
3.8-1.3 - HCG4B
3.8-1.4 - LOC105375011
3.8-1.5 - HCG4
4-Mar
6-Mar
7-Mar
8-Mar
9-Sep
A1CF
A1CF - CCDC58P2
A2ML1
A2ML1 - PHC1
A3GALT2 - PHC2
A4GALT
A4GALT - RPL5P34
AADACL2-AS1
AADACL4 - AADACL3
AAK1
AAMP
AANAT
AAR2 - DLGAP4
AARS2 - SPATS1
AATF
AATK
ABAT
ABCA1
ABCA1, LOC102724761
ABCA12
ABCA12 - ATIC
ABCA13
ABCA3
ABCA4
ABCA6
ABCA6 - ABCA10
ABCA7
ABCA8
ABCB1
ABCB1, RUNDC3B
ABCB10P4 - GOLGA8G
ABCB11
ABCB11 - DHRS9
ABCB4
ABCB4 - ABCB1
ABCB5
ABCB6
ABCB9
ABCC1
ABCC12
ABCC13 - HSPA13
ABCC4
ABCC5
ABCC6
ABCC8
ABCC9
ABCC9 - THEM4P1
ABCD1
ABCD3
ABCE1
ABCF1
ABCF1 - PPP1R10
ABCF2
ABCG1
ABCG2
ABCG2 - PPM1K
ABCG4
ABCG5, DYNC2LI1
ABCG8
ABCG8, ABCG5
ABHD12
ABHD16A
ABHD17C
ABHD2
ABHD3
ABHD4 - OR6J1
ABHD5 - LOC105377054
ABHD6 - RPP14
ABI1 - LINC00202-1
ABI2
ABI3
ABI3BP
ABL1
ABL1 - QRFP
ABL2
ABLIM1
ABLIM1 x CASC8
ABLIM2
ABLIM3
ABO
ABO - LCN1P2
ACACA
ACAD10
ACAD8 - GLB1L3
ACADL
ACADL - MYL1
ACADM
ACADS
ACADS - SPPL3
ACADSB - HMX3
ACAN
ACAP2
ACAP2 - PPP1R2
ACAT1
ACBD4
ACBD5
ACBD7
ACCS
ACD
ACE
ACER1
ACER2 - MAP1LC3BP1
ACHE
ACHE - RN7SL549P
ACKR1
ACKR1 - MPTX1
ACKR2
ACKR2 - CYP8B1
ACKR3 - LOC107986001
ACLY
ACMSD
ACMSD, CCNT2-AS1
ACO1
ACO2
ACOT11
ACOT11 - MROH7
ACOT12
ACOX1
ACOXL
ACOXL - BCL2L11
ACOXL x TH - ASCL2
ACOXL, LOC400997
ACP1
ACSBG1 - LOC105370911
ACSL1
ACSL3
ACSL5
ACSL6
ACSL6 - LOC105379174
ACSM1
ACSM2A
ACSM2B
ACSM5
ACSM5P1
ACSS1
ACSS3
ACSS3, LOC107984535
ACTA2
ACTA2, FAS
ACTBL2
ACTBP13
ACTBP9 - ZCCHC2
ACTG1P23 - EI24P1
ACTL7A
ACTL8 - LOC105376809
ACTN1
ACTN1-AS1
ACTN1-AS1 - RPS29P1
ACTN2
ACTN4
ACTN4P1 - LOC105377385
ACTN4P2 - LOC100129497
ACTR2 - SPRED2
ACTR3B
ACTR3B - LOC101929087
ACTR3C
ACTR5
ACTR5 - PPP1R16B
ACTRT3
ACTRT3 - TRV-AAC1-1
ACVR1B
ACVR2A
ACVRL1
ACVRL1 - ACVR1B
ACY3 - ALDH3B2
ACYP2
ACYP2, LOC105374610
ADAD1
ADAD1 - IL2
ADAD2
ADAM10
ADAM12
ADAM15, LOC100505666
ADAM17
ADAM17, IAH1
ADAM18
ADAM19
ADAM20P3 - LOC389249
ADAM22
ADAM23
ADAM24P - SLC7A2
ADAM28, LOC101929294
ADAM29
ADAM29 - LOC105377552
ADAM30
ADAM30 - NOTCH2
ADAM32
ADAM3A - LOC100130964
ADAM5
ADAMTS1 - LOC105372760
ADAMTS10
ADAMTS12
ADAMTS13
ADAMTS13, REXO4
ADAMTS14
ADAMTS14 - TBATA
ADAMTS16, LOC101929200
ADAMTS16; LOC101929200; LOC101929200
ADAMTS17
ADAMTS18
ADAMTS19
ADAMTS2
ADAMTS20
ADAMTS3
ADAMTS3 - HNRNPA1P67
ADAMTS5
ADAMTS6
ADAMTS7
ADAMTS7 - LOC390614
ADAMTS7P3
ADAMTS7P4 - LOC102724393
ADAMTS8, LOC646383
ADAMTS9
ADAMTS9-AS2
ADAMTS9-AS2 - LOC107986017
ADAMTS9-AS2, LOC105377124
ADAMTSL1
ADAMTSL1 - SAXO1
ADAMTSL1, LOC107986990
ADAMTSL3
ADAMTSL4-AS1
ADAP2
ADAR
ADAR - KCNN3
ADARB1
ADARB2
ADCK1
ADCK1 - LOC105370581
ADCK3
ADCK3 - CDC42BPA
ADCK5
ADCY1
ADCY2
ADCY3
ADCY3 - DNAJC27
ADCY5
ADCY5 - HACD2
ADCY7
ADCY8
ADCY9
ADCY9 - DBIP3
ADCYAP1
ADCYAP1R1
ADCYAP1R1 - LOC107986780
ADD1
ADD3
ADD3-AS1
ADGB
ADGRA1
ADGRA2
ADGRB2 - SPOCD1 x DYNC1I1
ADGRB3
ADGRB3 - LMBRD1
ADGRD1
ADGRD1 - LINC01257
ADGRE1
ADGRE2
ADGRE3
ADGRE4P
ADGRE4P - FLJ25758
ADGRE5
ADGRF5
ADGRF5, LOC105375080
ADGRG2 - PDHA1
ADGRG6
ADGRG6 - LOC153910
ADGRL2
ADGRL2 - LOC105378814
ADGRL3
ADGRL4 - PSAT1P3
ADGRV1
ADH1B
ADH1B - ADH1C
ADH1C
ADH1C - LOC102723576
ADH4, LOC100507053
ADH5
ADH5P2 - LOC553139
ADH5P4 - LOC105377838
ADH7
ADH7 - C4orf17
ADHFE1
ADHFE1 - LOC100131770
ADIPOQ
ADIPOQ, ADIPOQ-AS1
ADIPOQ-AS1, ADIPOQ
ADIPOR1
ADIPOR1P1 - EBLN1
ADIPOR2
ADK
ADNP
ADO
ADORA1
ADORA2A-AS1
ADPGK-AS1
ADPGK-AS1 - LOC107984801
ADRA1A
ADRA1B
ADRA1B, LOC101927790
ADRA1D
ADRA1D - LOC105372510
ADRB1
ADRB1 - RNU6-709P
ADRB2
ADRB2 - SH3TC2
ADRBK1
ADSS
ADSSL1
ADTRP
ADTRP - LOC107986567
AEN
AFAP1
AFAP1L1
AFAP1L2
AFF1
AFF1 - KLHL8
AFF2 - LOC107985667
AFF3
AFF3 - LINC01104
AFF4
AFG3L1P
AFM
AFP
AGAP1
AGAP1 - LOC105373944
AGAP11
AGAP2
AGAP3
AGAP5
AGBL1
AGBL1, AGBL1-AS1
AGBL1, LOC102724452
AGBL1-AS1, AGBL1
AGBL2
AGBL4
AGER
AGFG1
AGGF1
AGK
AGL
AGMAT
AGMO
AGMO - MEOX2
AGO2
AGO4
AGPAT1
AGPAT2 - FAM69B
AGPAT3
AGPAT4
AGPAT4 - LOC105378094
AGPAT5 - LOC107986909
AGPAT6
AGPAT9
AGR2
AGR2 - LOC100287613
AGR3
AGT
AGT - LOC105373166
AGTPBP1
AGTR1 - HMGB1P30
AGTR2
AGTR2 - RNU6-154P
AGXT
AGXT - C2orf54
AGXT2
AHCYL1
AHCYL2
AHCYP2 - FBXW2
AHI1
AHNAK
AHNAK - EEF1G
AHNAK2
AHR
AHR - LOC105375171
AHRR
AHSG
AICDA
AIF1 - PRRC2A
AIFM2
AIFM3
AIG1
AIM1
AIM1L
AIM2
AIMP1P2 - TNFSF18
AIMP2
AIRE
AJAP1 - LOC105376680
AK2 - LOC105378635
AK3 - ECM1P1
AK4 x HMGCLL1 - BMP5
AK5
AK8
AK9
AKAP1 - LOC101927510
AKAP10
AKAP10 - SPECC1
AKAP11 - FABP3P2
AKAP12
AKAP13
AKAP13 - LOC101929679
AKAP2, PALM2-AKAP2
AKAP6
AKAP6 - NPAS3
AKAP7
AKAP8
AKAP8P1 - LOC102724027
AKAP9
AKIP1
AKNAD1
AKR1B10P1
AKR1B15
AKR1B1P3 - RN7SL188P
AKR1C1
AKR1C3
AKR1C4
AKR1C6P - AKR1C1
AKR1C6P, AKR1E2
AKR1C8P
AKR1D1
AKR1D1 - RCC2P3
AKR7A3
AKT1
AKT2
AKT3
AKT3 - LOC339529
AKTIP
ALAD
ALCAM
ALDH18A1
ALDH1A2
ALDH1A2 - LOC101928635
ALDH1L1-AS2
ALDH1L2
ALDH2
ALDH2 - MAPKAPK5-AS1
ALDH4A1
ALDH5A1
ALDH6A1
ALDH7A1
ALDH7A1P4 - ADO
ALDH8A1 - HBS1L
ALG10B - CPNE8
ALG14
ALG14 - TMEM56
ALG1L
ALG1L13P, FAM86B3P
ALG1L3P - LOC100420821
ALG1L9P
ALG8
ALK
ALLC
ALLC; ALLC; ALLC; ALLC; ALLC; ALLC; ALLC; ALLC; ALLC; ALLC; ALLC; ALLC
ALMS1
ALMS1 - NAT8
ALMS1P
ALOX12-AS1
ALOX12-AS1, ALOX12
ALOX12P2
ALOX15
ALOX15P2
ALOX5AP
ALPK1
ALPK2
ALPK3
ALPL
ALS2CR11
ALS2CR12
ALX1 - LOC105369876
ALX3 - LINC01397
ALX4
ALX4 - LOC105376645
AMBP
AMBRA1
AMD1P1 - MIR4675
AMFR
AMICA1
AMPD1 - RN7SL432P
AMPH
AMT
AMZ1
AMZ1, GNA12
AMZ2P1 - GNA13
ANAPC10
ANAPC13
ANAPC16
ANAPC4
ANG, RNASE4
ANGEL1 - LRRC74A
ANGPT1
ANGPT1 - PGAM1P13
ANGPTL4
ANGPTL5
ANGPTL6
ANK1
ANK2
ANK2 x LOC105375751
ANK3
ANKAR
ANKFN1
ANKFN1 - RPL39P33
ANKH
ANKIB1
ANKLE1
ANKLE1 - ABHD8
ANKMY1
ANKRD11
ANKRD12
ANKRD12 - LOC102724397
ANKRD13B
ANKRD13C
ANKRD16
ANKRD17
ANKRD20A19P
ANKRD20A9P
ANKRD22
ANKRD26
ANKRD26P2 - STOML3
ANKRD27
ANKRD28
ANKRD29 - RPS10P27
ANKRD30A
ANKRD30BP1
ANKRD31
ANKRD31 - HMGCR
ANKRD33B
ANKRD34C-AS1
ANKRD36
ANKRD44
ANKRD44, ANKRD44-IT1
ANKRD44-IT1, ANKRD44
ANKRD45, LOC730159
ANKRD46
ANKRD50 - FAT4
ANKRD55
ANKRD6
ANKRD60
ANKRD9
ANKS1A
ANKS1B
ANKS4B
ANKS6
ANLN
ANLN - AOAH
ANO1
ANO10
ANO2
ANO2, LOC105369621
ANO3
ANO4
ANO4 - SLC5A8
ANO5 - SLC17A6
ANO6
ANO8, DDA1
ANO9 - PTDSS2
ANP32B
ANP32B - RNU6-918P
ANP32E
ANPEP
ANTXR1
ANTXR2
ANTXRL
ANTXRLP1
ANXA11
ANXA13
ANXA13 x TH - ASCL2
ANXA2
ANXA3
ANXA4
ANXA5
ANXA5 - TMEM155
ANXA9
AOAH
AOAH - NPM1P18
AOC1, LOC105375567
AOX1
AOX3P, AOX3P-AOX2P
AOX3P-AOX2P, AOX2P, LOC101927795
AOX3P-AOX2P; AOX3P; AOX3P-AOX2P; LOC100507140; AOX3P; AOX3P-AOX2P; LOC100507140; AOX3P; AOX3P-AOX2P; AOX3P
AP1B1 - RFPL1
AP1B1P2 - C22orf42
AP1G1
AP1G1 - LOC100420489
AP1G2, LOC102724814
AP1M1 - KLF2
AP1M2
AP2A2
AP2B1
AP2B1, LOC100420062
AP3B1
AP3D1 - DOT1L
AP3S2, C15orf38-AP3S2
AP4B1
AP4B1-AS1, PTPN22
AP4S1
AP5B1
AP5B1 - OVOL1
AP5S1 - MAVS
AP5Z1
APBA1
APBA2
APBB1IP
APBB2
APBB2, LOC107986273
APCDD1L-AS1
APEH
APH1A, C1orf54
APH1B
APLF
APLP1
APMAP - ACSS1
APOA1-AS, SIK3
APOA5
APOA5 - APOA4
APOB
APOB - TDRD15
APOBEC3A
APOBEC4, RGL1
APOBR
APOC1
APOC1 - APOC1P1
APOC1P1
APOC1P1 - APOC4-APOC2
APOC3
APOC3 - APOA1
APOC4, APOC4-APOC2
APOC4-APOC2
APOE
APOE - APOC1
APOH
APOH - RNA5SP444
APOL1
APOL4 - APOL2
APOL5
APOM, BAG6
APOOP3 - LEMD3
APOPT1
APPL2
APTR, LOC105375363
APTX
AQP12A - KIF1A
AQP4-AS1, CHST9
AR
ARAP1
ARAP2
ARAP3
ARCN1
AREG - LOC107986229
ARF4P1 - WDR5
ARFGEF1
ARFGEF2
ARGFX
ARHGAP1 - ZNF408
ARHGAP10
ARHGAP15
ARHGAP16P - LOC105370471
ARHGAP17
ARHGAP18
ARHGAP18 - RPL5P21
ARHGAP19, ARHGAP19-SLIT1
ARHGAP19-SLIT1
ARHGAP20
ARHGAP21
ARHGAP22
ARHGAP23
ARHGAP24
ARHGAP25
ARHGAP26
ARHGAP27
ARHGAP28
ARHGAP29
ARHGAP30
ARHGAP31
ARHGAP33
ARHGAP35
ARHGAP39
ARHGAP4
ARHGAP40
ARHGAP40 - SLC32A1
ARHGAP42
ARHGAP44
ARHGAP5
ARHGAP6
ARHGAP6 - LOC139952
ARHGAP8, PRR5-ARHGAP8
ARHGEF10, LOC100131395
ARHGEF10L
ARHGEF11
ARHGEF12
ARHGEF12 - GRIK4
ARHGEF15
ARHGEF17
ARHGEF18
ARHGEF2
ARHGEF26
ARHGEF28
ARHGEF28 - LOC105379034
ARHGEF28 x LOC728755
ARHGEF3
ARHGEF33, LOC105374471
ARHGEF37 - LOC105378224
ARHGEF38
ARHGEF4, POTEI
ARHGEF40
ARHGEF40, NDRG2
ARHGEF5
ARHGEF7
ARID1A
ARID1B
ARID1B - LOC105378075
ARID2
ARID3A
ARID3A - WDR18
ARID3B
ARID4A
ARID5A - KANSL3
ARID5B
ARID5B - RTKN2
ARIH1
ARIH2
ARIH2P1 - LOC105372043
ARL14 - PPM1L
ARL15
ARL17A, LRRC37A2
ARL17B, LRRC37A
ARL2BPP4 - LOC107986449
ARL2BPP6 - DRD1
ARL2BPP7 - LOC105376188
ARL3
ARL4A - RN7SKP228
ARL4C - LOC105373936
ARL5B
ARL5B - LOC105376440
ARL6IP1P2 - ANKRD30A
ARL6IP1P3 - LOC105369409
ARL8B
ARMC10P1 - LOC105373992
ARMC12
ARMC12 - LOC100652794
ARMC2
ARMC3
ARMC4
ARMC8P1 - TCEA1P3
ARMC9
ARMS2, LOC105378525
ARMT1 - CCDC170
ARNT2
ARNT2 - RNU6-380P
ARNTL
ARPC1A
ARPC2
ARPC2 - GPBAR1
ARRB1
ARRB2 - MED11
ARRDC2
ARRDC2 - LOC440514
ARRDC3-AS1 - RAB5CP2
ARRDC4 - LOC105371009
ARRDC5
ARSA
ARSA - SHANK3
ARSB
ARSB - DMGDH
ARSE
ARSG
ARSG, WIPI1, PRKAR1A
ARSI
ARSJ
ART2BP - ART2P
ART3
ART3, CXCL10
ARVCF
AS3MT, C10orf32-ASMT
ASAH1
ASAH2
ASAH2 - DYNC1I2P1
ASAP1
ASAP1 - LOC105375758
ASAP3
ASB1
ASB13
ASB15, NDUFA5
ASB18
ASB18 - IQCA1
ASB2
ASB4
ASB5 - SPCS3
ASB7 - LOC105371024
ASCC2
ASCC3
ASCL1 - C12orf42
ASCL2 - C11orf21
ASGR1
ASGR1 - DLG4
ASH1L
ASH2L
ASIC2
ASIC2, LOC105371737
ASIC2, LOC107985036
ASIC2, LOC107985038
ASNSP3 - LOC105370333
ASPH
ASPM
ASRGL1
ASS1P10 - LOC105378211
ASS1P11 - RNU1-15P
ASS1P14 - SYT10
ASS1P4 - RNU6-114P
ASS1P5 - EEF1GP5
ASS1P9 - ARL15
ASTN2
ASTN2, ASTN2-AS1
ASTN2, LOC105376240
ASTN2-AS1, ASTN2
ASXL2
ASXL2 - NDUFB4P4
ASXL3
ASZ1
ASZ1 - LOC100130680
ATAD2B
ATAD5
ATAD5 - TEFM
ATAT1
ATCAY
ATE1
ATF1
ATF1P1 - LOC105377897
ATF3
ATF6
ATF6 - OLFML2B
ATF6B
ATF7
ATF7IP
ATF7IP2
ATG10
ATG101
ATG13
ATG14
ATG14 - RPL21P6
ATG16L1
ATG2A
ATG3
ATG4AP1 - LOC107985635
ATG4C - LOC105378769
ATG5
ATG7
ATL1
ATM
ATOH1 - LOC101929210
ATOH7
ATOH7 - LOC107984241
ATOX1
ATP10A
ATP10B
ATP10D
ATP11A
ATP11AUN
ATP13A1
ATP13A1 - ZNF101
ATP13A2
ATP13A5 - ATP13A4
ATP13A5, HRASLS
ATP1A4
ATP1B1
ATP1B2
ATP1B3
ATP2A2
ATP2A3
ATP2B1
ATP2B2
ATP2B2 - LINC00606
ATP2B4
ATP2C2
ATP5A1P4 - KCNH5
ATP5B
ATP5B - PTGES3
ATP5EP1 - LOC105377352
ATP5F1P2 - GRPEL2P3
ATP5F1P4 - LOC107985950
ATP5F1P6 - LOC100129554
ATP5G2P2 - LOC107984701
ATP5H, KCTD2
ATP5HP3 - NFIB
ATP5LP2 - CLVS2 x LOC105371754, HNF1B
ATP5LP5
ATP5SL
ATP6AP1L
ATP6V0A2, LOC105370042
ATP6V0A4
ATP6V0D2
ATP6V0E1 - CREBRF
ATP6V0E1P4 - LOC107984953
ATP6V1B2
ATP6V1C2
ATP6V1F
ATP6V1G1P7 - LOC105370340
ATP6V1G2, ATP6V1G2-DDX39B
ATP6V1G2-DDX39B, DDX39B
ATP6V1G3 - PTPRC
ATP7BP1 - RPS4XP18
ATP8A1
ATP8A2
ATP8A2P1 - RN7SL314P
ATP8B1
ATP8B1 - RSL24D1P11
ATP8B2 - MRPS33P1
ATP8B3
ATP8B4
ATPAF2
ATR
ATR - RPL6P9
ATRN
ATRNL1
ATRNL1 - GFRA1
ATXN1
ATXN10
ATXN2
ATXN2 - BRAP
ATXN2L
ATXN2L - TUFM
ATXN3
ATXN7
ATXN7L1
ATXN7L2
ATXN8OS
ATXN8OS - RNU6-54P
AUH
AUTS2
AUTS2, LOC105375347
AVIL
AVPI1 - MARVELD1
AXDND1
AXIN1
AXIN2 - CEP112
AZGP1
AZIN1, LOC107986873
AZU1 - PRTN3
AZU1P1 - LOC105370171
B3GALNT1
B3GALNT1 - LOC105374186
B3GALT1
B3GALT5
B3GALTL
B3GAT1
B3GAT1 - LOC283177
B3GAT2
B3GAT2 - BECN1P2
B3GAT2 - BECN1P2; B3GAT2
B3GAT3P1 - RNU7-136P
B3GNT2 - RN7SL51P
B3GNT3
B3GNT8 - ATP5SL
B3GNTL1
B4GALNT1 - RPL13AP23
B4GALNT3
B4GALT1
B4GALT1-AS1 - SPINK4
B4GALT4
B4GALT4-AS1, B4GALT4
B4GALT5
B4GALT6
B9D1
BAALC
BAALC-AS2
BABAM1
BABAM1 - ANKLE1
BACE1
BACE2
BACH1
BACH2
BAD, GPR137
BAG3
BAG6
BAG6, APOM
BAG6, C6orf47
BAHCC1
BAIAP2
BAIAP2L1
BAIAP2L1 x CTBP2
BAIAP2L1, BRI3
BAK1
BAK1 - GGNBP1
BAMBI - LOC105376470
BANK1
BANK1 - SLC39A8
BANP
BARD1
BARHL2 - LOC105378853
BARX1
BARX1 - PTPDC1
BARX2
BATF
BATF2 - ARL2-SNX15
BATF3 - NSL1
BAX
BAX - FTL
BAZ1A
BAZ1A - SRP54-AS1
BAZ1B
BAZ2A
BAZ2B
BBC3
BBOX1-AS1, BBOX1
BBS12
BBS12 - RPL34P12
BBS2
BBS4
BBS9
BBX
BBX - LINC00635
BCAM - PVRL2
BCAP29
BCAR1
BCAR1 - LOC105371345
BCAR4
BCAR4 - RSL1D1
BCAS1
BCAS1 - CYP24A1
BCAS2P1 - PCF11
BCAS2P3 - RBM26
BCAS3
BCAS3; BCAS3
BCAS4
BCAT1
BCAT2 - HSD17B14
BCDIN3D - RPL35AP28
BCDIN3D-AS1
BCHE
BCHE - MTND4P17
BCKDHA
BCKDHB
BCKDK
BCL11A
BCL11A - RN7SL361P
BCL11A, LOC107985887
BCL11A; BCL11A; BCL11A; BCL11A; BCL11A; BCL11A; BCL11A; BCL11A; BCL11A; BCL11A; BCL11A; BCL11A; BCL11A; BCL11A; LOC107985887; BCL11A; BCL11A; BCL11A; LOC107985887; BCL11A; BCL11A; LOC107985887; BCL11A
BCL11B
BCL11B - LOC105370660
BCL2
BCL2 - KDSR
BCL2A1
BCL2A1 - LOC100420205
BCL2L1
BCL2L11
BCL2L11 - MIR4435-1HG
BCL2L13
BCL2L15, AP4B1-AS1
BCL2L2-PABPN1 - SLC22A17
BCL3
BCL6
BCL7A
BCL7B
BCL7B - TBL2
BCL7B - TBL2; BAZ1B
BCL9
BCO1
BCO2
BCR
BCR, LOC107985554
BDH1
BDH2P1 - FAXC
BDKRB2
BDNF
BDNF - CBX3P1
BDNF, BDNF-AS
BDNF-AS
BDNF-AS, BDNF
BDP1
BDP1P - LOC107985172
BECN1
BECN1P2 - LYPLA1P3
BEGAIN
BEND2
BEND3
BEND3 - RNU6-1299P
BEND4 - LOC105374428
BEND5, AGBL4
BEND7
BEST1
BEST3
BET1L
BHLHB9P1, TSHR
BHLHE40-AS1
BHLHE41, SSPN
BHMG1
BHMT
BHMT - RNY3P1
BHMT2
BICC1
BICC1 - RN7SKP196
BICD1
BICD1 - FGD4
BICD2 - LOC101929748
BIK
BIN1
BIN2
BIN3
BIRC5
BIRC6
BLK
BLK - LINC00208
BLM
BLOC1S2
BLOC1S3
BLOC1S3 - EXOC3L2
BLOC1S4 - LOC105374367
BLOC1S5-TXNDC5
BMF
BMF - MTND5P37
BMI1P1 - OPHN1
BMP2
BMP2 - LINC01428
BMP2K, PAQR3
BMP3
BMP4
BMP6
BMP7
BMPER
BMPR1APS2 - LOC105369536
BMPR1B
BMPR2
BMS1 - LOC101929445
BNC2
BNC2 - LOC105375983
BNIP1 - RPL7AP33
BNIP3L
BNIP3L - LOC100289047
BNIP3P12
BNIP3P13 - ZNF90
BNIP3P2 - YME1L1P1
BOC
BOD1L1
BOK
BOK-AS1
BOLA2P1 - LOC441806
BOLA2P3 - CASC15
BOLA3P1 - RNU7-159P
BOLL
BOP1
BPESC1 - PISRT1
BPGM - TUBB3P2
BPI
BPIFA2
BPIFA4P - BPIFA3
BPIFB4 - LOC105372714
BPIFB5P - BPIFB9P
BPIFC
BPIFC - FBXO7
BPTF
BRAF
BRAP
BRAT1
BRCA2
BRD1
BRD2
BRD2 - HLA-DOA
BRD3
BRD3 - ARF4P1
BRD3, LOC100130548
BRD4
BRE
BRF1
BRI3P2 - C12orf77
BRINP1
BRINP2 - LOC102724661
BRINP3
BRIP1
BRK1P2 - LINC00380
BRSK1
BRSK2
BRWD1
BRWD1P1 - PDPN
BRWD3
BSCL2, HNRNPUL2-BSCL2
BSG
BSN
BSND - PCSK9
BSNDP4 - LOC105375302
BSPRY
BST1
BSX - LOC341056
BTBD1
BTBD10
BTBD11
BTBD11 - PWP1
BTBD16
BTBD2
BTBD3 - LOC105372531
BTBD7
BTBD8
BTBD9
BTC
BTC - LOC105377278
BTD
BTD - ANKRD28
BTF3L4P3 - LOC102723649
BTF3P13 - LOC105377343
BTF3P15 - LOC100996851
BTF3P9 - TUBB8P10
BTG2 - RNU6-487P
BTG4
BTN1A1, LOC107986583
BTN2A1
BTN3A1, BTN3A2
BTN3A2
BTN3A2, BTN2A2
BTN3A2, BTN3A1
BTN3A2, BTN3A3
BTNL10 - RNA5SP19
BTNL2
BTNL2 - HLA-DRA
BTNL2, LOC101929163
BUB1P1 - CLRN3
BUD13
BUD13 - ZPR1
BUD31P1 - RN7SL457P
BYSL
BZRAP1
BZRAP1-AS1
BZW2
C10orf107
C10orf11
C10orf11 - ATP5G1P8
C10orf120 - DMBT1P1
C10orf128 - C10orf71-AS1
C10orf32-ASMT
C10orf32-ASMT, AS3MT
C10orf32-ASMT, C10orf32
C10orf53
C10orf54, CDH23
C10orf55
C10orf55, PLAU
C10orf67
C10orf71
C10orf71 - DRGX
C10orf76
C10orf76 - HPS6
C10orf88 - PSTK
C10orf90
C10orf90 - LOC105378550
C11orf21
C11orf21, TSPAN32
C11orf30
C11orf30 - LOC101928813
C11orf40
C11orf40 - OR52I2
C11orf44
C11orf49
C11orf63
C11orf63 - BSX
C11orf65
C11orf65 - KDELC2
C11orf70
C11orf80
C11orf84
C11orf87 - CCT6P5
C11orf97 - FUT4
C12orf4
C12orf42
C12orf42 - LOC101929084
C12orf43
C12orf43 - OASL
C12orf49
C12orf56
C12orf60
C12orf60, SMCO3
C12orf65
C12orf65 - CDK2AP1
C12orf66
C12orf76
C12orf76 - LOC105369976
C12orf79
C14orf132 - BDKRB2
C14orf159
C14orf177 - LOC105370658
C14orf178
C14orf183
C14orf37
C14orf39
C14orf80 - TMEM121
C14orf93, LOC107984660
C15orf32
C15orf32 - LINC00930
C15orf38-AP3S2, ARPIN
C15orf53 - LOC105370776
C15orf59 - C15orf59-AS1
C16orf45
C16orf47
C16orf47, LINC01568
C16orf52
C16orf58 - AHSP
C16orf62
C16orf72 - RPL21P119
C16orf74 - EMC8
C16orf82 - EEF1A1P38
C16orf96
C17orf100 - MIR4520-1
C17orf105
C17orf105 - MPP3
C17orf112 - LOC645163
C17orf53
C17orf53 - ASB16
C17orf62
C17orf62 - LOC105371941
C17orf67
C17orf82 - TBX4
C17orf89
C18orf21
C18orf25
C18orf25 - RNF165
C18orf8, NPC1
C19orf33, YIF1B
C19orf35
C19orf47
C19orf81, SYT3
C1DP3 - C1DP2
C1GALT1
C1QB - EPHB2
C1QL1
C1QL1 - LOC107987243
C1QL1P1 - KIF18BP1
C1QTNF2 - ZBED8
C1QTNF6
C1QTNF7, LOC101929095
C1R
C1RL-AS1
C1S
C1orf100
C1orf105
C1orf106
C1orf110
C1orf115 - MARC2
C1orf127
C1orf127 - CFL1P6
C1orf132
C1orf132 - CD34
C1orf141
C1orf167
C1orf168
C1orf185
C1orf185 - CFL1P2
C1orf204
C1orf220
C1orf54, APH1A
C1orf87
C1orf87 - PGBD4P8
C1orf95
C2
C2, C2-AS1
C2, ZBTB12
C20orf173 - ERGIC3
C20orf187
C20orf187 - LOC105372527
C20orf194
C20orf196
C20orf202 - RAD21L1
C20orf203
C20orf203 - BAK1P1
C20orf27
C20orf27 - SPEF1
C20orf62
C20orf78 - LOC102724734
C21orf2
C21orf59
C21orf62, C21orf62-AS1
C22orf34
C22orf34 - RN7SKP252
C22orf42 - RFPL2
C2CD2
C2CD4C
C2orf16
C2orf27B - LOC647996
C2orf43
C2orf44, FKBP1B
C2orf47
C2orf47 - LOC105373833
C2orf48 - LOC101929691
C2orf54 - LOC728763
C2orf69
C2orf71 - LOC105374386
C2orf80
C2orf82
C2orf83
C2orf83 - LOC100420667
C2orf88
C2orf88 x SMC5 - KLF9
C2orf88, LOC105373795
C2orf91
C3
C3AR1
C3P1 - C19orf66
C3orf20
C3orf38
C3orf38 - LOC105377202
C3orf49
C3orf49, THOC7
C3orf58 - RNA5SP144
C3orf62
C3orf67
C3orf70 - EHHADH-AS1
C3orf84
C4B - CYP21A2
C4BPA
C4BPAP2 - CD55
C4BPB
C4orf17
C4orf22
C4orf22 - BMP3
C4orf26
C4orf26 - CDKL2
C4orf29
C4orf36 - LOC260422
C4orf50
C4orf51, ZNF827
C5
C5orf17
C5orf28
C5orf30
C5orf30 - LOC105379197
C5orf34, LOC105374749
C5orf38 - LOC100130748
C5orf42
C5orf56
C5orf56 - IRF1
C5orf56, LOC105379175
C5orf64
C5orf66
C5orf66-AS2, C5orf66
C6
C6 - LOC102723740
C6orf1
C6orf1 - RPL35P2
C6orf10, LOC101929163
C6orf106
C6orf10; LOC101929163; HLA-DQB1 - MTCO3P1; BTNL2 - HLA-DRA; HLA-DQB1 - MTCO3P1
C6orf118
C6orf15 - PSORS1C1
C6orf163 - LINC01590
C6orf165
C6orf222 - ETV7
C6orf226 - LOC105375063
C6orf48
C6orf48 - NEU1
C6orf62 - LOC105374978
C6orf7 - LOC100422671
C6orf89
C6orf99
C7
C7 - MROH2B
C7orf31
C7orf49, AGBL3
C7orf50
C7orf55-LUC7L2, LUC7L2
C7orf65 - LINC00525
C7orf66 - LOC646614
C7orf72
C7orf72 - IKZF1
C7orf76, LOC105375411
C8B
C8orf22 - LOC105375826
C8orf34
C8orf37-AS1
C8orf37-AS1 - LOC107986957
C8orf59P1 - SEPHS1
C8orf74
C8orf89
C9
C9 - DAB2
C9orf139 - NPDC1
C9orf152 - TXN
C9orf156
C9orf171
C9orf3
C9orf62 - SOCS5P2
C9orf72
C9orf72; LOC107987057
C9orf84
C9orf92 - LOC107987050
CA1
CA1 - CA3
CA10
CA10 - LOC105371829
CA11, SEC1P
CA12
CA13 - CA1
CA14
CA5A
CA5AP1 - SPN
CA6
CA6 - RN7SL451P
CA8
CA8 - LOC105375864
CAB39L
CABLES1
CABLES2
CABP1
CABP4
CABP4 - TMEM134
CACFD1
CACHD1 - RAVER2
CACNA1A
CACNA1A - LOC107985287
CACNA1B
CACNA1B, LOC101928786
CACNA1C
CACNA1C, CACNA1C-AS1
CACNA1C, DCP1B
CACNA1C, LOC107984540
CACNA1D
CACNA1E
CACNA1E - RN7SKP229
CACNA1G
CACNA1G-AS1
CACNA1I
CACNA1S
CACNA1S - ASCL5
CACNA2D1
CACNA2D1 - MTHFD2P5
CACNA2D2
CACNA2D3
CACNA2D3 - LOC105377096
CACNA2D4
CACNA2D4, LOC105369602
CACNB1, LOC105371768
CACNB2
CACNB3
CACNB4 - STAM2
CACNG2
CACNG3
CACNG4 - CACNG1
CACTIN-AS1, CACTIN
CACYBPP2 - LOC105373775
CADM1
CADM2
CADM2 - LOC102723364
CADM2, CADM2-AS2
CADM2-AS2, CADM2
CADM3
CADM4
CADPS
CADPS2
CADPS2, LOC105375481
CALB2
CALCB - INSC
CALCOCO1
CALCR
CALCR - RPS27P17
CALCRL, LOC105373786
CALD1
CALHM3
CALM1P2 - LOC100129276
CALM2
CALM2P1 - LOC105371884
CALN1
CALU
CAMK1D
CAMK1D - CCDC3
CAMK2A
CAMK2B
CAMK2D
CAMK2D - LOC105377375
CAMK2G
CAMK2G - PLAU
CAMK4
CAMKK1
CAMKMT
CAMKV
CAMSAP2
CAMSAP3 - XAB2
CAMTA1
CAND1
CAND1.11
CAND2
CANT1
CANX
CAP1P1, ROBO2
CAP2
CAPN10-AS1
CAPN11
CAPN12
CAPN13
CAPN14
CAPN15
CAPN2
CAPN3
CAPN5
CAPN7 - SH3BP5-AS1
CAPS2
CAPSL
CAPZA1
CAPZA1 - MOV10
CAPZA2
CAPZA2 - LOC105375465
CAPZB
CARD10
CARD10 - CDC42EP1
CARD11 - LOC105375130
CARD17 - CASP1P1
CARD6
CARD9
CARD9 - SNAPC4
CARF
CARM1
CARM1P1
CARM1P1 - LINC01231
CARNS1
CARS
CARS2
CARSP1 - ANP32A
CASC11
CASC15
CASC15 - PRL
CASC16
CASC17
CASC17 - RNU7-155P
CASC18
CASC19
CASC19 - CCAT1
CASC20
CASC20 - LOC105372516
CASC21, CASC8
CASC22 - LOC107984901
CASC8
CASC8 - LOC105375754
CASC8, CASC21
CASC8, CCAT2
CASC9
CASC9 - HIGD1AP6
CASKIN1 - MLST8
CASP10
CASP7
CASP8
CASP9
CASQ2
CASQ2 - NHLH2
CASR
CASR - HNRNPA1P23
CASS4
CASS4 - RTFDC1
CAST
CASZ1
CAT
CATSPER2
CATSPER3
CATSPER3 - LOC107986452
CATSPER4
CATSPERB - TC2N
CAV1
CAV2 - CAV1
CBFA2T3
CBFA2T3 - LOC105371411
CBFB
CBL
CBLB
CBLN2
CBS
CBX4 - LOC101928766
CBX7
CBX8 - LOC102723961
CC2D2A
CCAR1
CCAR2
CCAT1
CCBE1
CCBL1
CCDC101
CCDC102A, ADGRG5
CCDC102B
CCDC102B - LOC107985135
CCDC108 - LOC107985987
CCDC109B
CCDC113
CCDC12
CCDC122
CCDC125
CCDC129
CCDC13
CCDC132
CCDC134
CCDC136
CCDC14
CCDC141
CCDC141, LOC105373766
CCDC146
CCDC148
CCDC149
CCDC15
CCDC152
CCDC153
CCDC157
CCDC158
CCDC162P
CCDC162P - RPL7P28
CCDC167
CCDC169-SOHLH2, SOHLH2
CCDC17 - GPBP1L1
CCDC170
CCDC170 - ESR1
CCDC170, LOC107986528
CCDC171
CCDC174
CCDC175
CCDC175 - RTN1
CCDC176
CCDC178
CCDC178 - ASXL3
CCDC178 x NUDT11 - LINC01496
CCDC18
CCDC182 - LOC105371839
CCDC25
CCDC26
CCDC26 - GSDMC
CCDC27
CCDC3
CCDC30
CCDC33
CCDC36
CCDC38
CCDC40
CCDC42
CCDC50 - LINCR-0002
CCDC51
CCDC57
CCDC57 - SLC16A3
CCDC58
CCDC59
CCDC6
CCDC6 - LINC01553
CCDC60
CCDC62
CCDC63
CCDC64
CCDC67
CCDC69
CCDC69, LOC105378230
CCDC7
CCDC77
CCDC8 - PNMAL1
CCDC80 - LOC100653395
CCDC81
CCDC82
CCDC83
CCDC85A
CCDC85A - LOC101927213
CCDC85C
CCDC88A
CCDC88B
CCDC88B, LOC102723878
CCDC88C
CCDC89
CCDC91
CCDC92
CCDC93, LOC101929908
CCHCR1
CCK
CCK - SALL4P6
CCKAR - TBC1D19
CCKBR - PRKCDBP
CCL11 - CCL8
CCL14, CCL15-CCL14
CCL15, CCL15-CCL14
CCL15-CCL14
CCL15-CCL14, CCL15
CCL16
CCL17
CCL19 - CCL21
CCL2 - CCL7
CCL20 - TDGF1P2
CCL21 - FAM205A
CCL24
CCL24 - LOC100129130
CCL26
CCL26 - CCL24
CCL28
CCL28 - C5orf28
CCL8
CCL8 - CCL13
CCM2L - RNA5SP482
CCNB3P1 - CDH9
CCND1
CCND2
CCND2 - C12orf5
CCND2-AS1
CCND2-AS1, CCND2
CCND3
CCND3, LOC105375059
CCND3P2 - LOC100131655
CCNH, RASA1
CCNJL, LOC105377691
CCNY
CCNYL2
CCR1 - CCR3
CCR2
CCR3
CCR3 - UQCRC2P1
CCR6
CCR6 - GPR31
CCR6, LOC105378122
CCR7
CCR7 - SMARCE1
CCR9, LZTFL1
CCRL2
CCRL2 - LOC105377068
CCSER1
CCSER1 - KRT19P6
CCT6B
CCT6P4 - LOC100131685
CCZ1B - OR7E39P
CD109
CD151
CD160
CD163
CD163 - GAPDHP31
CD164
CD180 - LOC101928819
CD1E - OR10T2
CD200
CD200R1
CD200R1L - CD200R1
CD207
CD207 - LINC01143
CD226
CD244
CD244 - ITLN1
CD247
CD248 - RIN1
CD24P2 - RFX7
CD276
CD276 - C15orf59
CD28
CD28 - KRT18P39
CD2AP
CD2AP - ADGRF2
CD300LF, RAB37
CD300LG
CD33
CD34
CD36
CD36 - SEMA3C
CD40
CD40 - CDH22
CD44
CD46
CD46 - C1orf132
CD52
CD53
CD58
CD6
CD6 - LOC105369325
CD68
CD69
CD72
CD74
CD79B
CD80
CD81-AS1
CD82
CD84, LOC105371468
CD86
CD86 - CASR
CD8B, LOC105374846
CD8BP - LOC107985932
CD93
CD93 - LINC00656
CD99L2 - RNU6-383P
CDA
CDAN1
CDC123
CDC123 - CAMK1D
CDC14A, LOC105379827
CDC14BL - GDI2P1
CDC14C - DDX43P2
CDC20
CDC23 - GFRA3
CDC25A
CDC25B
CDC25C
CDC27
CDC37
CDC37 - PDE4A
CDC40 - LOC105377937
CDC42 - WNT4; CDC42 - WNT4; WNT4
CDC42 - WNT4; LOC105376850; CDC42 - WNT4; WNT4; LOC105376845 - LOC105376850
CDC42BPA
CDC42BPB
CDC42EP2 - DPF2
CDC42SE2
CDC45
CDC5L
CDC5L - LOC105375074
CDC73
CDCA3, GNB3
CDCA7
CDCA7 - LOC100130171
CDCA7L
CDCA7L - LOC102724143
CDCP1
CDH1
CDH11
CDH12
CDH13
CDH13, LOC101928446
CDH13, LOC105371366
CDH17
CDH18
CDH19 - RNU6-1037P
CDH2
CDH2 - ARIH2P1
CDH20
CDH20 - LSM6P1
CDH22
CDH23
CDH23, C10orf54
CDH3
CDH4
CDH7
CDH7 - PRPF19P1
CDH8
CDH8 - LOC105371306
CDH9
CDHR3
CDHR5 - SCT
CDK1
CDK10
CDK11B
CDK12
CDK12 - LOC105371770
CDK14
CDK17 - RN7SKP11
CDK17 - RN7SKP11 x RAB11FIP3
CDK18
CDK19
CDK19, AMD1
CDK2
CDK2AP1
CDK5R2 - LINC00608
CDK5RAP1
CDK5RAP2
CDK5RAP3
CDK6
CDK7PS - GALNT5
CDK8
CDKAL1
CDKAL1 - LINC00581
CDKL1
CDKL2
CDKL4
CDKN1A
CDKN1B
CDKN2A
CDKN2AIPNLP3 - AZU1P1
CDKN2B, CDKN2B-AS1
CDKN2B-AS1
CDKN2B-AS1 - DMRTA1
CDKN2B-AS1 - DMRTA1 x CDKN2B-AS1 - DMRTA1
CDKN2B-AS1, CDKN2B
CDKN2C
CDKN2C - MIR4421
CDKN3
CDON
CDRT7 - LOC101928475
CDS1 - WDFY3
CDX2
CDYL
CDYL2
CDYL2 - LOC100996425
CEACAM21
CEACAM21 - LOC105372404
CEACAM22P
CEACAM22P - IGSF23
CEACAM3
CEACAM5
CEBPA-AS1 - RPS3AP50
CEBPD - PRKDC
CEBPE
CEBPE - SLC7A8
CECR1 - CECR3
CECR6
CELA1
CELA2A
CELF1
CELF2
CELF4
CELF4 - LOC107985118
CELF5
CELSR1
CELSR2
CELSR2 - PSRC1
CELSR3
CEMIP
CEMIP, LOC107984749
CENPE
CENPE - LOC101929448
CENPF
CENPF - LOC105372916
CENPF, ABHD17AP3
CENPM
CENPM - LINC00634
CENPO
CENPT, THAP11
CENPU
CENPW
CEP112
CEP120
CEP120 - HMGB3P17
CEP128
CEP131
CEP131; CEP131; C17orf89; CEP131; CEP131; ENTHD2; CEP131
CEP131; CEP131; CEP131; CEP131; CEP131; C17orf89; CEP131; SLC38A10; CEP131; ENTHD2; CEP131; CEP131
CEP152
CEP152 x LOC338694, LOC105369366
CEP162
CEP164
CEP170
CEP170B
CEP170B - PLD4
CEP192
CEP250
CEP290
CEP295
CEP41
CEP55 - LOC105378436
CEP63
CEP68
CEP72
CEP83-AS1 - LOC102724960
CEP85
CEP85L
CEP85L - LOC100287632
CEP89
CEP95
CEPT1
CERCAM
CERKL
CERS2
CERS2 - LOC105371438
CERS3
CERS3, CERS3-AS1
CERS4
CERS5
CERS6
CERS6, LOC102724081
CES1
CES1 - CES5A
CETP
CFAP221
CFAP43
CFAP44
CFAP45
CFAP45 - TAGLN2
CFAP57 - TMEM125
CFAP57, LOC105378685
CFAP58
CFAP61
CFAP74
CFAP99
CFB
CFDP1
CFDP1 - TMEM170A
CFH
CFHR1 - LOC100996886
CFHR2 - CFHR5
CFHR3
CFHR4
CFHR4, LOC105371675
CFHR5
CFI
CFI - GAR1
CFL1P1
CFLAR
CFTR
CGA - RCN1P1
CGGBP1, ZNF654
CGNL1
CGREF1 - ABHD1
CGRRF1
CHADL
CHAF1A
CHAF1B - LOC105369301
CHCHD2P10 - RNU105C
CHCHD2P4 - LOC101928231
CHCHD2P7
CHCHD2P9 - LOC102723932
CHCHD3P1 - RNA5SP299
CHCHD6
CHCHD7 - SDR16C5
CHD1
CHD2
CHD3
CHD4
CHD6
CHD7
CHD9
CHD9 - RNA5SP427
CHDH
CHEK1
CHEK2
CHEK2P5 - KSR1P1
CHFR
CHI3L1
CHI3L1 - CHIT1
CHIA
CHIC2
CHIC2 - MORF4L2P1
CHID1 - AP2A2
CHKB-CPT1B
CHL1
CHM
CHMP1A
CHMP3, RNF103-CHMP3
CHMP4B
CHMP4B - TPM3P2
CHMP4C
CHMP5 - LOC100862682
CHMP7
CHN1
CHN2
CHODL
CHORDC1
CHORDC2P - EFCAB11
CHP1
CHRD
CHRDL1
CHRM2
CHRM2, LOC349160
CHRM3
CHRM3 x AKR1C3 - AKR1C8P
CHRNA2
CHRNA2 - EPHX2
CHRNA3
CHRNA3 - CHRNB4
CHRNA3, CHRNA5
CHRNA4
CHRNA4, LOC100130587
CHRNA5
CHRNA5, CHRNA3
CHRNA6 - THAP1
CHRNB3
CHRNB4
CHRNB4 - RPL18P11
CHRNE - GP1BA
CHRNG
CHST11
CHST12
CHST15
CHST3
CHST3 - SPOCK2
CHST4 - RNU6-1061P
CHST8
CHST8 - KCTD15
CHST9
CHSY1
CHSY3 - LOC105379171
CHTF18
CHURC1-FNTB
CHURC1-FNTB, MAX, FNTB
CIART - LOC105371434
CIB1
CIB3
CIB4
CIITA, LOC105371080
CILP2 - PBX4
CIR1
CISD1 - UBE2D1
CISD2
CISD3
CIT
CITED4 - LOC100128362
CKAP2L - IL1A
CKAP5
CKB - TRMT61A
CKM
CLASP1
CLC
CLC - LEUTX
CLCA2
CLCN3
CLCN4 - MID1
CLCN6
CLDN10-AS1, CLDN10
CLDN11 - SLC7A14
CLDN14
CLDN14, LOC105369301
CLDN15
CLDN2
CLDN2, RIPPLY1
CLDN23 - MFHAS1
CLDN3 - CLDN4
CLDN5 - LINC00895
CLDN7 - SLC2A4
CLDND1
CLEC10A - ASGR2
CLEC11A - GPR32P1
CLEC12B, LOC102724020
CLEC14A - LOC107983992
CLEC16A
CLEC17A, ADGRE3
CLEC19A, LOC105371114
CLEC2D
CLEC2D - LOC105369652
CLEC3A - KRT8P22
CLEC4D
CLEC4E - LOC105369645
CLEC4F
CLEC4G
CLEC4G - CD209
CLECL1
CLECL1 - CD69
CLHC1
CLIC1 - LOC105375020
CLIC5, LOC105375078
CLINT1 - RPLP2P2
CLIP1
CLIP1 - ZCCHC8
CLK2P1
CLK3
CLK3, LOC102723750
CLK4 - VN2R2P
CLMN
CLMP
CLN3
CLN3 - APOBR
CLN8
CLN8 - MIR3674
CLNK
CLOCK
CLPTM1L
CLPTM1L - LINC01511
CLPTM1LP1 - GAPDHP75
CLRN1-AS1
CLRN3
CLSTN1
CLSTN2
CLSTN2, LOC105374132
CLSTN3
CLTA
CLTB - FAF2
CLU
CLU - SCARA3
CLU; CLU; CLU
CLUHP9
CLUL1
CLVS1
CLVS2
CLYBL, LOC101927437
CMAHP
CMC1
CMIP
CMKLR1
CMKLR1 - LINC01498
CMSS1
CMSS1, FILIP1L
CMTM3, CMTM4
CMTM6
CMTM7
CMTM7 - CMTM6
CMTM8
CMYA5
CMYA5 - LOC102724557
CNBD1
CNBD2
CNDP1
CNDP2
CNGB1
CNGB3
CNIH2
CNIH3
CNKSR3
CNN1
CNN2
CNN2P10 - POGK
CNN2P12 - ZNF965P
CNN3
CNNM1
CNNM2
CNNM3
CNOT1
CNOT1 - SLC38A7
CNOT2
CNOT4
CNOT4 - NUP205
CNPY2
CNPY3-GNMT
CNR1 - RPS14P9
CNR2
CNTD1
CNTLN
CNTN1
CNTN2
CNTN3
CNTN4
CNTN4, CNTN4-AS1
CNTN4-AS1, CNTN4
CNTN4; LOC105376926; CNTN4; LOC105376926; CNTN4; LOC105376926; CNTN4
CNTN5
CNTN5 - RN7SL222P
CNTN6
CNTN6 - RPL23AP38
CNTN6 - RPL23AP38 x TNRC6B
CNTNAP1
CNTNAP2
CNTNAP4
CNTNAP5
CNTRL
COBL
COBLL1
COCH - STRN3
COG5
COG6
COG6 - CDKN2AIPNLP3
COG7
COL10A1, NT5DC1
COL11A1
COL11A2
COL11A2P1
COL12A1
COL12A1 - COX7A2
COL13A1
COL14A1
COL15A1
COL16A1
COL17A1 - SFR1
COL18A1
COL19A1
COL1A1
COL1A1 - LOC105371820
COL1A2
COL1A2 - LOC105375404
COL21A1
COL21A1 - RCC2P7
COL22A1
COL22A1 - KCNK9
COL23A1
COL24A1
COL24A1 - LOC105378824
COL25A1
COL26A1
COL27A1
COL28A1
COL2A1 - LOC105369750
COL4A1
COL4A2
COL4A3, LOC654841
COL4A3BP
COL4A4
COL4A6
COL5A1
COL5A2
COL5A3
COL6A1 - LOC105372842
COL6A3
COL6A3 - LOC105373957
COL6A4P2
COL6A5
COL6A5 - COL6A6
COL7A1
COL8A1
COL8A2
COLCA1, COLCA2
COLCA2, COLCA1
COLEC10
COLEC10 - LOC105375725
COLEC11
COLEC12
COLGALT2
COLQ - HACL1
COMMD1
COMMD10
COMMD7
COMMD7 - DNMT3B
COMT
COPB1
COPS5P1 - EPHA7
COPS8 - LOC105373952
COPZ1
COPZ2
COQ2
CORO1B - GPR152
CORO1C
CORO2B
CORO7-PAM16 - DNAJA3
CORO7-PAM16, CORO7
COTL1
COTL1P1 - LOC101929105
COX10 - CDRT15
COX15, CUTC
COX4I1
COX5BP4 - C1DP5
COX5BP7 - CBX7
COX6A1 - TRIAP1
COX6A1P1 - LOC101927412
COX6A1P2 - RPL12P2
COX6A1P3 - LOC105377977
COX6B1P6 - RNU6-925P
COX6C
COX6CP2 - PTPN1
COX6CP5 - EIF3F
COX7A1
COX7A2L - LOC105374537
COX7A2P2 - STPG2-AS1
COX7B2
COX8BP - NLRP6
CP
CPA2
CPA3 - LOC107986045
CPA5 - CPA1
CPA5 x ADAMTSL3
CPA6
CPA6 - NDUFS5P6
CPAMD8
CPAMD8 - HAUS8
CPB2, CPB2-AS1
CPB2-AS1, CPB2
CPE
CPEB1
CPEB1-AS1, AP3B2
CPEB2, LOC101929095
CPEB2-AS1
CPEB3
CPEB4
CPED1
CPED1 - WNT16
CPHL1P
CPLX2
CPLX3 - ULK3
CPM - LOC107984471
CPN1
CPN1 - TPM4P1
CPN1 x OOSP1 - LOC107987155
CPNE4
CPNE4, LOC105374113
CPNE5
CPNE7 - DPEP1
CPNE8
CPO - KLF7
CPPED1
CPQ
CPQ, LOC101927066
CPS1
CPS1 - LOC107985978
CPSF2
CPSF2 - RNU6-366P
CPSF3L
CPT1A
CPVL
CPXM2
CPZ
CPZ - LOC101928532
CR1
CR1; CR1
CR1L
CR2
CRABP2 - ISG20L2
CRACR2A
CRACR2B
CRADD
CRADD, LOC101928731
CRAMP1L
CRAT
CRB1
CRB2
CRBN
CRBN - LOC100130207
CRCP
CRCT1
CRCT1 - LCE3E
CREB3
CREB3L1 - DGKZ
CREB3L4
CREB5
CREB5 - TRIL
CREBBP
CREBBP - LOC102724927
CREBL2
CREG2
CREM
CRHR1, MGC57346-CRHR1
CRHR1-IT1, MGC57346-CRHR1
CRHR2
CRIM1
CRIP1P1 - TMEM40
CRISP2
CRISP3 - PGK2
CRISPLD1 - LOC105375905
CRISPLD2
CRK
CRK - MYO1C
CRKL
CRLF3 - RPS17P3
CRMP1
CRNN - LCE5A
CROT
CRP - RPL27P2
CRPP1
CRPP1 - CRP
CRTAC1
CRTAM
CRTAP
CRTC1
CRTC2
CRTC3
CRTC3-AS1
CRTC3-AS1, CRTC3
CRX - TPRX2P
CRY1 - SETP7
CRY2
CRYAA - LOC105372821
CRYBB1, CRYBA4
CRYBB2P1 - LOC100996404
CRYGFP - PKP4P1
CRYL1
CS
CSAD
CSDE1; AMPD1 - RN7SL432P
CSDE1; CSDE1; AMPD1 - RN7SL432P
CSE1L
CSF1
CSF1R
CSF2 - P4HA2-AS1
CSF2RB
CSF2RB, LOC105373023
CSF3
CSF3 - MED24
CSF3R
CSGALNACT1
CSGALNACT1 - LOC107986920
CSH1 - CSHL1
CSK
CSMD1
CSMD1 - RSL24D1P7
CSMD1 x HYKK
CSMD2
CSMD2; CSMD2; CSMD2; CSMD2
CSMD3
CSMD3 - LOC105375710
CSN1S2BP
CSN3 - CABS1
CSNK1A1
CSNK1D - LOC101929511
CSNK1G1
CSNK1G1 - KIAA0101
CSNK1G3
CSNK2A1
CSNK2A1 - TCF15
CSNK2A2
CSNK2B
CSPP1
CSRNP1
CSRNP3
CSRNP3 - GALNT3
CSRP2 - LOC727803
CST1
CST1 - CSTP2
CST12P - CST8
CST2 - CST5
CST3
CST3 - LOC107985383
CST4 - CST2P1
CST5 - CSTP1
CST6 - CATSPER1
CST8 - CST13P
CST9LP2 - CST9
CSTA
CSTF2T, PRKG1
CSTF3
CTAGE12P
CTAGE12P - LOC107987058
CTAGE16P - LOC105370218
CTB-7E3.1 - TENM2
CTBP1
CTBP1-AS2 - LOC105374347
CTBP2
CTBP2P2 - CYP2C18
CTBP2P4 - DDX18P4
CTBP2P4 - DDX18P4 x DACT1 - LOC102723725
CTBP2P5 - FSHR
CTBP2P6 - MIR670
CTC1
CTCFL
CTCFL - PCK1
CTD-2151A2.1
CTD-2151A2.1 - LOC285706
CTD-2154B17.1 - LOC105374654
CTD-2194D22.4
CTD-2194D22.4 - LOC105374616
CTD-2270F17.1, KCNIP1
CTD-2350J17.1, FBXL7
CTD-3080P12.3 - SLC6A19
CTDP1
CTDSP1 - VIL1
CTDSPL
CTDSPL2
CTF1
CTF2P
CTF2P - FBXL19-AS1
CTGF - MIR548AJ1
CTH
CTIF
CTIF - SMAD7
CTLA4
CTLA4 - LOC101927840
CTNNA2
CTNNA3
CTNNA3 - AKR1B10P1
CTNNA3, LOC105378340
CTNNBIP1
CTNNBL1
CTNND2
CTNND2 - RNU6-679P
CTRB1
CTRB2 - CTRB1
CTRC
CTRC - CELA2A
CTSB
CTSB - OR7E158P
CTSF
CTSF - CCDC87
CTSG
CTSH
CTSL3P - LOC100420576
CTSO - FTH1P21
CTSS
CTSZ
CTSZ - TUBB1
CTTN - SHANK2
CTTNBP2
CTTNBP2 - LOC105375470
CTU1 - SIGLEC18P
CTU2
CUBN
CUEDC1
CUEDC2
CUL1
CUL2
CUL3
CUL3 - LOC105373909
CUL4A
CUL5
CUL9
CUL9 - DNPH1
CUX1
CUX2
CWC22
CWC27
CWC27 - LOC107986419
CWF19L2 - ALKBH8
CWH43
CX3CR1
CXCL1 - HNRNPA1P55
CXCL11, ART3
CXCL12
CXCL13
CXCL2
CXCL2 - LOC105377277
CXCL5
CXCL5 - RN7SL218P
CXCL6
CXCL6 - PPBPP1
CXCL8 - CXCL6
CXCR2
CXCR2 - CXCR1
CXCR4
CXCR4 - HNRNPKP2
CXXC1 - RNA5SP458
CXorf21
CXorf57
CXorf67 - NUDT11
CYB561 - LOC342541
CYB561D1
CYB561D2
CYB5AP3 - MOAP1
CYB5AP4 - LOC107985449
CYB5B
CYB5B - LOC105371325
CYB5R3
CYB5R4
CYB5R4 - LOC107986618
CYB5RL
CYCS
CYCSP16 - LOC100131124
CYCSP17 - MANEA-AS1
CYCSP33 - PARP4
CYCSP39 - LOC105371147
CYCSP42 - LOC105369302
CYCSP53 - PRRC2C
CYCSP55 - HMGA1
CYFIP2, LOC102724404
CYHR1
CYLC2 - LOC105376191
CYLD
CYMP
CYP17A1
CYP19A1
CYP1A1 - CYP1A2
CYP1A2
CYP1A2 - CSK
CYP20A1
CYP21A2
CYP24A1
CYP24A1 - LOC105372675
CYP26A1 - NIP7P1
CYP26B1
CYP26B1 - EXOC6B
CYP27A1
CYP27C1
CYP27C1 - LOC100130102
CYP2A6
CYP2A6 - CYP2A7
CYP2A7
CYP2A7 - CYP2G1P
CYP2A7P1 - CYP2G2P
CYP2AC1P - RHAG
CYP2B6
CYP2B7P - CYP2B6
CYP2C18 - CYP2C19
CYP2C19
CYP2C56P - GRB14
CYP2C60P - CYP2C8
CYP2C63P - LOC105372753
CYP2C8
CYP2C8 - LOC107984258
CYP2C9
CYP2C9 - LOC107984256
CYP2D6
CYP2D6, LOC102723722
CYP2D7
CYP2E1
CYP2F2P
CYP2F2P - CYP2A6
CYP2R1
CYP2T1P
CYP2T1P - CYP2F2P
CYP2T3P - RPL36P16
CYP3A137P - CYP3A43
CYP46A1
CYP4A11
CYP4B1
CYP4F10P
CYP4F2
CYP4F23P
CYP4F26P
CYP4F29P - SNX18P13
CYP4F34P - SNX18P26
CYP4F44P - HSPA8P13
CYP4V2
CYP4X1
CYP4Z2P
CYP51A1
CYP51A1-AS1
CYP7B1
CYS1
CYSLTR1 - HMGN1P34
CYSLTR2
CYSLTR2 - PSME2P2
CYTH1
CYTH3 - FAM220A
CYTH4
CYTL1 - LOC107986256
CYYR1 - ADAMTS1
CYYR1, CYYR1-AS1
D21S2088E
D2HGDH
DAAM1
DAAM2
DAB1
DAB1 - LOC107984960
DAB2
DAB2IP
DAB2IP - LOC107987125
DACH1
DACH2
DACH2 - KLHL4
DACT1 - LOC102723725
DACT3-AS1
DAG1
DAGLA
DAGLB
DAGLB - KDELR2
DAO
DAOA-AS1
DAOA-AS1 - LOC105370345
DAP
DAP3
DAP3P2 - RPS15P4
DAPK1
DAPK2
DAPK2 - FAM96A
DAPK3
DAPL1
DAPL1 - OR7E89P
DARS
DARS-AS1 - CXCR4
DAZAP1
DAZL - LOC100132260
DBF4 - ADAM22
DBH
DBH, DBH-AS1
DBI - TMEM37
DBNDD1
DBP
DBT - RTCA-AS1
DCAF10
DCAF12
DCAF5
DCAF5 - LOC105370550
DCAF7
DCAF8
DCAKD
DCBLD1
DCC
DCD - VDAC1P5
DCDC2
DCDC2C
DCDC5
DCDC5 - DCDC1
DCHS2
DCK - SLC4A4
DCLK1
DCLK1 - LOC107984604
DCLK2
DCLRE1B
DCP1A
DCP1B
DCPS
DCPS, ST3GAL4-AS1
DCST2
DCSTAMP
DCTD
DCTN1-AS1 - C2orf81
DCTN4
DCTN4 - SMIM3
DCUN1D5
DDAH1
DDB2
DDC
DDC-AS1, DDC
DDI2
DDIAS - RPL7AP54
DDIT4 - DNAJB12
DDN
DDO
DDR1
DDR1 - GTF2H4
DDR2
DDRGK1
DDRGK1 - ITPA
DDX1 - LOC101926966
DDX10 - RNU6-654P
DDX24
DDX25
DDX39AP1 - RPL7AP73
DDX39B, ATP6V1G2-DDX39B
DDX3X - NYX
DDX42
DDX43P2 - VWC2
DDX49
DDX50
DDX52, LOC105371755
DDX54
DDX58
DDX6
DDX6 - SETP16
DDX60L
DEC1 - LOC105376235
DEF8
DEFA10P - DEFA1
DEFA3 - DEFA11P
DEFA6 - DEFA4
DEFA7P - DEFA5
DEFA9P - DEFA10P
DEFB1 - RPL23AP96
DEFB118
DEFB121 - DEFB122
DEFB127 - DEFB128
DEFB128 - DEFB129
DEFB136 - DEFB135
DEGS2
DEGS2 - YY1
DEK - RNU6-263P
DENND1A
DENND1A - LOC105376267
DENND1B
DENND1B - C1orf53
DENND1C
DENND2A
DENND2D
DENND3
DENND4A
DENND4B
DENND4C
DEPDC1B - KRT8P31
DEPDC5
DEPDC7
DEPTOR
DERA
DESI2 - LOC107985372
DET1 - LINC01586
DFNB31
DFNB31 - LOC105376229
DGCR5
DGKB
DGKD
DGKG
DGKG - LOC107986164
DGKH
DGKH - AKAP11
DGKI
DGKK
DGKQ
DGKZ
DGUOK-AS1
DHFRP2
DHFRP2 - RNU6-283P
DHH
DHODH
DHRS4L1
DHX15
DHX16
DHX35
DHX35 - LOC107985448
DHX38
DHX57
DIAPH1
DIAPH3
DIEXF - SYT14
DIO1
DIP2A
DIP2A - S100B
DIP2B
DIP2B - ATF1
DIP2C
DIP2C - LARP4B
DIRAS2 - OR7E109P
DIRC1 - LOC105373791
DIRC1, LOC105373790
DIRC3
DIRC3, LOC105373877
DIS3
DIS3L
DIS3L2
DISC1, TSNAX-DISC1
DISC1FP1
DISP1
DISP2 - KNSTRN
DKFZp686K1684
DKFZp779M0652 - SLC35C1
DKK1 - RPL31P44
DKK2
DKK3 - LOC105376554
DKKL1
DLC1
DLC1 x LINC00593 - LOC101929129
DLC1, LOC101930149
DLEC1
DLEU1
DLEU1 - LOC107984568
DLEU1, DLEU1-AS1
DLEU2
DLEU7, DLEU7-AS1
DLEU7-AS1 - RNASEH2B-AS1
DLG1
DLG2
DLG4
DLG5
DLGAP1
DLGAP1, DLGAP1-AS3
DLGAP1, DLGAP1-AS4
DLGAP1-AS4, DLGAP1
DLGAP2
DLGAP3
DLGAP3 - LOC653160
DLK1 - MIR2392
DLST
DLX2-AS1
DLX2-AS1 - LOC105373741
DLX5
DLX5 - SDHAF3
DLX6-AS1
DMBX1 - LOC105378696
DMC1
DMD
DMD - LOC646506
DMGDH
DMRT1
DMRT1 - DMRT3
DMRT2
DMRT2 - RPS27AP14
DMRT3 - RNU6-1073P
DMRTA1 - LINC01239
DMRTB1 - GLIS1
DMTF1
DMXL1
DMXL2
DNA2
DNAAF1
DNAAF2
DNAAF5
DNAAF5 - SUN1
DNAH1
DNAH10
DNAH11
DNAH11, CDCA7L
DNAH11, LOC105375183
DNAH12 x LOC338694, LOC105369366
DNAH17
DNAH2
DNAH3
DNAH5
DNAH5 - TRIO
DNAH6
DNAH8
DNAH9
DNAJA1
DNAJA1P3 - KRT18P49
DNAJA1P4 - LOC107986638
DNAJA2 - NETO2
DNAJA3
DNAJA4
DNAJA4, LOC105370910
DNAJB1
DNAJB2
DNAJB4
DNAJB6 - LOC101927914
DNAJB8-AS1
DNAJB8-AS1 - GATA2
DNAJC1
DNAJC1 - ADIPOR1P1
DNAJC11
DNAJC13
DNAJC16
DNAJC19 - SOX2-OT
DNAJC21
DNAJC24
DNAJC27
DNAJC4
DNAJC5B
DNAJC6
DNAL4
DNAL4 - NPTXR
DNASE1L3
DNASE2
DNASE2B
DNER
DNHD1
DNLZ
DNM1
DNM1P18
DNM2
DNM3
DNM3, LOC102724528
DNMBP - CPN1
DNMT1 - LOC103689916
DNMT3A
DNMT3A - DTNB
DNMT3AP1 - LOC101060019
DNMT3B
DNMT3B - MAPRE1
DNTTIP1
DOCK1
DOCK1 - NPS
DOCK10
DOCK10 - NYAP2
DOCK2
DOCK3
DOCK4
DOCK4, DOCK4-AS1
DOCK5
DOCK6
DOCK6, C19orf80
DOCK7
DOCK7 - ATG4C
DOCK8
DOCK9-AS2 - RPS6P23
DOK5
DOK5 - RNU4ATAC7P
DOK6
DOK6 - CD226
DOK7
DOLPP1 - CRAT
DOPEY1
DOPEY2
DOT1L
DOT1L, PLEKHJ1
DPCR1
DPEP1
DPEP1 - CHMP1A
DPEP2
DPEP3
DPF1 - PPP1R14A
DPF3
DPF3, RGS6
DPH1
DPH5
DPH6
DPH6-AS1
DPH6-AS1 - LOC105370766
DPM2 - FAM102A
DPP10
DPP10 - LOC105373576
DPP10, DPP10-AS3
DPP3P1 - MTCO3P27
DPP3P2 - LOC105376085
DPP4
DPP6
DPP6, LOC105375580
DPP7
DPP8
DPP9
DPPA2P4 - LOC105371286
DPPA3
DPPA3P2 - RNU7-93P
DPPA3P3 - LINC00564
DPPA5
DPT
DPT - LINC00626
DPY19L1
DPY19L2P1
DPY19L2P1 - TBX20
DPY19L2P2
DPY19L3
DPY30
DPY30 - SPAST
DPYD
DPYD - MIR137HG
DPYSL3
DPYSL3, STK32A
DPYSL5
DRAM1 - RPL9P24
DRAXIN
DRAXIN - AGTRAP
DRC1
DRD1
DRD2
DRD3
DRG1
DRG2
DRGX
DSC1 - LOC105372049
DSC3 - DSC2
DSCAM
DSCAM, DSCAM-IT1
DSCAM-IT1, DSCAM
DSCAML1
DSCAML1, LOC105369515
DSCR3 - DYRK1A
DSE
DSE - CBX3P9
DSG1
DSG1-AS1 - DSG3
DSG3
DSP
DST
DSTN
DSTN - RRBP1
DSTYK
DSTYK - TMCC2
DTL
DTNA
DTNB
DTNB - LOC105374332
DTNB, LOC101929272
DTWD1
DTWD1 - RLIMP3
DTWD2
DTX2P1
DTX2P1-UPK3BP1-PMS2P11
DUPD1
DUPD1 - PPIAP13
DUS4L
DUSP1
DUSP10
DUSP14
DUSP16
DUSP2 - STARD7
DUSP22 - IRF4
DUSP23 - LOC105371464
DUSP5P2 - MTMR14
DUSP6 - POC1B
DUT
DUXA
DUXAP11 - APOOP5
DUXAP4 - CEP164P1
DVL1 - MXRA8
DVL3
DYM
DYM - PRR13P4
DYNAP - RAB27B
DYNC1H1
DYNC1I1
DYNC1I2
DYNC1I2P1 - SGMS1
DYNC2H1
DYNC2H1 - LOC105369463
DYNLL1
DYNLL1P3 - PAX7
DYNLL1P4 - RBM19
DYNLL1P6 - LOC107986232
DYNLL1P7 - LOC105375380
DYRK1A
DYRK1A - LOC105372798
DYSF
DYSF - LOC107985896
DYTN
DZIP1 - DNAJC3-AS1
DZIP3
E2F2
E2F3
E2F5
EBF1
EBF2
EBF2 - LOC105379335
EBF2, LOC102723395
EBF3
EBF3 - LINC00959
EBF4 - RPL19P1
EBLN1 - PSME2P6
EBLN3
ECE1
ECE2
ECE2 - PSMD2
ECEL1 - PRSS56
ECHS1
ECM1
ECM1P1 - RPS5P6
ECSCR - TMEM173
ECT2
ECT2L
EDA
EDAR, RANBP2
EDC4
EDDM3A, LOC107984671
EDEM2
EDEM2 - PROCR; PROCR; EDEM2 - PROCR; MYH7B
EDEM3
EDIL3
EDN1
EDN2 - HIVEP3
EDNRA
EDNRA, GTF2F2P1
EDNRB-AS1
EEA1
EEF1A1P11 - LOC105378866
EEF1A1P20 - MTCYBP22
EEF1A1P40 - RBM41
EEF1A1P42 - MUT
EEF1A1P43, PEMT
EEF1A1P5 - LOC105376306
EEF1A1P6 - LOC100506178
EEF1A1P8 - HTR3D
EEF1A2 - LOC105372725
EEF1B2P2 - LOC102467655
EEF1DP3
EEF1DP5 - RPL21P64
EEF1DP6 - LOC284661
EEF1G
EEFSEC
EEFSEC - DNAJB8
EEFSEC, RUVBL1
EEPD1
EFCAB11
EFCAB12
EFCAB13
EFCAB13, NFE2L3P2
EFCAB14
EFCAB2
EFCAB5
EFCAB6
EFCAB8
EFEMP1
EFEMP1 - LOC105374690
EFEMP1 x FAM155A, LOC107984581, FAM155A-IT1
EFHC1
EFHC2 - LOC100533618
EFHD1
EFHD1 - GIGYF2
EFHD2
EFHD2 - CTRC
EFHD2, LOC101927441
EFNA3 - EFNA1
EFNA5
EFNA5 - LOC345576
EFNB2 - ARGLU1
EFR3A
EFR3A - OC90
EFR3B
EFS - IL25
EFTUD1
EGF
EGF - ELOVL6
EGFEM1P
EGFL6
EGFLAM
EGFR
EGLN1
EGLN2, RAB4B-EGLN2
EGR2 - LOC107984012
EHBP1
EHBP1L1
EHD3
EHD4
EHF
EHHADH
EHHADH-AS1
EHMT2
EI24P1 - LOC100131216
EIF2AK2
EIF2AK3
EIF2AK4
EIF2AP1 - STRADBP1
EIF2B4
EIF2S2 - RPS2P1
EIF2S2P7 - LOC105377632
EIF3A
EIF3E
EIF3E - LOC105375704
EIF3EP2 - LOC101929532
EIF3F
EIF3FP3 - LOC105374744
EIF3KP2 - LOC107986070
EIF4A1P1 - RPL10P1
EIF4A1P7 - POMP
EIF4A2
EIF4A3
EIF4A3P1 - LOC729950
EIF4BP3 - LOC107987033
EIF4BP4 - LYZL4
EIF4BP8
EIF4BP8 - PARP14
EIF4E2
EIF4E3
EIF4EBP2P3 - LOC105377910
EIF4ENIF1
EIF4G1
EIF4G3
EIF5 - HMGB3P26
EIF6
ELAC2
ELAC2 - LOC105371541
ELAVL4
ELF1
ELF4
ELF5 - LOC105376623
ELFN1 - MAD1L1
ELK3
ELL
ELL - FKBP8
ELL2
ELL2P2 - LINC01256
ELMO1
ELMO1 - NECAP1P1
ELMOD1
ELMSAN1
ELN
ELOF1 - ACP5
ELOVL1 - MED8
ELOVL2
ELOVL2-AS1
ELOVL2-AS1 - SMIM13
ELOVL3 - PITX3
ELOVL4
ELOVL5
ELOVL6
ELOVL7
ELP3
ELP3 - LOC100131127
ELP4
ELP6
ELP6 - LOC105377074
ELSPBP1
ELSPBP1; ELSPBP1 - CABP5; ELSPBP1; ELSPBP1
EMB - LOC202319
EMBP1
EMC1
EMC10
EMC3-AS1, EMC3
EMC9
EMCN
EMG1
EMID1
EMILIN2
EML6
EMP1 - LINC01559
EMP2
EMX1
EMX2 - LOC107984274
EMX2OS
EN1 - MARCO
ENG - AK1
ENO1P1 - LGALS8
ENO4
ENOX1
ENPEP
ENPEP - LOC105377363
ENPP1 - CTGF
ENPP2
ENPP3
ENPP4
ENPP5 - ACTG1P9
ENPP6
ENPP6 - RPL6P16
ENPP7
ENPP7P10, LOC105369250
ENPP7P4, LOC101927056
ENSA
ENSA - GOLPH3L
ENTHD1
ENTPD5
ENTPD6
ENY2 - PKHD1L1
EOMES - LOC105377007
EP300-AS1
EP400NL
EPAS1
EPB41
EPB41L1
EPB41L2
EPB41L3
EPB41L3, LOC100286986
EPB41L4A
EPB41L4B
EPB41L4B - PTPN3
EPB41L5
EPC1
EPC1 - RNU6-1244P
EPC2
EPC2 - RNU2-9P
EPDR1
EPDR1 - LOC105375236
EPG5 - PSTPIP2
EPG5, SIGLEC15
EPHA1
EPHA1-AS1
EPHA10 x HNF1B
EPHA3 - MTCO3P6
EPHA4
EPHA5
EPHA6
EPHA7
EPHA8
EPHA8 - MIR6127
EPHB1
EPHB2
EPHB3 - MAGEF1
EPHB4
EPHX2
EPHX3
EPM2A
EPN2
EPN3 - SPATA20
EPO - ZAN
EPPK1 - PLEC
EPRS
EPS15
EPS15L1
EPS15P1 - LOC105375267
EPS8
EPS8L3
EPSTI1 - LOC105370179
EPSTI1, LOC105370178
EQTN - MOB3B
ERAL1
ERAP1
ERAP1, CAST
ERAP1, ERAP2
ERAP1, LOC102724748
ERAP2, ERAP1
ERBB2
ERBB2IP
ERBB2IP - SREK1
ERBB3
ERBB4
ERC2
ERC2 - CCDC66
ERCC2
ERCC4
ERCC4 - LOC101927311
ERCC6L2
ERCC6L2 - LOC158435
ERCC8
ERF
ERG
ERG - LINC00114
ERGIC1
ERI1
ERI1 - PPP1R3B
ERI1, LOC105379227
ERICH1
ERICH1-AS1
ERICH1-AS1 - LOC286083
ERICH2
ERICH5
ERICH5 - HRSP12
ERICH6
ERLIN1
ERLIN1 - CHUK
ERN1
ERN2 - CHP2
ERO1L - PSMC6
ERO1LB
ERP44
ERRFI1
ERRFI1 - RPL7AP18
ERVFRD-3 - CDKN2A-AS1
ESD - HTR2A
ESF1
ESM1 - LOC102467081
ESR1
ESR1 - SYNE1
ESR2
ESRRB - LOC105370576
ESRRG
ESYT2
ESYT2 - WDR60
ETAA1
ETAA1 - LOC107985891
ETF1
ETFA
ETFDH
ETNK2
ETS1
ETS1, LOC105369565
ETS1, LOC105369566
ETV1
ETV3 - LOC107985211
ETV4 - MEOX1
ETV5
ETV5 - LOC105374257
ETV6
ETV6 - BCL2L14
ETV7
EVA1A
EVA1A - MRPL19
EVA1C - RNA5SP490
EVC x PCAT19
EVC2 - EVC
EVI5
EVI5L
EVL
EVX1 - RPL35P4
EWSAT1 - GLCE
EWSR1
EXD3
EXO1
EXOC1
EXOC2
EXOC3
EXOC3L1 - E2F4
EXOC3L2
EXOC3L4
EXOC4
EXOC4, LOC101928861
EXOC5
EXOC5P1 - LARP1BP1
EXOC6
EXOC7P1 - RPL34-AS1
EXOC8
EXOG
EXOSC9
EXPH5
EXPH5 - DDX10
EXT1
EXTL2P1 - KIAA1715
EXTL3
EYA1
EYA2
EYA2 - ZMYND8
EYA3
EYA4
EYA4, LOC107984121
EYS
EYS, LOC107986608
EZH2P1 - MIR802
F10
F11
F11-AS1
F11-AS1, F11
F12, SLC34A1
F13A1
F13A1 - LY86-AS1
F13B
F2
F2R
F2R - F2RL1
F5
F7
F7 - F10
F8
FA2H
FA2H - LOC105371343
FAAH2
FABP2
FABP3P2 - LOC105370177
FABP5 - LOC105375925
FABP5P6 - LOC107986444
FABP7
FADD - PPFIA1
FADS1
FADS2
FADS2 - FADS3
FADS3
FADS3 - RAB3IL1
FAF1
FAF2
FAHD1
FAIM2
FALEC - LOC100289061
FAM105A
FAM107B
FAM107B - CDNF
FAM109A
FAM110A
FAM110B
FAM110C
FAM110C - LOC105373324
FAM114A1
FAM114A1 - TMEM156
FAM117A
FAM117A - KAT7
FAM117B
FAM120A
FAM124A
FAM124B - CUL3
FAM126A
FAM126B
FAM126B, LOC105373835
FAM129A
FAM131C
FAM132B
FAM133A - RNU6-332P
FAM134A - ZFAND2B
FAM134B
FAM134C
FAM135B
FAM13A
FAM13A, LOC105377327
FAM13B - RNU6-1148P
FAM13C
FAM13C - LOC107984235
FAM150B
FAM150B, LOC101927262
FAM151B
FAM155A
FAM155A - LIG4
FAM155A, FAM155A-IT1
FAM155B - EDA
FAM160A1
FAM162A
FAM162B
FAM163B - DBH
FAM167A
FAM167A - BLK
FAM167A, FAM167A-AS1
FAM167A-AS1
FAM167A-AS1, FAM167A
FAM168A
FAM168A - LOC100419713
FAM169B - IRAIN
FAM170A
FAM171A1
FAM171A1 - ITGA8
FAM171B
FAM172BP - TRMT10C
FAM174A - RN7SKP62
FAM175B - NPM1P31
FAM177B
FAM178A
FAM179A
FAM179A - C2orf71
FAM181A-AS1, FAM181A
FAM182A - NCOR1P1
FAM183DP
FAM183DP - IL1RL1
FAM184A
FAM184B
FAM184B - DCAF16
FAM185A, FBXL13
FAM185BP
FAM188A
FAM188A - FTLP19
FAM189A1
FAM189A1 - LOC101927519
FAM189A2
FAM193A - TNIP2
FAM198A
FAM198B - LOC101928007
FAM19A1
FAM19A2
FAM19A2 - KLF17P1
FAM19A4
FAM19A5
FAM201B - RNU6-175P
FAM205A - KIAA1045
FAM208A
FAM208A - ARHGEF3
FAM208B
FAM209A
FAM209B
FAM20A
FAM210A
FAM212B
FAM213A
FAM214A
FAM214B - LOC730110
FAM218A, TRIM61
FAM219B - COX5A
FAM222B
FAM227A
FAM227B, FGF7
FAM228A x SOX5
FAM24A - C10orf88
FAM35A
FAM3B
FAM3C
FAM3D
FAM43B - CDA x LINC01501
FAM45A
FAM46A - LOC105377873
FAM46C
FAM49A
FAM49A - LOC107985806
FAM49B
FAM49B - ASAP1
FAM50B
FAM53B
FAM53B - METTL10
FAM53B-AS1, FAM53B
FAM57B
FAM57B, C16orf92
FAM58A
FAM58BP - LINC00862
FAM60A
FAM60DP - LOC107986930
FAM63B
FAM65A
FAM65B
FAM66B
FAM69A
FAM69C
FAM69C - CNDP2
FAM71BP1 - LOC100506422
FAM73A
FAM81A
FAM83B
FAM83B - HCRTR2
FAM83C - UQCC1
FAM83D
FAM83E
FAM83E - RPL18
FAM83H-AS1 - LOC105375800
FAM86B3P
FAM86B3P - SGK223
FAM86FP - ENPP7P5
FAM86LP, ALG1L5P
FAM89A
FAM89A - LOC100288703
FAM91A1 - FER1L6
FAM92A1
FAM98A
FAM98B
FAM9B - LOC442443
FAN1, MTMR10
FANCA
FANCD2OS, FANCD2
FANCI
FANK1 - ADAM12
FAP
FAR1P1 - KRT18P27 x LOC107986930
FARP1
FARP2
FARS2
FARSA
FARSB
FARSB - MOGAT1
FARSBP1 - WARS2P1
FAS
FAS - MIR4679-2
FAS, FAS-AS1
FASLG - SLC25A38P1
FASN - CCDC57
FASTKD2
FAT1 - LOC102723906
FAT2 - LOC105378231
FAT3
FAT4
FAT4 - MIR2054
FAXC
FBLIM1
FBLIM1 - RPL12P14
FBLN1
FBLN1 - LINC01589
FBLN5 - TRIP11
FBLN7
FBN1
FBN2
FBN2 - LOC105379167
FBN3
FBP1 - LOC107987101
FBP2
FBP2 - FBP1
FBRS
FBRSL1
FBXL13
FBXL13, FAM185A
FBXL17
FBXL17 - LOC105379114
FBXL18
FBXL19
FBXL20
FBXL22, USP3-AS1
FBXL3
FBXL5
FBXL7
FBXO10
FBXO11
FBXO15 x LOC105373081 - FAM19A5
FBXO16
FBXO3-AS1 - LOC646120
FBXO30, LOC100507557
FBXO31
FBXO32 - RN7SKP155
FBXO34
FBXO38
FBXO39
FBXO40
FBXO45 - LINC01063
FBXO46
FBXO47
FBXO7
FBXO7 - SYN3
FBXW12
FCAMR
FCAMR - TRP-TGG5-1
FCAR
FCER1A
FCER1A - OR10J3
FCER1G
FCER1G - APOA2
FCER2
FCF1
FCF1 - YLPM1
FCGR2A
FCGR2B
FCGR3A
FCGR3A - FCGR2C
FCGR3B - FCGR2B
FCHO1 - B3GNT3
FCHO2
FCHSD2
FCHSD2 - LOC105369381
FCN1 - LOC105376314
FCN2 - FCN1
FCRL3
FCRL3 - SONP1
FDFT1
FDFT1 - CTSB
FDPSP5 - FUNDC1
FDPSP6 - KRT18P2
FEM1C
FEN1
FEN1 - FADS1
FENDRR
FER
FER - LOC285638
FER x GLI3 - LOC105375249
FER1L4
FERD3L - LOC107986773
FERMT1
FERMT2
FERMT2, LOC105370500
FERMT3
FES
FETUB, LOC105374258
FEZ1
FEZ2 - LOC100422559
FEZF1
FFAR2 - KRTDAP
FFAR4
FGA
FGA - FGG
FGB
FGD4
FGD4 - DNM1L
FGD5
FGD6
FGF1
FGF1 - LOC101926975
FGF10
FGF12
FGF12-AS1, FGF12
FGF13
FGF14
FGF14 - LOC107984588
FGF14, FGF14-IT1, LOC107984615 x IPO11 - ISCA1P1
FGF18
FGF2
FGF21
FGF21 - RNU6-317P
FGF23 - FGF6
FGF4 - FGF3
FGF5
FGF5 - C4orf22
FGF7, FAM227B
FGF7P2 - ANKRD30BP1
FGF9 - RN7SL766P
FGFBP2 - PROM1
FGFR1
FGFR1OP
FGFR1OP - CCR6
FGFR1OP2P1 - RPS21P8
FGFR2
FGFR3P1 - ZDHHC20P2
FGFR3P3 - CASC20
FGFR4
FGFR4 - NSD1
FGFRL1
FGG
FGG - NDUFB2P1
FGGY
FGL1
FGR - LOC729973
FHAD1
FHDC1
FHDC1 - TRIM2
FHIT
FHL5
FHL5 - RPS7P8
FHOD3
FIBP
FIBP - CCDC85B
FIG4
FIGLA - HMGN2P21
FIGN
FIGN - PRPS1P1
FILIP1L, CMSS1
FIP1L1
FITM2 - R3HDML
FIZ1 - ZNF524
FKBP4P1, NDST3
FKBP5
FKBP6
FKBPL - PRRT1
FKTN
FLCN - ACTG1P24
FLG
FLG-AS1
FLI1
FLJ16171
FLJ16779 - ARFGAP1
FLJ20021 - LOC105377346
FLJ21408
FLJ26850
FLJ31104 - LOC105378976
FLJ31356
FLJ33360
FLJ33534
FLJ36000
FLJ38122 - DLL1
FLJ40194
FLJ40194 - MIR6129
FLJ41278
FLJ42102
FLJ43879 - HDAC4
FLJ45513 - LOC105371817
FLJ46066
FLNB
FLRT1, MACROD1
FLRT2 - LOC101928767
FLT1
FLT3
FLT3 - CHCHD2P8
FLYWCH1
FMN1
FMN2
FMNL2
FMO1 - FMO4
FMO10P - RPL4P2
FMO3
FMO4
FMO4 - GM2AP2
FMO5, CHD1L
FMO9P - FMO10P
FMOD
FMR1 - FMR1NB
FN1
FN3KRP
FNBP1
FNBP4
FNBP4 - NUP160
FNDC1
FNDC1 - LOC105378084
FNDC3A
FNDC3B
FNDC4
FNIP1
FNIP2
FNTB, CHURC1-FNTB, MAX
FOCAD
FOLR1P1 - FOLR3P1
FOLR3P1
FOPNL
FOSL1
FOSL1 - C11orf68
FOSL2
FOSL2 - LOC102723530
FOXA2 - LINC01384
FOXA3
FOXC2 - FOXL1
FOXD2 - RPL21P24
FOXE1 - C9orf156
FOXF2 - LOC102723944
FOXI1 - KRT18P41
FOXI2 - BUB1P1
FOXJ2 - C3AR1
FOXK1
FOXK2
FOXL1 - LOC101928614
FOXL2NB
FOXL2NB - PRR23A
FOXN1
FOXN2 - PPP1R21
FOXN3
FOXN3, FOXN3-AS1
FOXO1
FOXO1 - MIR320D1
FOXO3
FOXO3 - LOC107986629
FOXO6
FOXO6 - LOC105378678
FOXP1
FOXP2
FOXP2 - MDFIC
FOXP4
FOXP4-AS1
FOXQ1 - LINC01394
FOXS1
FPGT-TNNI3K - ERICH3
FPGT-TNNI3K, LOC105378803, TNNI3K
FPGT-TNNI3K, TNNI3K
FPR2
FPR3
FRA10AC1 - LOC101927013
FRAS1
FREM1
FREM2
FREM3 - LOC100419356
FRK
FRMD1
FRMD3
FRMD4A
FRMD4A, LOC105376426
FRMD4A; FRMD4A; FRMD4A
FRMD4B
FRMD4B - MITF
FRMD5
FRMD5 - CASC4
FRMD6
FRMD6-AS2, FRMD6
FRMPD1
FRMPD1; PAX5 - RPL32P21
FRMPD2
FRRS1L - EPB41L4B
FRY
FRYL
FRZB
FSCN3
FSCN3 - PAX4
FSHR
FSIP1
FST
FSTL4
FSTL4 - WSPAR
FSTL4, LOC105379181
FSTL5
FSTL5 - MTHFD2P4
FTCDNL1
FTCDNL1 - LOC101927687
FTCDNL1, LOC107985974
FTH1P21 - LOC102724785
FTH1P5 - LOC100422449
FTH1P9 - VCAN
FTLP1 - MMP9
FTLP17 - LOC105378880
FTLP19 - RNU6-1075P
FTLP4
FTLP4 - HSPA8P17
FTO
FTO, LOC105371271
FTSJ2
FUBP1
FUBP3
FUK
FUNDC1
FUNDC2
FUNDC2P4 - PDGFB
FUOM - ECHS1
FURIN
FUT1
FUT10
FUT2
FUT2, LOC105447645
FUT2, MAMSTR
FUT3
FUT5
FUT5 - NDUFA11
FUT6
FUT6 - FUT3
FUT7, C9orf139
FUT8
FUT9
FXN
FXR1
FXR2
FXYD5 - LOC105372379
FYB
FYCO1
FYN
FZD1 - LOC105375392
FZD10-AS1
FZD6 - CTHRC1
G3BP1
G3BP2
G6PC2
G6PD
GAA - EIF4A3
GAB1
GAB2
GAB2, ZNF75CP
GAB3
GABARAPL3 - ZNF774
GABBR1
GABBR1 - SUMO2P1
GABBR2
GABPB2 - SEMA6C
GABRA1
GABRA2 - RNU6-412P
GABRA4
GABRB1
GABRB3
GABRB3 - RPL9P26
GABRG1 - GABRA2
GABRG2
GABRG2 - LOC105377697
GABRG3
GABRG3 - OCA2
GABRG3; LOC105370737
GABRP
GABRR1
GACAT3
GAD1
GAD1 - GORASP2
GADD45A - GNG12
GADD45G - UNQ6494
GADL1 - MIR466
GAGE1 - VDAC1P2
GAK
GAL3ST2
GAL3ST4
GALC
GALK2
GALM
GALNS
GALNT1
GALNT10
GALNT11
GALNT13
GALNT14
GALNT16
GALNT18
GALNT18, LOC107983976
GALNT2
GALNT2 - PGBD5
GALNT7
GALNT8
GALNT9
GALNTL5
GALP
GALR1 - LOC107985171
GALT
GAMTP1 - MIR1471
GAN
GANAB
GAP43
GAPDHP24 - LOC105372915
GAPDHP50 - EPHA3
GAPDHP53 - LOC105372585
GAPDHP56 - LOC105377422
GAPDHP64 - NEFHP1
GAPDHP72 - T
GAPVD1 - LOC101929014
GAREM
GAREM - WBP11P1
GARNL3
GAS1 - LOC100506834
GAS2
GAS2 - LOC105376591
GAS2, SVIP
GAS2L2
GAS2L3 - ANO4
GAS6
GAS6, GAS6-AS1
GAS6-AS1, GAS6
GAS7
GAS7 - RPS27AP1
GATA2
GATA2-AS1
GATA3
GATA3, GATA3-AS1
GATA4
GATAD1
GATAD2A
GATAD2B
GATM
GATS
GATSL3
GBA
GBA3 - LOC105374524
GBAP1
GBAS
GBE1
GBF1
GBP3
GBP6
GBX1 - ASB10
GC
GC - NPFFR2
GCDH, SYCE2
GCFC2
GCH1
GCK
GCK - YKT6
GCK, LOC105375257
GCKR
GCKR - LOC100420668
GCKR; GCKR
GCLC - LOC101927136
GCM1
GCNT1
GCNT2
GCOM1 - LOC105370834
GCOM1, MYZAP
GCSAM - SLC9C1
GCSAML
GCSAML, GCSAML-AS1
GCSH
GCSHP1 - LINC00603
GDA
GDA - LOC100289320
GDAP1
GDAP1 - MIR5681A
GDF3 - DPPA3
GDF5
GDF7 - C2orf43
GDI2
GDI2 - TRV-TAC3-1
GDNF-AS1
GDPD4
GDPD4 - LOC105369446
GDPD5 - SERPINH1
GEM - LOC107986896
GEMIN2, LOC105370459
GET4 - ADAP1
GFAP
GFI1 - EVI5
GFI1B
GFI1B - EEF1A1P5
GFOD2
GFPT2
GFPT2 - RNU6-525P
GFRA1
GFRA3
GFY
GGACT
GGCX
GGCX - RN7SL126P
GGNBP1
GGNBP2
GGT1
GGT5
GHR
GHSR
GHSR - TNFSF10
GID4
GIGYF1
GIGYF1 - POP7
GIGYF2
GIMAP6
GIMAP6 - EIF2AP3
GIMAP7
GIMAP7 - ALDH7A1P3
GINS2 - C16orf74
GIP - IGF2BP1
GIPC2
GIPR
GIPR - SNRPD2
GIT2
GJA1
GJA3
GJA3 - LOC107984553
GJC3 - AZGP1
GJD4 - FZD8
GKAP1
GKN2 - GKN1
GLB1
GLB1L2 - B3GAT1
GLCCI1
GLDC
GLDC - RNF2P1
GLDN
GLG1
GLI2
GLI3
GLI3 - LOC105375249
GLIS1
GLIS3
GLIS3 - RNU6-694P
GLMN
GLP2R
GLRA1 - LOC101927115
GLRA3
GLRX - LOC100528061
GLRX3 - LOC100419870
GLRX5
GLRX5 - LOC100506999
GLS - STAT1
GLS2
GLT1D1
GLT1D1 - LOC105370073
GLT6D1
GLT8D1
GLT8D2
GLTPD2 - PSMB6
GLTSCR1
GLTSCR1L
GLUD1
GLULP3 - UBASH3B
GLYATL3
GLYCTK - DNAH1
GLYR1
GMCL1
GMCL1P1
GMDS
GMDS, LOC107986513
GMDS-AS1
GMDS-AS1 - C6orf195
GMFB - CGRRF1
GMPR
GNA12
GNA12 - CARD11
GNA12, AMZ1
GNA14
GNA14 - GNAQ
GNA14 x PBX3
GNA14-AS1, GNA14
GNA15
GNA15 - S1PR4
GNAI1
GNAI1 - LOC107986743
GNAI2
GNAI2P1 - RPL30P11
GNAI3
GNAL
GNAO1
GNAS
GNAS, GNAS-AS1
GNAS, LOC101927932
GNAS-AS1
GNAT1 - SLC38A3
GNAT2
GNB1
GNB1L
GNB2
GNB4 - MTHFD2P7
GNG11, LOC105375402
GNG12-AS1
GNG12-AS1, WLS
GNG2
GNG4
GNG5P5 - RN7SL700P
GNG7
GNG7 - DIRAS1
GNGT1
GNGT2
GNL3
GNLY - RNU1-38P
GNN
GNN x GNN
GNPATP - LOC107984812
GNPTAB
GOLGA3
GOLGA5 - LOC105370629
GOLGA8B - LOC105370762
GOLIM4
GOLIM4 - EGFEM1P
GOLPH3L
GON4L
GORAB - LOC105371610
GORASP2
GOSR2
GOT1
GOT2
GOT2 - RNU6-1155P
GOT2P2 - TNFSF4
GOT2P4 - LMO3
GP1BA
GP1BB, SEPT5-GP1BB
GP2 - UMOD
GP5
GP9 - RAB43
GPA33
GPAA1
GPAA1 - CYC1
GPALPP1
GPAM
GPANK1
GPATCH1
GPATCH2
GPATCH2L
GPATCH8 - LOC105371791
GPBP1L1
GPC3 - TIMM8BP2
GPC5
GPC5 - LOC105370317
GPC5, LOC105370315
GPC6
GPC6 - DCT
GPCPD1
GPD2
GPHN
GPHN, PIGH
GPHN, TMEM229B
GPLD1
GPM6A
GPM6A, LOC101928590
GPM6A, LOC107984113
GPN1
GPNMB
GPNMB - MALSU1
GPR1-AS
GPR101
GPR12 - FGFR1OP2P1
GPR137, BAD
GPR137B
GPR137C
GPR139
GPR139 - SALL4P3
GPR141
GPR143 - SHROOM2
GPR149 - LOC100130011
GPR156 - LOC442087
GPR157 - MIR34AHG
GPR158
GPR158 - GPN3P1
GPR160
GPR161
GPR18, UBAC2
GPR180
GPR183, UBAC2
GPR19
GPR20
GPR31 - LOC105378123
GPR35
GPR35 - LOC100420500
GPR37
GPR39
GPR39 x GPR39
GPR45 - TGFBRAP1
GPR53P - OR2I1P
GPR6 - LOC107986631
GPR61
GPR65
GPR83
GPR85
GPR89P - TRV-AAC1-5
GPRC5A
GPRC5B - LOC105371116
GPRC6A
GPRIN3
GPRIN3 - LOC105377328
GPSM1
GPSM2
GPSM3
GPX4
GPX6
GPX6 - GPX5
GRAMD1B
GRAMD1B - SCN3B
GRAMD1C
GRAMD3 - ALDH7A1
GRAMD4
GRB10
GRB10 - RPL39P23
GRB14 - COBLL1
GRB2
GRB7 - IKZF3
GREB1
GREM1
GREM1 - FMN1
GREM1, LOC100131315
GREM2
GRHL1
GRHL2
GRHL3
GRIA1
GRIA4
GRID1
GRID1 - WAPAL
GRID2
GRID2IP
GRIK1
GRIK1 - CLDN17
GRIK2
GRIK3
GRIK3 - MIR4255
GRIK4
GRIK5
GRIN2A
GRIN2A - LOC107984900
GRIN2A, IMPDH1P11
GRIN2B
GRIN2B - HMGN1P23
GRIN2D
GRIN3A
GRIN3A - MTND3P4
GRINA - SPATC1
GRIP1
GRIP2, SLC6A6
GRK5
GRK5 - RGS10
GRM1
GRM2
GRM3
GRM4
GRM4 - KRT18P9
GRM5
GRM7
GRM7 - LOC101927394
GRM7-AS3
GRM7; GRM7
GRM8
GRM8 - PRELID3BP10
GRP - RAX
GRTP1
GRTP1 - LOC101928841
GRTP1, GRTP1-AS1
GRXCR1 - LOC105374432
GS1-24F4.2
GS1-24F4.2 - DEFB1
GS1-24F4.2; DEFA9P - DEFA10P; DEFA7P - DEFA5
GS1-259H13.2
GS1-279B7.1, LOC102724897
GSAP
GSC2 - LINC01311
GSDMA
GSDMB
GSDMC
GSDMC - FAM49B
GSE1
GSG1L
GSK3B
GSKIP
GSN
GSN - STOM
GSPT1 - LOC729978
GSS
GSTA11P
GSTA12P - GSTA1
GSTA9P - GSTA4
GSTCD
GSTCD - NPNT
GSTM2
GSTM3P1 - NKX2-2
GSTM5P1 - PPARG
GSX2 - RPL22P13
GTDC1
GTDC1 - ZEB2
GTF2B
GTF2B - LOC100130455
GTF2E1 - NAP1L1P3
GTF2E2
GTF2F2 - TPT1
GTF2H1
GTF2H1 - MIR3159
GTF2H1, LOC105376577
GTF2H3
GTF2H4
GTF2H5
GTF2H5 - TULP4
GTF2I
GTF2I, LOC101926943
GTF2IP11 - LOC646797
GTF2IP22 - OR11G1P
GTF2IP5 - RNU6-912P
GTF2IRD1
GTF3AP1 - IL33
GTF3AP5 - AGMO
GTPBP10, LOC107986715
GTSF1 - NCKAP1L
GUCA1C
GUCY1A2
GUCY1A3
GUCY1B2
GUCY2C, C12orf60
GUCY2D - ALOX15B
GUCY2EP - LOC105369397
GULOP, EPHX2
GULP1
GUSB
GUSBP2
GVINP1 - GVINP2
GVINP2 - OR2AG2
GXYLT1
GXYLT1, LOC101929308
GXYLT2
GYG1P2 - RNU6-67P
GYLTL1B
GYPA, LOC107986317
GYPB
GYPC
GYS2
GZMB
H19, MRPL23
H1FX-AS1 - MARK2P3
H2AFV
H2AFY
H3.Y - LOC105374666
H3F3AP4 - CHRNA1
H6PD
H6PD - SPSB1
HABP2
HACD3
HACE1
HADH - LEF1
HAGLR
HAGLR, HAGLROS
HAL
HAND1 - LOC100128833
HAND2-AS1 - MORF4
HAO1
HAO2 - HSD3B2
HAP1
HAP1 - JUP
HAPLN1
HAPLN3
HAPLN4
HAT1 - METAP1D
HAUS1
HAUS1 - C18orf25
HAUS2
HAUS4P1 - LOC101928650
HAUS6P1 - RNF138P2
HAUS8
HAVCR1
HAVCR1 - HAVCR2
HAVCR1P1 - LOC105376906
HAVCR2
HAX1 - RNU6-239P
HBA2 - HBA1
HBAP1 - HBA2
HBB
HBBP1
HBD
HBE1
HBEGF
HBM
HBM - HBAP1
HBQ1 - LUC7L
HBS1L
HBZ
HBZP1
HCG14 - TRIM27
HCG17
HCG17, HCG18
HCG18, HCG17
HCG22
HCG22 - C6orf15
HCG23, LOC101929163
HCG24 - COL11A2
HCG26
HCG26 - LOC102725068
HCG27
HCG27 - HLA-C
HCG4B
HCG4P4
HCG4P4 - HLA-W
HCG4P5
HCG9 - DDX39BP2
HCG9, MICD
HCGVIII-2 - LOC105375010
HCK
HCN1
HCN1 - EMB
HCN4
HCN4 - LOC107984728
HCP5
HCP5 - HCG26
HCRTR2
HCRTR2 - GFRAL
HDAC11 - FBLN2
HDAC4
HDAC5
HDAC6
HDAC7
HDAC7 - LOC107984503
HDAC9
HDAC9 - LOC105375174
HDGFRP2, PLIN4
HDHD2
HDLBP
HDX
HEATR1
HEATR3
HEATR3 - RPL10P14
HEATR4
HEATR4, ACOT1
HEATR5B
HECTD2-AS1
HECTD4
HECTD4 - RPL6
HECW1
HECW1, HECW1-IT1
HECW2, LOC105373821
HEG1 x LOC105377700
HELB
HELLS - CTBP2P2
HELQ
HEMGN
HEMGN - ANP32B
HEPACAM2
HERC1
HERC2
HERC3
HERC4
HERC5
HERPUD1
HERPUD1 - CETP
HES6 - PER2
HEXB
HEY2 - TRE-CTC1-7
HFE
HFE - HIST1H4C
HGC6.3 - KIF25-AS1
HGF
HGF - CACNA2D1
HGFAC
HHAT
HHEX
HHEX - EXOC6
HHIP
HHIP - HSPD1P5
HHIP-AS1
HHIPL1
HHLA1
HHLA1 - KCNQ3
HIBCH
HIBCH - INPP1
HIC1
HID1-AS1 - CDR2L
HIF1AN
HIF1AN - PAX2
HIF3A
HIF3A - PPP5C
HIGD1AP15 - RPL23AP6
HIGD1AP18 - LOC105375909
HIGD1AP3 - LOC105377741
HIGD1AP4 - LOC105373907
HIGD1AP6 - PKMP4
HIGD1AP7
HIGD1AP7 - MPLKIP
HIGD1AP8 - IQSEC3P2
HIP1
HIP1R
HIPK2
HIPK3
HIRA
HIST1H1C - HFE
HIST1H1E - HIST1H2BD
HIST1H1T - HIST1H2BC
HIST1H2AC - HIST1H1E
HIST1H2AI - HIST1H3H
HIST1H2APS2 - SLC17A2
HIST1H2APS3
HIST1H2APS4
HIST1H2APS6 - LOC102723490
HIST1H2BD
HIST1H2BD - HIST1H2BE
HIST1H2BE
HIST1H2BF - RPS10P1
HIST1H2BH - LOC105374986
HIST1H2BI - LOC105374985
HIST1H2BN - HIST1H2BPS2
HIST1H2BO - RNU7-26P
HIST1H3J - HIST1H2AM
HIST1H4B - HIST1H3B
HIST1H4C - HIST1H1T
HIST1H4E - HIST1H2BG
HIST1H4F - HIST1H4G
HIST1H4G - HIST1H3F
HIST1H4H - TRX-CAT1-3
HIST1H4K - HIST1H2AK
HIST1H4L
HIST2H2BF
HIST2H3DP1 - RPL22P6
HIVEP1
HIVEP1 - EDN1
HIVEP2
HIVEP3
HIVEP3 - HNRNPFP1
HJURP
HJURP - MSL3P1
HK1
HK2
HLA-A
HLA-A - HCG4P4
HLA-B
HLA-B - DHFRP2
HLA-B, MIR6891
HLA-C
HLA-C - USP8P1
HLA-DMA
HLA-DMA - BRD2
HLA-DMB
HLA-DMB - HLA-DMA
HLA-DOA
HLA-DOA - HLA-DPA1
HLA-DOB
HLA-DOB - TAP2
HLA-DPA1
HLA-DPA1, HLA-DPB1
HLA-DPA2
HLA-DPA2 - COL11A2P1
HLA-DPB1
HLA-DPB1 - HLA-DPA2
HLA-DPB1, HLA-DPA1
HLA-DPB2
HLA-DPB2 - LOC105375021
HLA-DQA1
HLA-DQA1 - HLA-DQB1
HLA-DQA1, LOC107986589
HLA-DQA2
HLA-DQB1
HLA-DQB1 - MTCO3P1
HLA-DQB1, HLA-DQB1-AS1
HLA-DQB1-AS1, HLA-DQB1
HLA-DQB2
HLA-DQB2 - HLA-DOB
HLA-DQB2; HLA-DPB1; HLA-DQB2; LOC102725019 - HLA-DQA2; LOC105375021
HLA-DRA
HLA-DRA - HLA-DRB9
HLA-DRB1
HLA-DRB1 - LOC107986589
HLA-DRB1 - LOC107986589; HLA-DQB1 - MTCO3P1; MTCO3P1 - LOC102725019
HLA-DRB1 - LOC107986589; HLA-DRA - HLA-DRB9; MTCO3P1 - LOC102725019
HLA-DRB5
HLA-DRB5 - RNU1-61P
HLA-DRB6
HLA-DRB6 - LOC107521952
HLA-DRB9 - HLA-DRB5
HLA-DRB9 - HLA-DRB5; HLA-DRB1 - LOC107986589; FKBPL - PRRT1; BTNL2 - HLA-DRA; BTNL2 - HLA-DRA
HLA-E - GNL1
HLA-F
HLA-F, HLA-F-AS1 x LOC107986930
HLA-F-AS1, HLA-F
HLA-G
HLA-G - HCGVIII-2
HLA-H - HLA-T
HLA-J, ZNRD1-AS1
HLA-K
HLA-K - HLA-U
HLA-L, HCG17
HLA-S - LOC101929072
HLA-T - DDX39BP1
HLA-U
HLA-U - HCG4P5
HLA-W
HLA-W - MICD
HLA-X
HLA-X - HCP5
HLCS
HLF
HLF - MMD
HLTF
HLX
HLX - LOC105372930
HLX, HLX-AS1
HLX-AS1
HMBOX1
HMCN1
HMG20A
HMGA2
HMGA2 - MIR6074
HMGB1
HMGB1P1 - CTCFL
HMGB1P12 - LINC00890
HMGB1P18 - HNRNPA1P64
HMGB1P32 - XRCC6P5
HMGB1P36 - RNU6-281P
HMGB1P44 - HNRNPA1P56
HMGB1P47 - LOC105379196
HMGB1P48 - AKR1A1
HMGB1P5 - LOC100421669
HMGB3P13 - ANAPC13
HMGCLL1 - BMP5
HMGCR
HMGN1P11 - EXOC5P1
HMGN1P16 - LOC105378220
HMGN1P19 - LOC730338
HMGN1P30 - NEDD4L
HMGN1P31 - CDH20
HMGN2P17 - CA6
HMGN2P18 - KRTCAP2
HMGN2P19 - TAF5L
HMGN2P29 - GJA1
HMGN2P36 - FAR1
HMGN2P39 - POLR3KP1
HMGXB3
HMGXB4
HMHA1
HMHB1 - RN7SL87P
HMOX1
HMP19 - LOC105377737
HNF1A
HNF1A-AS1 - HNF1A
HNF1B
HNF1B, LOC105371754
HNF4A
HNF4A - LINC01430
HNF4G
HNF4G - LOC105375906
HNF4GP1 - SPATA2P1
HNRNPA1 - NFE2
HNRNPA1P11, CBLN2
HNRNPA1P23 - CSTA
HNRNPA1P32 - LOC105376478
HNRNPA1P39 - LINC01305
HNRNPA1P4 - LOC105375931
HNRNPA1P41 - JAK2
HNRNPA1P43 - LOC101928952
HNRNPA1P46 - LOC105371660
HNRNPA1P47 - LOC101927406
HNRNPA1P55 - CXCL1P1
HNRNPA1P56 - FRAS1
HNRNPA1P57
HNRNPA1P57 - LOC105374506
HNRNPA1P58 - NRSN1
HNRNPA1P60 - LOC105369488
HNRNPA1P65 - SOD3
HNRNPA1P67 - LOC105377273
HNRNPA3P12 - LDLRAD1
HNRNPA3P13 - RNU6-499P
HNRNPA3P3 - RN7SL727P
HNRNPA3P8 - LOC105377177
HNRNPC
HNRNPH1
HNRNPKP2 - LOC107985947
HNRNPL - RINL
HNRNPLP1 - RPS26P29
HOGA1
HOMER1
HOMEZ - H3F3AP2
HORMAD1
HORMAD1 - CTSS
HORMAD2
HORMAD2 - LIF
HORMAD2, LOC105372988
HORMAD2-AS1
HOTAIR
HOTAIRM1
HOTS, MRPL23, H19
HOTTIP
HOTTIP - EVX1-AS
HOXA11
HOXA11-AS - HOXA13
HOXA3
HOXA3, HOXA4
HOXB-AS3
HOXB1 - HOXB2
HOXB3
HOXB5, HOXB-AS3
HOXC13 - LOC105369775
HOXC4, HOXC6, HOXC5
HOXC5, HOXC4
HOXC5, HOXC4, HOXC6
HOXC6, HOXC5, HOXC4
HOXD11
HOXD11 - HOXD10
HOXD3
HOXD3, HOXD4
HOXD9 - LOC100129455
HP1BP3
HPCAL1
HPCAL4 - LOC100128091
HPD
HPGDS
HPN-AS1
HPN-AS1, HPN
HPR, TXNL4B
HPRT1P2 - RPL19P11
HPS4
HPS5
HPSE2
HR
HRG, LOC105374258
HRH1
HRH2 - CPLX2
HRK
HRK - RPL36P15
HRSP12 - POP1
HS3ST2
HS3ST2 - USP31
HS3ST3B1 - LOC107985080
HS3ST4
HS3ST4 - LOC105371149
HS3ST6 - MSRB1
HS6ST1
HS6ST2
HS6ST2 - USP26
HS6ST3
HS6ST3 - HSP90AB6P
HSBP1
HSCB - CCDC117
HSD17B1 - COASY
HSD17B11
HSD17B12
HSD17B1P1
HSD17B2
HSD17B2 - MTCYBP28
HSD17B3
HSD17B4
HSD17B6
HSD17B6 - YWHAQP3
HSD17B8 - MIR219A1
HSD3BP1 - LOC105378935
HSD3BP5 - ZNF697
HSD52
HSD52 - LOC105378756
HSDL2
HSF1
HSF2BP
HSF5
HSP90AA1
HSP90AA2P - KIF18A
HSP90AA5P - LOC105374249
HSP90AA6P - LOC100506107
HSPA12A
HSPA1B - C6orf48
HSPA1L
HSPA4
HSPA8P10 - LOC101927896
HSPA8P14 - LOC105369984
HSPA8P9 - CLDN18
HSPA9P1 - RPL23AP28
HSPA9P2 - LOC105372045
HSPB1 - YWHAG
HSPB7
HSPD1P15 - CDH18
HSPD1P15 - CDH18 x MDGA1
HSPD1P4 - RBMS2
HSPD1P5 - ANAPC10
HSPD1P8 - CCT5P2
HSPE1-MOB4
HSPE1-MOB4, MOB4
HSPE1P1 - LINC01370
HSPE1P19 - LOC101930420
HSPE1P6 - CBX1P3
HSPG2
HTR1A - RNF180
HTR1D - RPL29P6
HTR1E
HTR1F
HTR2A
HTR2A - LOC107984594
HTR2A, HTR2A-AS1
HTR3B
HTR3C - 5-HT3C2
HTR4 - ADRB2
HTR4, LOC107986462
HTR5A - LOC105375584
HTR5BP
HTR7
HTRA1
HTT
HUNK
HUNK - LINC00159
HYAL1 - HYAL2
HYAL4
HYDIN
HYKK
HYKK - PSMA4
HYOU1
IBSP
ICA1
ICA1L
ICAM1
ICAM1 - ICAM4
ICAM3
ICAM3 - TYK2
ICAM5
ICAM5 - ZGLP1
ICE2P2 - GAPDHP50
ICK
ICMT - LINC00337
ICOS, LOC101927840
ICOSLG
ICOSLG - DNMT3L
ICT1 - RNU6-362P
ID4
ID4 - RPL29P17
IDE
IDE - KIF11
IDH2
IDH3B - LOC105372507
IDI2
IDI2-AS1
IDO2
IDS
IDUA
IDUA - FGFRL1
IFFO2
IFI16
IFI27L1
IFI44L
IFIH1
IFITM2
IFITM2 - IFITM1
IFITM4P - 3.8-1.5
IFITM9P - LOC105369370
IFNA21 - IFNWP15
IFNA6 - IFNA13
IFNAR1 - IFNGR2
IFNG - LOC105369818
IFNG-AS1, LOC107984526
IFNGR2
IFNL2 - IFNL1
IFNL4
IFNL4 - MSRB1P1
IFNLR1
IFNLR1 - LOC284632
IFRD1
IFT122
IFT43
IFT43 - GPATCH2L
IFT74 - TEK
IFT81
IFT81 - ATP2A2
IFT88
IGF1
IGF1, LOC105369942
IGF1R
IGF2-AS, IGF2, INS-IGF2
IGF2-AS, INS-IGF2, IGF2
IGF2BP1
IGF2BP2
IGF2BP2 - TRA2B
IGF2BP3
IGF2BP3 - LOC389473
IGF2R
IGFBP5
IGFBP7
IGFBP7-AS1 - RPS26P24
IGH
IGH, IGHG3
IGHV4-61; IGH; IGHV4-61; IGH; IGHV4-61; IGH; IGHV4-61; IGH; IGH; IGHV4-61; IGH
IGK
IGKV2OR2-7D - UBE3AP1
IGL
IGLL1 - DRICH1
IGLL3P - LOC101928049
IGSF1 - OR11N1P
IGSF10
IGSF11
IGSF21
IGSF21 - KLHDC7A
IGSF22
IGSF22, LOC105376579
IGSF23
IGSF3
IGSF5
IGSF5 - PCP4
IGSF8 - ATP1A2
IGSF9B
IGSF9B - LOC107984414
IHH
IHH - NHEJ1
IKBIP
IKBKAP
IKBKE
IKZF1
IKZF1 - RNU6-1091P
IKZF2
IKZF3
IKZF3 - ZPBP2
IKZF4, LOC105369781
IL10
IL10 - IL19
IL10RB - IFNAR1
IL11
IL12A-AS1
IL12A-AS1, IL12A
IL12A-AS1, LINC01100
IL12B, LOC107986469
IL12RB1
IL12RB2
IL13
IL13 - IL4
IL13RA1
IL15 - INPP4B
IL15RA - IL2RA
IL16
IL17D
IL17D - N6AMT2
IL17F
IL17RA
IL17RD
IL17REL
IL18
IL18R1
IL18R1 - SDR42E1P5
IL18RAP
IL18RAP - SLC9A4
IL19
IL19 - IL20
IL1A - IL1B
IL1B
IL1F10
IL1F10 - RNU6-1180P
IL1R1
IL1R1 - IL1RL2
IL1R2
IL1RAP
IL1RAPL1
IL1RL1
IL1RL1 - IL18R1
IL1RL2
IL1RL2 - FAM183DP
IL1RN
IL2
IL2 - IL21
IL20RA - IL22RA2
IL20RB - RNA5SP142
IL21-AS1
IL21-AS1 - BBS12
IL21R
IL23R
IL23R - RNU4ATAC4P
IL23R - RNU4ATAC4P; IL23R; IL23R; IL23R - RNU4ATAC4P; IL23R; C1orf141; IL23R - RNU4ATAC4P; C1orf141; IL23R; IL23R; IL23R; IL23R; IL23R - RNU4ATAC4P; IL23R; IL23R; IL23R
IL27
IL27 - NUPR1
IL27RA
IL2RA
IL2RA - RPL32P23
IL2RB
IL2RB - C1QTNF6
IL3 - CSF2
IL33
IL34
IL37 - LOC100287419
IL4R
IL4R - IL21R
IL5RA
IL5RA - TRNT1
IL6
IL6 - RPS26P32
IL6R
IL6RP1 - LOC105376142
IL6ST
IL7
IL7R
IL7R - CAPSL
ILDR1
ILF2
ILF3
ILKAP
IMMP1L
IMMP2L
IMMP2L - DOCK4
IMP3P1 - AKAP8P1
IMPA2
IMPAD1
IMPAD1 - RNA5SP266
IMPDH1P1 - UBAP1
IMPDH1P5
IMPDH1P8 - LOC107986064
IMPG2
INADL
INADL, LOC107984965
INAFM2 - C15orf52
INCENP
ING5
INHBA
INHBA-AS1, INHBA
INHBA-AS1, LOC107986788
INHBB - LINC01101
INHBC
INHBC - INHBE
INHBE
INIP
INMT-FAM188B - AQP1
INO80
INO80C - GALNT1
INO80D
INO80E
INPP4A
INPP4B
INPP5A
INPP5B
INPP5D
INPP5D - ATG16L1
INPP5E
INPP5F
INPP5J
INPP5K
INS-IGF2
INS-IGF2, IGF2
INS-IGF2, INS
INSC
INSC - LOC105376569
INSC - LOC105376569 x LOC100288146 - TET2
INSIG1
INSIG1 - LOC105375592
INSIG2 - LOC100506797
INSL4 - RLN2
INSL6
INSL6 - INSL4
INSL6, JAK2
INSR
INSR, LOC107985283
INSRR, NTRK1
INTS10
INTS10 - LOC105379309
INTS12
INTS4 - KCTD14
INTS7
INTS8
INTU
INVS
IP6K1
IP6K2
IP6K2 - PRKAR2A
IP6K3
IP6K3 - LEMD2
IPCEF1, OPRM1
IPMK
IPMK, TPT1P10
IPMKP1
IPMKP1 - RFESDP1
IPO11 - ISCA1P1
IPO11 - ISCA1P1 x FGF14, LOC107984615
IPO5
IPO5 - LOC105370328
IPO8
IPO8 - CAPRIN2
IPO9-AS1, NAV1
IPPK
IQCE
IQCF5-AS1 - IQCF1
IQCH
IQCH, IQCH-AS1
IQCJ, IQCJ-SCHIP1
IQCJ-SCHIP1, IQCJ
IQCJ-SCHIP1, SCHIP1
IQGAP1
IQGAP1 - CRTC3
IQGAP2
IQSEC1
IQSEC1 - NUP210
IRAK1
IRAK1BP1
IRAK2
IRAK3
IRAK4
IREB2
IREB2 - HYKK
IRF1
IRF1 - IL5
IRF3, BCL2L12
IRF4
IRF4 - LOC105374875
IRF5
IRF5 - TNPO3
IRF6
IRF6 - DIEXF
IRF7
IRF8
IRF8 - LOC107984811
IRGM
IRGM, ZNF300
IRS1
IRS2
IRX2
ISCA1P1 - LOC107986417
ISCA1P1 - LOC107986417 x SAMD12
ISCA2 - LTBP2
ISCA2P1
ISCA2P1 - MIAT
ISG20 - LOC105370960
ISM1, TASP1
ISM1, TASP1, LOC105372539
ISM2
ISPD
ISPD - SOSTDC1
ISPD-AS1, ISPD
IST1
ISX-AS1
ITFG3
ITGA1
ITGA1, B3GNTL1P1
ITGA1, PELO
ITGA11
ITGA11 - LOC105370873
ITGA2B
ITGA4
ITGA6
ITGA7
ITGA8
ITGA8 - FAM188A
ITGA9
ITGA9, ITGA9-AS1
ITGA9-AS1, ITGA9
ITGAD
ITGAE
ITGAL
ITGAM
ITGAM - ITGAX
ITGAV
ITGAV - FAM171B
ITGAX
ITGAX - ITGAD
ITGB3
ITGB5
ITGB6
ITGB7
ITGB8
ITGB8 - EEF1A1P27
ITGBL1
ITIH1
ITIH3
ITIH3 - ITIH4
ITIH4
ITIH5 - ITIH2
ITIH6
ITK
ITLN1
ITLN1 - LOC646347
ITPA
ITPK1
ITPK1 - CYB5AP3
ITPKA
ITPKB
ITPKB, ITPKB-IT1
ITPKC
ITPR1
ITPR1, EGOT
ITPR2
ITPR2 - ASUN
ITPR3
ITPRIPL2 - SYT17
ITSN1
ITSN1 - ATP5O
ITSN2
ITSN2 - LOC105374329
IVD
IVL - LINC01527
IWS1
IYD
IYD - LOC100420304
IZUMO1
IZUMO1R - GPR83
IZUMO3 - RMRPP5
JADE2
JADE2, LOC107986451
JAG1
JAG1 - LOC101929395
JAK1
JAK1, LOC107983962
JAK2
JAK2, INSL6
JAK2, INSL6, TCF3P1
JAKMIP1
JAKMIP2 - SPINK1
JAKMIP3
JAM2
JAM3
JAZF1
JAZF1, LOC105375208
JAZF1-AS1
JAZF1-AS1 - LOC402644
JDP2
JDP2 - LOC105370572
JKAMP
JMJD1C
JPH2
JPH2 - OSER1
JPH3
JUNB - PRDX2
JUP - P3H4
KAL1 - DRAXINP1
KALRN
KALRN, LOC105374076
KANK1
KANK1 - LOC105375949
KANK2
KANK4
KANSL1
KANSL2
KAT2B
KAT6B
KAT7
KAT8
KATNA1
KATNA1 - LATS1
KATNAL1
KATNAL1 - LINC00426
KATNAL2
KATNAL2 - HDHD2
KAZN
KBTBD11
KBTBD11 - MYOM2
KBTBD12
KBTBD12 - LOC102723759
KBTBD2
KBTBD2 - RP9P
KBTBD8 - MIR4272
KC6 - NPM1P1
KCNA1 - LOC100507560
KCNA2
KCNA6
KCNA7 - RN7SL708P
KCNAB1
KCNAB2
KCNB1
KCNB1, LOC105372649
KCNB2
KCNB2 - TERF1
KCNC1
KCNC2
KCNC3
KCNC3, LOC105372437
KCNC4
KCND2
KCND3
KCNE1
KCNE3
KCNE4
KCNE4 - LOC105373905
KCNF1 - FLJ33534
KCNG1 - LOC105372662
KCNG2
KCNG3
KCNG4
KCNG4 - RNA5SP433
KCNH1
KCNH2
KCNH4
KCNH5
KCNH7
KCNH7 - RPL7P61
KCNH8
KCNIP1
KCNIP1 x RBFOX1
KCNIP4
KCNIP4 - RNU6-420P
KCNIP4 - RNU6-420P x TUB
KCNJ11
KCNJ12
KCNJ16
KCNJ2 - CALM2P1
KCNJ3
KCNJ4, LOC105373029
KCNJ5
KCNJ6
KCNK1
KCNK10
KCNK10 - SPATA7
KCNK13
KCNK13 - PSMC1
KCNK15-AS1
KCNK16, LOC105375047
KCNK3
KCNK5
KCNK5 - KCNK17
KCNK6 - CATSPERG
KCNK7 - MAP3K11
KCNK9
KCNMA1
KCNMA1 - LOC105378372
KCNMA1, KCNMA1-AS1
KCNMA1-AS1, KCNMA1
KCNMB2, KCNMB2-AS1
KCNMB2-AS1, KCNMB2
KCNMB3
KCNN2
KCNN3
KCNN3 - LOC105371449
KCNN4
KCNN4 - LOC107987268
KCNQ1
KCNQ1, KCNQ1OT1
KCNQ1-AS1, KCNQ1
KCNQ1; KCNQ1; CD81; PHLDA2 - NAP1L4
KCNQ1DN
KCNQ1OT1, KCNQ1
KCNQ2
KCNQ3
KCNQ4 - LOC105378676
KCNQ5
KCNS1
KCNS3
KCNS3 - LOC105373451
KCNT2
KCNT2 - CFH
KCNU1, LOC105379375
KCNV1 - RPSAP48
KCNV2 - KIAA0020
KCTD1
KCTD10
KCTD12 - BTF3P11
KCTD13, ASPHD1
KCTD14, NDUFC2-KCTD14
KCTD15 - RN7SL150P
KCTD17 - TMPRSS6
KCTD19
KCTD2
KCTD2 - TRIM80P
KCTD7
KCTD8
KCTD8 - YIPF7
KCTD9P6 - LOC101929492
KDELC2
KDELR2
KDELR2 - RPL31P34
KDF1
KDM1B
KDM2A
KDM2B
KDM3A
KDM3B
KDM4A
KDM4A-AS1, KDM4A
KDM4B
KDM4C
KDM4C - LOC105375969
KDM4D
KDM5A
KDM6B
KDM8
KDR
KDR - RN7SL822P
KEL
KEL - OR9A2
KERA
KERA - LUM
KHDRBS2
KHDRBS2 - LOC100132056
KHDRBS3 - RNU1-35P
KIAA0020
KIAA0040
KIAA0087
KIAA0087 - LOC100506289
KIAA0195
KIAA0196
KIAA0226L
KIAA0232
KIAA0232 - TBC1D14
KIAA0319
KIAA0319L
KIAA0355
KIAA0368
KIAA0368 - ZNF483
KIAA0391
KIAA0513
KIAA0825
KIAA0825, LOC105379087
KIAA0895L
KIAA0907
KIAA0922
KIAA0922, LOC105377498
KIAA0930 - RPS10P31
KIAA1024
KIAA1045
KIAA1107 - LOC100419803
KIAA1109
KIAA1210
KIAA1211
KIAA1211L
KIAA1211L - TSGA10
KIAA1217
KIAA1217 - ARHGAP21
KIAA1257
KIAA1279
KIAA1324
KIAA1324L - LOC101927420
KIAA1377 - C11orf70
KIAA1429
KIAA1456
KIAA1456 - RNU6-842P
KIAA1462
KIAA1467
KIAA1549 - ZC3HAV1L
KIAA1549L
KIAA1551
KIAA1598
KIAA1644
KIAA1644 - LOC101927526
KIAA1671
KIAA1683 - JUND
KIAA1715
KIAA1731NL, TIMP2
KIAA1755
KIAA1804 - RNU4-77P
KIAA1875 - HGH1
KIAA1919
KIAA2012
KIAA2018
KIAA2018 - NAA50
KIAA2026
KIDINS220
KIDINS220 - MBOAT2
KIF11
KIF12 - LOC105376225
KIF13A - NHLRC1
KIF13A x LOC105375751
KIF13B
KIF13B - DUSP4
KIF14
KIF15
KIF16B
KIF16B; KIF16B; KIF16B; KIF16B
KIF17
KIF1B
KIF1B - PGD
KIF1C
KIF21B
KIF24
KIF26B
KIF2B - LOC100128713
KIF3A
KIF3B
KIF4B - LOC100131520
KIF5A
KIF5B
KIF5B - RPS4XP11
KIF5C
KIF6
KIF6 - DAAM2
KIF6, LOC105375047
KIF9
KIF9, KIF9-AS1
KIF9-AS1
KIFAP3
KIFC3 - CNGB1
KIR2DL4
KIR3DL2 - RNU6-222P
KIR3DX1
KIR3DX1 - LOC107985347
KIRREL
KIRREL - LOC646268
KIRREL3
KIRREL3, LOC105369559
KIRREL3, ST3GAL4
KIT
KITLG
KIZ
KIZ-AS1, KIZ
KLB
KLC1
KLF1 - GCDH
KLF12
KLF13
KLF13 - LOC400347
KLF15
KLF16
KLF17
KLF2 - EPS15L1
KLF3
KLF3-AS1
KLF6
KLF7
KLF8
KLHDC1
KLHDC8B
KLHL1
KLHL10
KLHL11
KLHL13
KLHL15 - EIF2S3
KLHL18 - PTPN23
KLHL2
KLHL20
KLHL29
KLHL29, LOC105374325
KLHL2P1
KLHL30
KLHL31
KLHL31 - LRRC1
KLHL32
KLHL36
KLHL36 - USP10
KLHL38
KLHL40
KLHL42
KLHL42 - RN7SKP15
KLHL5
KLHL6
KLHL7
KLHL7 - NUPL2
KLHL8 - MIR5705
KLK12 - KLK13
KLK14
KLK14 - CTU1
KLK2
KLK3
KLK3 - KLK2
KLK3 - KLK2; KLK2; LOC105372441; KLK3; LOC105372441; LOC105372441; KLK3
KLK4 - LOC390956
KLK7
KLKB1
KLKB1 - F11
KLKP1
KLRC1
KLRC1 - LOC105369657
KLRC3
KLRC3 - KLRC2
KLRC4, KLRC4-KLRK1
KLRD1
KLRG1
KLRG1, PZP
KLRG2
KLRK1, LOC101928100, KLRC4-KLRK1
KMO
KMT2A
KMT2D
KNG1
KNG1 - LOC105374259
KNOP1P1 - LOC105369698
KNOP1P5 - RFPL4AP5
KNTC1
KNTC1 - LOC107984443
KPNA1, LOC102723582
KPNA3
KPNA4
KPNA7
KPNB1
KPNB1 - TBKBP1
KRAS - LOC105369701
KRBOX1 - FAM198A
KREMEN1
KRIT1
KRT18 - EIF4B
KRT18P13 - FOXE1
KRT18P16 - LINC01170
KRT18P17 - CAND2
KRT18P21 - EIF3KP3
KRT18P24 - LOC101927450
KRT18P28 - LAMC1
KRT18P3 - LOC105372567
KRT18P32 - MIPEPP2
KRT18P35 - RASA2
KRT18P4 - RNU6-147P
KRT18P41 - LINC01187
KRT18P42 - LOC105379118
KRT18P42 - LOC105379118 x LOC105376400
KRT18P46 - SLC4A10
KRT18P47 - LOC100129942
KRT18P49 - FRMPD3-AS1
KRT18P51 - HHIP-AS1
KRT18P54 - TARS2P1
KRT18P55
KRT18P56 - RNU1-150P
KRT18P9 - CYCSP55
KRT19P2 - LOC105369915
KRT19P3 - EGF
KRT19P6 - PMPCAP1
KRT20, LOC105371777
KRT24, LOC105371775
KRT25 - KRT26
KRT28
KRT28 - LOC105371776
KRT41P - KRT37
KRT5
KRT7
KRT77 - KRT126P
KRT78 - RPL7P41
KRT8
KRT80 - C12orf80
KRT86
KRT86, KRT81
KRT8P11
KRT8P16 - LOC105376398
KRT8P17 - LOC653588
KRT8P25 - APOOP2
KRT8P26 - AP5B1
KRT8P28 - S100A10
KRT8P31 - ELOVL7
KRT8P37 - KRT8P16
KRT8P4 - LOC101929709
KRT8P8 - LOC105373370
KRTAP11-1 - LOC105372776
KRTAP20-3 - LOC105372773
KRTAP4-7 - KRTAP4-8
KRTAP7-1 - KRTAP11-1
KRTAP8-1 - KRTAP7-1
KRTAP9-10P - KRTAP29-1
KSR1
KSR2
KSR2 - RFC5
KSR2, LOC105370011
KTN1 - RPL13AP3
KY
KYNU
L2HGDH
L3MBTL2, CHADL
L3MBTL3
L3MBTL4
LACC1
LACC1 - LOC107984576
LACE1
LACE1 - FOXO3
LACTB
LACTB2
LAIR1 - TTYH1
LALBA
LAMA1
LAMA2
LAMA2, LOC102723409
LAMA3
LAMA5
LAMA5 - LOC105372708
LAMB1
LAMB1 - LAMB4
LAMB2
LAMB3
LAMB4
LAMB4 - NRCAM
LAMC1
LAMC1 - LAMC2
LAMC2
LAMC2; LAMC1; LAMC1
LAMC3
LAMP1
LAMP3
LAMTOR2 - RAB25
LAMTOR4
LAMTOR5-AS1
LAPTM4B
LAPTM5 - LOC105378621
LARGE
LARGE - LOC105373010
LARP1
LARP1BP1 - LOC105377253
LARP1BP3 - CCDC160
LARP4 - DIP2B
LARP4B
LARP7
LARP7P1 - LOC107985249
LARS
LARS2 - LIMD1
LARS2, LARS2-AS1
LASP1
LAT - LOC730153
LAYN
LAYN - SIK2
LBH
LBH - LOC102723594
LBP
LBP - SNHG17
LBR
LBX1-AS1
LCE1F - LCE1E
LCE3A - LCEP4
LCE3B - LCE3A
LCE3E - LCE3D
LCE4A - C1orf68
LCLAT1
LCN12 - PRR31
LCN1P2 - SURF6
LCOR
LCORL
LCORL - LOC107986220
LCP1
LCP2 - LINC01366
LCRB
LCTL - LINC01169
LDB1
LDB2
LDB2 - MTND5P4
LDB3
LDHA
LDHAL6CP - RSL24D1P5
LDHAP1 - LOC101928306
LDHAP5 - NANOS1
LDHBP2 - MAGEE1
LDHC
LDLR
LDLR - SPC24
LDLRAD3 - COMMD9
LDLRAD4
LDLRAP1
LEF1
LEF1-AS1 - LOC107986300
LEFTY1 - PYCR2
LEKR1
LEKR1 - LINC00880
LEMD2
LEMD3
LEPR
LEPR - RN7SL854P
LEPROTL1
LETM2
LFNG
LGALS14 - CLC
LGALS17A
LGALS2 - GGA1
LGALS3 - DLGAP5
LGI2 - LOC105374534
LGMN - GOLGA5
LGMNP1 - STARP1
LGR4
LGR6
LGSN
LHFP
LHFPL2
LHFPL3
LHFPL4
LHFPL4 - LOC105376949
LHPP
LHPP - LOC105378539
LHX2
LHX3
LHX5-AS1 - LOC105369990
LHX9 - NEK7
LIAS
LIFR
LIFR-AS1
LIG3
LILRA1
LILRA1 - LILRB1
LILRA6 - LILRB5
LILRB1
LILRB2
LILRB4
LILRP2
LIMA1
LIMCH1
LIMK2
LIMS1
LIMS2
LIN28A
LIN28AP1 - CACYBPP2
LIN28B
LIN52
LIN52, LOC105370563
LIN54
LIN7C
LINC-PINT
LINC-ROR - BOD1L2
LINC00113 - LINC00314
LINC00158
LINC00159 - MIS18A
LINC00189
LINC00207 - LINC00229
LINC00208
LINC00208 - LOC105379242
LINC00222
LINC00229
LINC00239 - PPP2R5C
LINC00240
LINC00240 - VN1R12P
LINC00243
LINC00243 - LOC105375014
LINC00261 - FOXA2
LINC00271
LINC00276
LINC00284 - LOC105370183
LINC00284 - LOC105370183 x THADA
LINC00290
LINC00290 - LOC101928679
LINC00297
LINC00298
LINC00299
LINC00299 - LOC101929567
LINC00301, LOC105369321
LINC00310 - LOC105372791
LINC00322 - LOC101928399
LINC00327
LINC00327 - TNFRSF19
LINC00331
LINC00333
LINC00333 - SNORA107
LINC00333 - SNORA107 x PARD6G, PARD6G-AS1
LINC00333 x PARD6G, PARD6G-AS1
LINC00333, LOC105370289
LINC00339 - CDC42
LINC00343
LINC00343 - RNA5SP38
LINC00346
LINC00347
LINC00347 - LOC105370260
LINC00348
LINC00351
LINC00353 - RPL7L1P1
LINC00354 - LINC00403
LINC00363 - GPC6
LINC00371
LINC00374 - RNY4P29
LINC00375
LINC00376 - LOC105370237
LINC00378
LINC00380 - LOC105370312
LINC00381
LINC00382 - LINC01080
LINC00383
LINC00383 - SRSF1P1
LINC00398 - LINC00545
LINC00400
LINC00403
LINC00410 - BRK1P2
LINC00423
LINC00424 - LOC105370108
LINC00426
LINC00426 - LINC01058
LINC00434
LINC00440
LINC00443 - LOC107984627
LINC00448
LINC00448 - LOC105370233
LINC00452
LINC00457
LINC00457, LOC105370158
LINC00460 - RPL35P9
LINC00461
LINC00461 - MEF2C
LINC00466
LINC00467 - ARPC3P2
LINC00469
LINC00469 - LOC107985081
LINC00471
LINC00474
LINC00475 - BEND3P2
LINC00476
LINC00484
LINC00484 - AUH
LINC00485
LINC00486
LINC00491, LINC00492
LINC00499, LOC105377446
LINC00501 - LINC00578
LINC00504
LINC00506
LINC00506 - MIR4795
LINC00508 - LOC105370070
LINC00511
LINC00517 - LOC105370456
LINC00520
LINC00520 - LOC105370511
LINC00521
LINC00523 - LOC105370668
LINC00528
LINC00536
LINC00536 - LOC102723447
LINC00539, MIPEPP3
LINC00540 - LOC107984599
LINC00547
LINC00548
LINC00554
LINC00558
LINC00558 - LINC00458
LINC00564 - RNU6-77P
LINC00565 - LOC105377806
LINC00571 - UFM1
LINC00575 - SCD5
LINC00578
LINC00587
LINC00587 - LOC100421294
LINC00588
LINC00593 - LOC101929129
LINC00595 - LOC107984245
LINC00598
LINC00598 - FOXO1
LINC00605 - RPL21P13
LINC00606
LINC00607
LINC00607, LOC102724861
LINC00609
LINC00620
LINC00620 - TRSUP-CTA2-1
LINC00624
LINC00624 - BCL9
LINC00635
LINC00640 - LOC105370496
LINC00644
LINC00649 - LOC101928126
LINC00669
LINC00673
LINC00676 - IRS2
LINC00681 - LOC105379289
LINC00690 - DAZL
LINC00691 - THRB
LINC00692 - RPEP2
LINC00693
LINC00693 - LOC105377009
LINC00700 - MIR6072
LINC00701 - LOC105376349
LINC00704, LOC105376373
LINC00708 - LOC105376396
LINC00709, LOC101928272
LINC00824
LINC00824 - LINC00977
LINC00836
LINC00838 - RPL23P11
LINC00839 - ZNF37BP
LINC00841
LINC00841 - CXCL12
LINC00845
LINC00858 - CCSER2
LINC00861 - KNOP1P5
LINC00862
LINC00867 - LOC105378507
LINC00869
LINC00870 - LOC105377158
LINC00871
LINC00877 - LINC00870
LINC00877 x OLFML2A
LINC00880
LINC00880 - CCNL1
LINC00884 - RNU6-1101P
LINC00885 - LOC105374303
LINC00886
LINC00886 x PARVA
LINC00887
LINC00895 - LOC100129254
LINC00898
LINC00907
LINC00907 - RIT2
LINC00908 - LINC00683
LINC00909
LINC00911 - LOC100506731
LINC00917
LINC00917 - LOC401864
LINC00922
LINC00922 - LOC107984823
LINC00924 - LOC105370995
LINC00924, LOC105370993
LINC00927
LINC00928 - TICRR
LINC00930
LINC00933 - ZSCAN2
LINC00941 - LOC107984476
LINC00944
LINC00945
LINC00945 - OLIG1
LINC00951 - TDRG1
LINC00959
LINC00961
LINC00961 - PGAM1P2
LINC00964 - ZNF572
LINC00970
LINC00970 - LOC101928596
LINC00971
LINC00971 - LOC105377192
LINC00982
LINC00992
LINC00992 - LOC100129526
LINC00997 - LOC102724668
LINC01006
LINC01010, LOC101928231
LINC01012
LINC01012 - TRL-TAA2-1
LINC01013 - EEF1A1P36
LINC01014
LINC01016
LINC01018 - NSUN2
LINC01019
LINC01019 - IRX1
LINC01021
LINC01021 - LOC105374696
LINC01029 - RNU6-655P
LINC01031 - RPL23AP22
LINC01033
LINC01036
LINC01036 - LINC01037
LINC01038 - LINC00382
LINC01046 - LOC105370105
LINC01048 - LINC00547
LINC01050 - LINC00428
LINC01053 - RPL23AP69
LINC01060
LINC01060 - HSPA8P12
LINC01068 - LINC01038
LINC01070 - LOC101928730
LINC01080 - LOC101927216
LINC01081
LINC01085
LINC01085 - LINC00504
LINC01088
LINC01088, NAA11
LINC01090
LINC01091
LINC01091 - LOC105377407
LINC01094
LINC01095
LINC01098
LINC01099, LINC01098
LINC01101 - LOC105373585
LINC01102
LINC01102 - LOC105373524
LINC01104
LINC01107
LINC01107 - LOC105373963
LINC01108 - LOC105374943
LINC01111
LINC01111, LOC107986952
LINC01114 - HMGB3P11
LINC01115
LINC01119 - MCFD2
LINC01121
LINC01122
LINC01122 - LOC101927285
LINC01128
LINC01132 - LOC105373210
LINC01135
LINC01137
LINC01140
LINC01146
LINC01146 - LOC107984699
LINC01151
LINC01153
LINC01153 - LOC105378523
LINC01162
LINC01162 - RN7SL542P
LINC01163 - LOC105378554
LINC01169
LINC01170
LINC01170 - ZNF608
LINC01173
LINC01179
LINC01179 - LOC105377521
LINC01182, LOC101929048
LINC01183
LINC01183, CUL1P1
LINC01184
LINC01184 - SLC12A2
LINC01185
LINC01187
LINC01191 - SEPHS1P7
LINC01197 - LINC00924
LINC01202 - GABRG2
LINC01205
LINC01207 - APELA
LINC01209 - MTND5P15
LINC01220 - LOC101928377
LINC01221
LINC01222
LINC01229 - LOC105371357
LINC01234
LINC01234 - DYNLL1P4
LINC01239
LINC01239 - LOC105375990
LINC01241
LINC01241 - FAM71BP1
LINC01243
LINC01243 - MTATP6P30
LINC01246 - MIR7515HG
LINC01249 - RNU6-649P
LINC01250
LINC01255
LINC01255 - SLC35G4
LINC01256
LINC01258
LINC01266
LINC01271 - LOC105372657
LINC01272
LINC01272 - LINC01270
LINC01276 - FOXP4-AS1
LINC01277 - AIG1
LINC01299
LINC01300 - GPR20
LINC01301 - LOC105375865
LINC01307
LINC01307 - LOC105378872
LINC01309 - ATP6V1G1P7
LINC01310 - LOC105373085
LINC01311 - SLC25A1
LINC01312, TARID
LINC01317
LINC01317, LOC105374456
LINC01317; LOC105374456; LINC01317; LOC105374456; LINC01317; LOC105374456; LINC01317
LINC01322
LINC01322 - BCHE
LINC01324 - LOC107986050
LINC01330 - LOC107986039
LINC01331
LINC01331 - ENC1
LINC01333 - LINC01331
LINC01337
LINC01338 - LOC107986430
LINC01339
LINC01340
LINC01342
LINC01343 - LOC105378657
LINC01349
LINC01350, LOC107985239
LINC01358
LINC01360, LOC105378800
LINC01363
LINC01364 - LOC105378833
LINC01366 - KCNIP1
LINC01370 - LOC105372616
LINC01375, LOC105378425
LINC01376 - LOC105373455
LINC01377 - LINC01019
LINC01378 - LOC102723914
LINC01381 - DNMT3A
LINC01384
LINC01384 - LOC105372566
LINC01387
LINC01389
LINC01392 - LOC100506489
LINC01394 - LOC105374880
LINC01395 - TMEM45B
LINC01397
LINC01397 - UBL4B
LINC01398 - DMBX1
LINC01405 - LOC105369980
LINC01411
LINC01412
LINC01412 - TEX41
LINC01420
LINC01420 - SPIN3
LINC01422 - LOC107985582
LINC01423 - LOC107985513
LINC01425
LINC01426
LINC01427 - LOC284788
LINC01428
LINC01428 - LOC101929288
LINC01432
LINC01432 - LOC105372560
LINC01435
LINC01441 - LOC105372676
LINC01442
LINC01442 - LOC102723910
LINC01446
LINC01446 - LOC102723574
LINC01468
LINC01470
LINC01470 - GRIA1
LINC01470 - GRIA1 x DLG2
LINC01471
LINC01475
LINC01475 - NKX2-3
LINC01476
LINC01478
LINC01482
LINC01483
LINC01488
LINC01488 - CCND1
LINC01492
LINC01492 - RNA5SP291
LINC01495
LINC01498 - FICD
LINC01499
LINC01500
LINC01503 - LOC107987038
LINC01505
LINC01507
LINC01507 - LOC105376103
LINC01508
LINC01510
LINC01512
LINC01512 - LOC101929705
LINC01514 - LBX1
LINC01516
LINC01519
LINC01520
LINC01521 - RNU6-338P
LINC01525
LINC01535
LINC01539
LINC01539, LOC102724698
LINC01548 - LOC105372787
LINC01550
LINC01550 - LOC107984706
LINC01551
LINC01559 - RNA5SP353
LINC01565 - RPN1
LINC01571 - LOC105371259
LINC01572
LINC01578
LINC01581
LINC01581 - LOC105370984
LINC01581, LOC105369203
LINC01583
LINC01601
LINC01601 - LOC105376868
LINCR-0002
LINCR-0002 - LOC105374275
LINCR-0003 - LOC101928505
LINGO1
LINGO1 - CSPG4P13
LINGO2
LINGO2 - PDK1P1
LIPA
LIPC
LIPC, LOC101928635
LIPC, LOC101928694
LIPG
LIPG - LOC105372112
LIPM
LITAF
LITAF - SNN
LL22NC03-75H12.2 - LINC00898
LLPH
LMAN2 - RGS14
LMAN2L
LMAN2L - CNNM4
LMBRD1
LMBRD2
LMCD1
LMCD1-AS1
LMF1
LMLN
LMNA
LMNB1 - MARCH3
LMO1
LMO1, LOC105376536
LMO2
LMO7
LMOD1
LMOD2
LMOD2 - WASL
LMOD3 - FRMD4B
LMTK2
LMX1A
LMX1A, LOC105371561
LMX1B
LMX1B - LOC107987129
LNPEP
LNPEP - SETP22
LNX1
LNX1 - LOC100506444
LNX2
LOC100049716, NINJ2
LOC100101247 - C6orf106
LOC100125393 - CFAP20
LOC100125409 - LOC105369826
LOC100127900 - COL12A1
LOC100127978 - RPAP3
LOC100128007 - ALOX12-AS1
LOC100128048 - LOC105374567
LOC100128050 - PLRG1
LOC100128056 - EIF3IP1
LOC100128091 - RNU7-121P
LOC100128171 - GPR165P
LOC100128233 - LOC100420096
LOC100128325
LOC100128334 - LOC105375423
LOC100128360 - LOC105371957
LOC100128373 - LOC107984697
LOC100128373 - LOC107984697 x EEFSEC
LOC100128497 - MON1B
LOC100128546
LOC100128546 - PA2G4P1
LOC100128568, RFX2
LOC100128596 - LOC107986849
LOC100128622 - LOC100289470
LOC100128711 - CGNL1
LOC100128714
LOC100128721 - LOC107987225
LOC100128808 - LOC105373125
LOC100128817 - LOC107984469
LOC100128906 - LOC105376195
LOC100128958 - LOC105373228
LOC100128993
LOC100129029 - DAPL1
LOC100129055 - LOC100420618
LOC100129099 - RPS3AP21
LOC100129100
LOC100129100 - LOC105375629
LOC100129130 - RHBDD2
LOC100129203 - LOC105369439
LOC100129274 - RN7SKP156
LOC100129340 - RPSAP49
LOC100129367 - LOC105375776
LOC100129375 - LOC105373637
LOC100129455
LOC100129478
LOC100129527 - LOC105375897
LOC100129540, RASGRF1
LOC100129601 - OTX2P1
LOC100129603 - LOC105375132
LOC100129620
LOC100129620 - LPPR4
LOC100129661 - RPL7L1P11
LOC100129697, CBFA2T3
LOC100129725 - LOC105374277
LOC100129728 - RPL21P44
LOC100129776 - RNU1-7P
LOC100129779 - FGF4
LOC100129844
LOC100129847 - RPL5P19
LOC100129854 - SIM1
LOC100129869 - LOC105372693
LOC100129878
LOC100129931
LOC100129940, HMGA2
LOC100129942 - LOC102724566
LOC100129957 - TSEN2P1
LOC100129996 - RPS4XP8
LOC100130088 - PPIGP1
LOC100130171 - LOC105373744
LOC100130203
LOC100130207
LOC100130209 - LOC100507201
LOC100130256 - LOC101926913
LOC100130298
LOC100130316
LOC100130316 - LOC105379198
LOC100130331 - MTCO1P38
LOC100130403 - RN7SKP256
LOC100130476, TNFAIP3
LOC100130485 - EDARADD
LOC100130497 - IL12RB2
LOC100130502 - LOC107985879
LOC100130548, BRD3
LOC100130587, CHRNA4
LOC100130674 - PCDH7
LOC100130683 - LOC105377923
LOC100130698
LOC100130701
LOC100130747 - RPL36AP40
LOC100130748 - LOC105374620
LOC100130842 - MIR548AD
LOC100130891 - RPL5P22
LOC100130899 - TNRC6B
LOC100130950 - RABEP1
LOC100130950, SCIMP
LOC100130964
LOC100130987
LOC100131114 - RPS21P2
LOC100131146 - MIR4472-1
LOC100131159
LOC100131216 - MIR7977
LOC100131223 - RNU6-176P
LOC100131233 - MED28P5
LOC100131241 - CASC17
LOC100131348 - LOC100129138
LOC100131425 - LOC105375170
LOC100131465
LOC100131472 - NDUFA4
LOC100131635, BCL6
LOC100131676 - APOBEC1
LOC100131680 - LOC105377861
LOC100131736 - LOC105373719
LOC100131747 - LOC102723529
LOC100131939 - PTGS2
LOC100132056 - LOC442225
LOC100132086 - LOC105369729
LOC100132146 - ALS2CL
LOC100132229 - MIR548H4
LOC100132239 - LOC107986530
LOC100132242 - VEGFA
LOC100132524 - LOC105374721
LOC100132571 - CTSK
LOC100132626 - LOC105372932
LOC100132647 - LOC107985179
LOC100132659 - LOC105377874
LOC100132735
LOC100132735 - LOC100507477
LOC100132830 - LOC105377901
LOC100132834 - OGFRL1
LOC100132891
LOC100133127 - LOC441750
LOC100133225 - SIGLEC21P
LOC100133286
LOC100133985 - C2orf42
LOC100134391
LOC100192389 - LOC100131261
LOC100216346 - RNU6-1213P
LOC100270647 - MARK2P5
LOC100270804 - C20orf78
LOC100271907 - CIR1P1
LOC100286958 - LOC102467214
LOC100286992 - GRP
LOC100287014 - LOC105377623
LOC100287157 - LOC100130299
LOC100287189 - PTPRJ
LOC100287243 - TPM1
LOC100287290
LOC100287290 - MFSD1
LOC100287329, LTA
LOC100287335 - PCNX
LOC100287419
LOC100287592 - RNU6-480P
LOC100287613
LOC100287912 - LOC100130209
LOC100287944
LOC100287966 - RSPH14
LOC100287985 - MTND4P25
LOC100288097 - RN7SL675P
LOC100288146 - TET2
LOC100288437 - RNA5SP292
LOC100288510 - SALL4P1
LOC100288558 - ADAT2
LOC100288560 - RNA5SP505
LOC100288703 - TRIM67
LOC100288724 - GIMAP6
LOC100288803 - ZNF879
LOC100288962 - SLC34A2
LOC100288974 - SFTPD
LOC100289117 - FAM124B
LOC100289184 - LOC100420958
LOC100289193 - LOC100131441
LOC100289238 - LOC105378418
LOC100289360 - NCL
LOC100289416 - LOC105369455
LOC100289473
LOC100289479 - CDCA7
LOC100289580, PIEZO1
LOC100294145
LOC100294145 - HLA-DMB
LOC100379224
LOC100418730 - RPS27P24
LOC100418732 - LOC107984487
LOC100418768 - LOC101927483
LOC100418832 - LOC100418834
LOC100418835 - ZNF208
LOC100418882 - LOC105369942
LOC100418898
LOC100418956 - LOC100421158
LOC100419052 - CYP4F35P
LOC100419079 - LOC105370529
LOC100419356 - LOC105377458
LOC100419366 - LOC105370803
LOC100419451 - FAM200A
LOC100419458 - RNA5SP231
LOC100419511 - KCNE4
LOC100419513 - SATB2
LOC100419616 - RNU6-13P
LOC100419617 - ZFAT
LOC100419639 - LOC101928392
LOC100419685 - DSTNP5
LOC100419686, LOC107986003
LOC100419692 - LOC105375994
LOC100419716 - LSM1P2
LOC100419773 - ZNF12
LOC100419775 - ELK1P1
LOC100419779 - LOC105375299
LOC100419812 - LOC105376755
LOC100419825 - C1S
LOC100419872 - ZWINT
LOC100419906 - CXorf51B
LOC100419917 - RNU2-63P
LOC100420008 - LOC105376086
LOC100420061 - SLFN12L
LOC100420062, AP2B1
LOC100420096 - RPL21P7
LOC100420103 - SEPT5
LOC100420118 - LOC105379613
LOC100420121
LOC100420170 - FAM102B
LOC100420186, BICD1
LOC100420205 - ZFAND6
LOC100420230 - LOC100419795
LOC100420273 - LOC374890
LOC100420304 - PLEKHG1
LOC100420311
LOC100420404 - TNKS
LOC100420413 - NME8
LOC100420428 - RN7SKP203
LOC100420435 - LOC105373908
LOC100420510 - LOC105369458
LOC100420530
LOC100420530 - MUC21
LOC100420587
LOC100420587 - MAN1A2P1
LOC100420618 - HSD17B7P2
LOC100420620 - RN7SKP298
LOC100420647 - EIF4EP4
LOC100420666 - SLC40A1
LOC100420667 - SLC19A3
LOC100420746 - CARSP2
LOC100420760 - LOC105373282
LOC100420765 - YWHAQP1
LOC100420775 - RPS27P10
LOC100420804 - LOC391771
LOC100420845 - LOC100533622
LOC100420872 - LOC648927
LOC100420879 - SEPT14P21
LOC100420897 - MRPS36P5
LOC100420902 - MARK4
LOC100420948 - HMGN1P31
LOC100420957 - KLHL13
LOC100420958
LOC100421006 - ENPP6
LOC100421029 - XYLT1
LOC100421031 - CD2BP2
LOC100421074 - PCDHA1
LOC100421116 - TRIM33
LOC100421126 - LOC107984484
LOC100421201 - NDUFA5P6
LOC100421204 - LINC01537
LOC100421257 - LOC105372188
LOC100421273 - FNBP1L
LOC100421281 - LOC107985447
LOC100421294 - CYLC2
LOC100421303, DLG2
LOC100421308 - LOC105374669
LOC100421343 - LOC100533732
LOC100421368 - ZNF710
LOC100421385 - LOC107985187
LOC100421518 - TCP10
LOC100421527 - LOC107985129
LOC100421583 - RPL31P32
LOC100421611 - LOC105370604
LOC100421623 - LOC107986386
LOC100421637, TF
LOC100421642 - PSMC1P3
LOC100421673 - LOC100421160
LOC100421746 - MIR4536-1
LOC100421840
LOC100421842 - LOC105373143
LOC100422013 - LOC105379027
LOC100422026 - LOC100422189
LOC100422188
LOC100422209 - LOC100418721
LOC100422315 - LINC00577
LOC100422375 - KCNMB3P1
LOC100422385 - LOC440973
LOC100422478 - PDLIM1P3
LOC100422510
LOC100422580 - LOC100131284
LOC100422633 - CERS4
LOC100422639 - LOC107986260
LOC100422640 - FGB
LOC100422671
LOC100422695 - FAM185BP
LOC100422730 - RNU1-76P
LOC100422737
LOC100422737 - LOC105377928
LOC100505498
LOC100505498 - RPL6P5
LOC100505501 - RNA5SP267
LOC100505530
LOC100505530 - MIR4462
LOC100505549, ATP8B1
LOC100505555 - FBXL12
LOC100505664
LOC100505664 - LOC105372572
LOC100505711 - LOC107986538
LOC100505718
LOC100505739 - SULF1
LOC100505771 - STMN3
LOC100505774
LOC100505797
LOC100505797 - LOC400655
LOC100505817 - LOC105372190
LOC100505841
LOC100505851 - RNA5-8SP4
LOC100505853 - LOC105372203
LOC100505878 - RPL10AP9
LOC100505887 - CAMTA1
LOC100505938 - NXPH1
LOC100505985 - TFAP2D
LOC100506023, TNFSF4
LOC100506047
LOC100506047, LOC105374570
LOC100506085
LOC100506107 - RNU6ATAC13P
LOC100506124
LOC100506127
LOC100506178 - LOC401312
LOC100506188 - PRIM2
LOC100506207
LOC100506207 - LOC105374913
LOC100506236
LOC100506236 - LOC105375199
LOC100506253 - LOC441025
LOC100506258, SYT9
LOC100506289
LOC100506371 - RPH3AL
LOC100506393
LOC100506403
LOC100506406 - UGT3A1
LOC100506444 - LOC100129728
LOC100506457
LOC100506457 - TRIB2
LOC100506470 - LOC105372701
LOC100506472 - MGAT3
LOC100506474
LOC100506497, CPVL
LOC100506532
LOC100506532 - COL5A1
LOC100506569 - TMEM86A
LOC100506606, FAR2
LOC100506639 - ZNF131
LOC100506664 - LOC105375487
LOC100506679, TTLL1
LOC100506688 - NKD2
LOC100506746
LOC100506753
LOC100506753 - NPM1P52
LOC100506797
LOC100506834
LOC100506851
LOC100506858 - LOC107986398
LOC100506869 - LRIG3
LOC100506885
LOC100506922
LOC100506929
LOC100506974
LOC100506974 - CDRT15P1
LOC100507006 - LOC105374768
LOC100507053
LOC100507053 - ADH1B
LOC100507053, ADH4
LOC100507053, ADH6
LOC100507065, LOC105369807
LOC100507071
LOC100507073
LOC100507144
LOC100507175
LOC100507205
LOC100507291, NMNAT3
LOC100507291, RBP1
LOC100507346, PTCH1
LOC100507351 - LOC107985079
LOC100507377
LOC100507389
LOC100507406 - LOC100130476
LOC100507420
LOC100507431
LOC100507443, CRYGC
LOC100507460
LOC100507461
LOC100507461 - HNRNPA1P20
LOC100507477 - LOC105378025
LOC100507477, LOC107986652
LOC100507480 - LOC102724214
LOC100507506
LOC100507513
LOC100507516
LOC100507530
LOC100507530, MCPH1
LOC100507560
LOC100507560 - LOC390282
LOC100507562
LOC100507562 - LOC107984020
LOC100507616 - LOC105369904
LOC100507661 - LOC105374201
LOC100508631 - LOC101928721
LOC100526736 - ARHGAP24
LOC100526840 - ACMSD
LOC100528063 - LOC129656
LOC100533622 - LINC01419
LOC100533628 - LOC105370469
LOC100533670 - EFTUD1P2
LOC100533706 - ANO3
LOC100533710
LOC100533710 - HNRNPKP3
LOC100533733 - ZNF732
LOC100533736 - PRKRIRP9
LOC100533842 - CCL20
LOC100533853 - RNU6-953P
LOC100630920 - RNF122
LOC100631378
LOC100652871
LOC100652871 - GSTT2B
LOC100653395 - LOC101929694
LOC100859919 - LOC101928067
LOC100967223 - WBSCR17
LOC100967224 - SLC4A1APP2
LOC100996262 - LOC105377476
LOC100996263
LOC100996291
LOC100996291 - LOC105371912
LOC100996324
LOC100996324 - PTPN2
LOC100996325, LOC105374608
LOC100996338 - IRX3
LOC100996342
LOC100996342 - CECR5
LOC100996351, GNA15
LOC100996432 - DGCR6
LOC100996521
LOC100996549 - LOC105373421
LOC100996583
LOC100996583 - FAM213B
LOC100996634
LOC100996634 - PTCHD3P3
LOC100996634, LOC105377933
LOC100996635 - LOC101928219
LOC100996637 - LOC101927362
LOC100996654 - LOC643168
LOC100996679
LOC100996694 - MAD2L1
LOC100996696 - LOC107984481
LOC100996842, MPDU1
LOC100996860 - LOC105377916
LOC100996886
LOC101059916 - LOC105375369
LOC101060000
LOC101060021 - LOC105369788
LOC101060038
LOC101060038, LOC105376675
LOC101060076 - LOC101929321
LOC101060084
LOC101060084 - HPRT1P3
LOC101060089
LOC101060089 - LOC653303
LOC101060113 - TERF1P4
LOC101060158 - LOC105377412
LOC101060159 - RNU6-1047P
LOC101060363 - LOC105376856
LOC101060542 - LARP7P3
LOC101060796 - RNU6-417P
LOC101154643 - LOC107986766
LOC101448202
LOC101926886
LOC101926886 - LOC105374051
LOC101926892
LOC101926923 - LOC105374308
LOC101926926 - LOC105375899
LOC101926928 - LOC105370973
LOC101926934, SLC25A27
LOC101926935 - CFTRP1
LOC101926941 - RPS12P10
LOC101926942
LOC101926942 - HTR7
LOC101926943, GTF2I
LOC101926948 - SIT1
LOC101926955 - LOC100134868
LOC101926960 - GHR
LOC101926964
LOC101926964 - LOC105378764
LOC101926966 - RNU5E-7P
LOC101926967
LOC101926967, UBTF
LOC101926973
LOC101926974
LOC101926977
LOC101926982
LOC101926982 - RNU4-73P
LOC101926984 - KRT18P55
LOC101927012, JAKMIP2
LOC101927018, PHF12
LOC101927021 - UNCX
LOC101927025
LOC101927026
LOC101927026 - GRIN2A
LOC101927038 - LOC100129078
LOC101927040 - MRPS28
LOC101927040, LOC101927067
LOC101927043
LOC101927043, LOC107985882
LOC101927044
LOC101927045
LOC101927048
LOC101927062, LOC102725045
LOC101927066
LOC101927070
LOC101927072 - ELL2P3
LOC101927078
LOC101927078 - TRIM36
LOC101927078, KCNN2
LOC101927086
LOC101927087 - ANKRD50
LOC101927098 - RNA5SP484
LOC101927109 - LOC100419353
LOC101927115
LOC101927118, FABP12
LOC101927123
LOC101927123 - LINC01471
LOC101927141 - LOC100420845
LOC101927156
LOC101927156 - ITGA4
LOC101927166 - LOC105371808
LOC101927174
LOC101927174, LOC107986057
LOC101927178, PPP2R3C
LOC101927181 - GRIFIN
LOC101927200
LOC101927207
LOC101927207 - NGFR
LOC101927213
LOC101927216
LOC101927216 - LOC105370275
LOC101927235 - LOC105374697
LOC101927238 - SPRY2
LOC101927239 - CCL2
LOC101927243 - GCNT1P5
LOC101927245
LOC101927245 - LOC401472
LOC101927245, LOC105375686
LOC101927252
LOC101927259 - JADE1
LOC101927263 - PGAM1P12
LOC101927273 - LOC107985164
LOC101927280
LOC101927284
LOC101927286
LOC101927292
LOC101927293
LOC101927293 - PRIM2B
LOC101927300 - LINC01475
LOC101927314
LOC101927314 - MIR2113
LOC101927318, AQP2
LOC101927329 - LOC105376087
LOC101927334, LOC107984903
LOC101927342
LOC101927346 - HSP90AB5P
LOC101927354
LOC101927354, LOC107986764
LOC101927357
LOC101927359
LOC101927363 - LOC107986223
LOC101927366, TMEFF2
LOC101927369, LOC107985055
LOC101927378 - HMGN2P11
LOC101927389 - TMEM100
LOC101927394
LOC101927394 - LMCD1-AS1
LOC101927400
LOC101927404 - LOC105372168
LOC101927412
LOC101927414
LOC101927421
LOC101927421 - LOC105379160
LOC101927436 - SCARB1
LOC101927437, CLYBL
LOC101927450 - CHCHD2P9
LOC101927460, LOC105379160
LOC101927461 - LINC01164
LOC101927464
LOC101927479 - ARHGEF19
LOC101927484
LOC101927484 - OR9K1P
LOC101927487 - LOC105375706
LOC101927488 - GRAMD3
LOC101927494
LOC101927497
LOC101927502
LOC101927511 - IMPA2
LOC101927518 - LOC105377196
LOC101927518 - LOC105377196 x PDLIM5
LOC101927525
LOC101927525; LOC101927525; LOC101927525; LOC101927525
LOC101927542, LOC107985037
LOC101927548 - LOC105372019
LOC101927549
LOC101927549 - LOC105378468
LOC101927558
LOC101927558 - LOC105375167
LOC101927566 - LOC101927595
LOC101927571 - UBE2CP2
LOC101927573 - LINC01435
LOC101927575
LOC101927575 - SLC28A3
LOC101927577 - DNMT3AP1
LOC101927579, GOLGA8H
LOC101927580
LOC101927580 - LOC729159
LOC101927587
LOC101927587, LOC101927560
LOC101927598
LOC101927598 - GNG2
LOC101927605
LOC101927609
LOC101927609, LOC107986772
LOC101927613, INPP4B
LOC101927616
LOC101927616 - LOC105370066
LOC101927619 x LOC105369366 - LOC105369367
LOC101927627
LOC101927627 - LINC00676
LOC101927630
LOC101927630 - SNX13
LOC101927632
LOC101927636
LOC101927636 - GYPB
LOC101927650 - LINC00922
LOC101927653, LOC100506869
LOC101927657 - LOC105375749
LOC101927668
LOC101927686 - RPL30P8
LOC101927694 - MIR4419B
LOC101927697
LOC101927697 - EBF1
LOC101927697 - EBF1 x SASH1
LOC101927701 - LOC402076
LOC101927709 - LOC107985816
LOC101927712
LOC101927729
LOC101927729 - RBM8B
LOC101927740 - RNF145
LOC101927741, SPATS2L
LOC101927745
LOC101927745 - CYCSP42
LOC101927761
LOC101927761, RAD50
LOC101927764
LOC101927766
LOC101927768, HS3ST5
LOC101927768, HS3ST5 x GNAT3, LOC107986812
LOC101927770
LOC101927780
LOC101927789 - LOC105369346
LOC101927797
LOC101927809
LOC101927815
LOC101927825
LOC101927825 - SMPD1
LOC101927844
LOC101927844 - LMO4
LOC101927845
LOC101927871
LOC101927876 - IGSF21 x LOC105371272 - LOC105371273
LOC101927881 - LOC151121
LOC101927888 - LOC107986560
LOC101927896 - LOC105373937
LOC101927898, MAP3K3
LOC101927902, LINC01004
LOC101927907, LRRTM4
LOC101927914
LOC101927934 - RN7SL541P
LOC101927936 - LMO1
LOC101927947
LOC101927949 - SPTLC1P4
LOC101927960
LOC101927964 - LOC105376368
LOC101927967
LOC101927967 - CYCSP6
LOC101927967, LOC105374817
LOC101927973 - LOC102724420
LOC101927978
LOC101927978, ZFHX3
LOC101927995, LOC105377013
LOC101928004
LOC101928004 - LOC105374903
LOC101928008, SBF2
LOC101928014 - BARX1 x SCG5 - GREM1
LOC101928015 - LOC105377015
LOC101928036
LOC101928036 - GPR85
LOC101928047, LOC101928004
LOC101928068, EFCAB2
LOC101928075
LOC101928080
LOC101928084, SPAG16
LOC101928087 - JRK
LOC101928096
LOC101928100
LOC101928103
LOC101928107 - LINC01548
LOC101928111 - LOC401040
LOC101928114
LOC101928120, SHC1
LOC101928126 - LOC105372790
LOC101928132 - SPON1
LOC101928134
LOC101928135
LOC101928135 - ARPP21
LOC101928137
LOC101928140, PTPRK
LOC101928150 - LINC00706
LOC101928156
LOC101928161, NCKAP5
LOC101928163, E2F2
LOC101928167, LOC102724651
LOC101928174
LOC101928174 - LOC100132824
LOC101928174 x CCAT2, CASC8
LOC101928196
LOC101928201 - MTND6P12
LOC101928202 - FCRL5
LOC101928216
LOC101928219
LOC101928219 - LOC102723661
LOC101928223 - LOC107986241
LOC101928230
LOC101928230 - LOC105371356
LOC101928233 - LOC101928255
LOC101928235 - NTN1
LOC101928236
LOC101928249, LINC01010
LOC101928263, CSRNP1
LOC101928266, NTN1
LOC101928270 - PALMD
LOC101928271 - APOB
LOC101928272
LOC101928272 - LOC105376402
LOC101928277
LOC101928278
LOC101928279
LOC101928279 - LINC01396
LOC101928280
LOC101928280 - LOC101928307
LOC101928280 - LOC101928307 x SLC22A3
LOC101928283
LOC101928288 - LOC105377535
LOC101928298 - TCEB1P3
LOC101928304 - FAM8A6P
LOC101928306 - CYTL1
LOC101928316
LOC101928334
LOC101928334 - LOC101928370
LOC101928338
LOC101928354
LOC101928354 - LOC107986572
LOC101928369
LOC101928383, SCRG1
LOC101928387
LOC101928387 - RNU1-146P
LOC101928392
LOC101928392 - CDH13
LOC101928399
LOC101928404, RGS5
LOC101928406 - LOC644906
LOC101928409 - HAND2
LOC101928418, MYOCD
LOC101928423
LOC101928433 - LOC107986573
LOC101928436
LOC101928437
LOC101928441 - SOX5
LOC101928446, CDH13
LOC101928448
LOC101928448 - LOC105378979
LOC101928448, LOC105378978
LOC101928449
LOC101928449 - LOC105369873
LOC101928462, LOC105370594
LOC101928462, TSHR
LOC101928464, ZNF433
LOC101928477
LOC101928487
LOC101928491, CAP2
LOC101928504 - DYNLL1P1
LOC101928505
LOC101928505 - LOC101928539
LOC101928505 - LOC101928539 x CTBP2
LOC101928509
LOC101928512, CD247
LOC101928516
LOC101928516, LOC105377858
LOC101928519 - LOC105374961
LOC101928519, LOC105374958
LOC101928523 - SMC2-AS1
LOC101928529 - ZNF852
LOC101928539
LOC101928539 - LOC101928569
LOC101928539 - LOC101928569 x C7orf31
LOC101928540, FILIP1
LOC101928551 - ADAM29
LOC101928551 - ADAM29 x TAF4B
LOC101928563 - RPL18P8
LOC101928565 - XCL2
LOC101928570
LOC101928570 - LOC105377864
LOC101928583
LOC101928599 - LOC105370600
LOC101928617, RPL21P106
LOC101928627 - LOC105373155
LOC101928631
LOC101928635
LOC101928635, AQP9
LOC101928635, LIPC
LOC101928661
LOC101928673, TNFSF4, LOC100506023
LOC101928679 - LOC107986205
LOC101928679 - LOC107986205; LOC101928679 - LOC107986205; LOC101928679 - LOC107986205; LOC101928679 - LOC107986205; LOC101928679 - LOC107986205
LOC101928688 - CDK13
LOC101928694, LIPC
LOC101928705 - LOC105369711
LOC101928710 - CYTH1
LOC101928711 - LOC102724550
LOC101928721 - MIR4801
LOC101928728
LOC101928731, CRADD
LOC101928737 - JPH3
LOC101928743
LOC101928764
LOC101928765
LOC101928765 - LOC105373920
LOC101928766
LOC101928767 - LOC105370607
LOC101928778 - SEC16B
LOC101928782
LOC101928782 - LOC100533635
LOC101928791
LOC101928813
LOC101928813 - LRRC32
LOC101928816, SP100
LOC101928819 - RPL21P55 x LOC285232 - LINC00506
LOC101928820 - DUTP5
LOC101928842
LOC101928842 - RPL7P27
LOC101928844
LOC101928845, LOC105372288
LOC101928849 - BRINP1
LOC101928851 - LOC105377670
LOC101928858 - LOC105379007
LOC101928866
LOC101928875, ZBTB16
LOC101928880 - LOC107984862
LOC101928881 - NEU2
LOC101928882
LOC101928886 - ZNF787
LOC101928893
LOC101928894 - LOC105376662
LOC101928912
LOC101928923
LOC101928936 - RNGTT
LOC101928937, ANKS1B
LOC101928944
LOC101928944 - MTCO3P25
LOC101928948 - RPS24P11
LOC101928957
LOC101928978
LOC101928989
LOC101928992
LOC101928994, HKDC1
LOC101929006
LOC101929011
LOC101929011 - BUD13
LOC101929014 - RNU5B-5P
LOC101929023
LOC101929028 - LOC105379297
LOC101929034 - IRX4
LOC101929048, LINC01182
LOC101929054 - PPM1M
LOC101929057, MDN1
LOC101929064, MAPK10
LOC101929066 - NAT1
LOC101929072
LOC101929072 - MICA
LOC101929077
LOC101929087 - LOC102723686
LOC101929095
LOC101929095, C1QTNF7
LOC101929105 - TBC1D27
LOC101929123 - LOC107986219
LOC101929128 - LOC107986914
LOC101929141 - PRPSAP2
LOC101929142 - RPL21P69
LOC101929147
LOC101929154 - AP3B1
LOC101929161
LOC101929161 - RNU7-126P
LOC101929163
LOC101929163, BTNL2
LOC101929163, C6orf10
LOC101929164
LOC101929172
LOC101929172 - LOC107986922
LOC101929174
LOC101929174 - GRM5-AS1
LOC101929199
LOC101929199 - MRPL51P1
LOC101929200
LOC101929216 - GDF10
LOC101929224 - CAMSAP2
LOC101929229 - LOC101929248
LOC101929230
LOC101929230 - LOC645949
LOC101929231
LOC101929232
LOC101929241
LOC101929248 - XKR6
LOC101929256 - LOC105376477
LOC101929258, LOC107986930
LOC101929272, DTNB
LOC101929279
LOC101929279 - RNU6-598P
LOC101929282 - LOC105373686
LOC101929284 - SEMA5A
LOC101929288 - LOC101929312
LOC101929294
LOC101929295
LOC101929309
LOC101929321
LOC101929321 - RPL5P17
LOC101929333
LOC101929352
LOC101929353 - SNORA101A
LOC101929355
LOC101929359 - TAS2R1
LOC101929367 - PHLDA3
LOC101929378
LOC101929378 - NR4A2
LOC101929380
LOC101929384, SLC6A12
LOC101929386, ALK
LOC101929395 - LOC107985398
LOC101929406 - LOC105378617
LOC101929411 - LOC107986105
LOC101929422 - LOC100128373
LOC101929445 - LINC01264
LOC101929446 - LOC105375976
LOC101929447
LOC101929448
LOC101929448 - DDX3P3
LOC101929450 - LOC101929470
LOC101929452
LOC101929452 - RN7SKP112
LOC101929454 - LOC100270647
LOC101929457
LOC101929457 - LOC105370906
LOC101929468
LOC101929468 - RPL6P14
LOC101929475
LOC101929484 - LOC101929504
LOC101929485
LOC101929486
LOC101929486 - SPTLC3
LOC101929488 - RPL30P10
LOC101929492
LOC101929492 - LOC105379360
LOC101929497 - RN7SKP121
LOC101929504 - LOC101929523
LOC101929507
LOC101929507, LINC00583
LOC101929524
LOC101929526, DTD1
LOC101929528 - UBXN2B
LOC101929541
LOC101929551
LOC101929551 - LINC00298
LOC101929554 - KITLG
LOC101929560 - ARNT2
LOC101929563
LOC101929565
LOC101929566
LOC101929567 - LOC105373411
LOC101929577
LOC101929578
LOC101929580
LOC101929592, ST3GAL3
LOC101929594, TTC28
LOC101929596 - HNRNPLL
LOC101929608
LOC101929628
LOC101929633 - RNA5SP110
LOC101929634 - MIR4710
LOC101929643 - YWHAQ
LOC101929660 - LOC101929681
LOC101929667
LOC101929679
LOC101929680, SCN1A
LOC101929694 - LOC100129297
LOC101929694 - LOC100129297 x ITGA6
LOC101929698, NOL4L
LOC101929703 - LOC284620
LOC101929705
LOC101929705, C6orf223
LOC101929707
LOC101929710
LOC101929710 - CAST
LOC101929710, LOC107986362
LOC101929726
LOC101929733 - KCNF1
LOC101929750
LOC101929756
LOC101929770
LOC101929770, SUPT3H
LOC101929863 - PI3
LOC101929902
LOC101929926 - RNU7-182P
LOC101929943 - RALYL
LOC101929947
LOC101929951
LOC101929951 - ARHGAP12
LOC101929963 - FUCA1P1
LOC101929964 - LINC01184
LOC101929967 - LOC387869
LOC101929974
LOC101930023
LOC101930028 - LOC105377611
LOC101930041
LOC101930048
LOC101930053
LOC101930053, LOC105375956
LOC101930164
LOC101930275 - FGL1
LOC101930370
LOC101930452
LOC101930496
LOC102467217 - RNU2-49P
LOC102467224
LOC102467225 - RNU7-34P
LOC102467226 - LOC107986390
LOC102467655
LOC102477328
LOC102546226 - LINC00461
LOC102606465
LOC102659288
LOC102659288, LOC105375172
LOC102723313
LOC102723321
LOC102723323
LOC102723323 - LOC107984892
LOC102723341 - LOC105377986
LOC102723344 - USP3
LOC102723346 - NAPGP2
LOC102723364
LOC102723370
LOC102723389 - LOC105374323
LOC102723403
LOC102723409
LOC102723409, LAMA2
LOC102723415
LOC102723427 - LOC105375341
LOC102723436
LOC102723436, CDC7
LOC102723442 - RPL35AP
LOC102723444, TNFAIP8
LOC102723445
LOC102723446
LOC102723446 - ZNF619P1
LOC102723471
LOC102723481 - LOC102723493
LOC102723493
LOC102723505 - LINC01152
LOC102723507
LOC102723516
LOC102723525 - LOC105374488
LOC102723526
LOC102723526 - LOC285697
LOC102723529
LOC102723533 - LOC105375277
LOC102723536 - LOC105371152
LOC102723543 - LAX1
LOC102723544, SLC6A13
LOC102723546, LOC107985705
LOC102723557
LOC102723560
LOC102723561 - GUSBP1
LOC102723567 - RPL38
LOC102723568
LOC102723568, LOC105376624
LOC102723574 - LOC107986739
LOC102723576
LOC102723594 - LOC285043
LOC102723604, GNG2
LOC102723633 - OLIG3
LOC102723639
LOC102723639 - LOC105370003
LOC102723649 - LOC442263
LOC102723654
LOC102723661 - RNU1-130P
LOC102723670
LOC102723686 - LOC105375577
LOC102723686 x GNA14, GNA14-AS1
LOC102723706, SEPT3
LOC102723708 - LOC105371159
LOC102723714 - ARID3B
LOC102723724
LOC102723725 - RPL31P4
LOC102723727 - INTS7
LOC102723729
LOC102723730
LOC102723741, C5orf56
LOC102723761 - BATF3
LOC102723764 - LOC105374561
LOC102723765 - AHNAK
LOC102723778 - LOC105374564
LOC102723796 - ZNF23
LOC102723798, SBNO2
LOC102723803
LOC102723803 - LOC105375951
LOC102723834
LOC102723834 - LOC107985352
LOC102723839 - RN7SL383P
LOC102723854
LOC102723855 - TMEM8C
LOC102723878
LOC102723879 - LOC102723895
LOC102723886
LOC102723886 - ZC3H11B
LOC102723886, LOC107985272
LOC102723899
LOC102723906
LOC102723906 - LOC105377600
LOC102723920, LOC339975
LOC102723932
LOC102723944
LOC102723944, LOC105374882
LOC102723952 - LOC101928359
LOC102723966 - C11orf53
LOC102723983 - BIN2
LOC102724000
LOC102724001
LOC102724008 - FOXN2
LOC102724015
LOC102724036
LOC102724036 - NTRK2
LOC102724039 - PTER
LOC102724048
LOC102724068
LOC102724072
LOC102724080 - LOC105376123
LOC102724084
LOC102724084, LOC105371357
LOC102724087
LOC102724092
LOC102724096 - LOC101927888
LOC102724104
LOC102724122
LOC102724122 - LINCR-0003
LOC102724139 - LINC00377
LOC102724142 - BCL11A
LOC102724145 - LOC100507461
LOC102724158 - RN7SL335P
LOC102724168, LOC107986617
LOC102724188
LOC102724208 - RNU6ATAC20P
LOC102724210
LOC102724227 - LOC107984527
LOC102724233, LOC105374778
LOC102724253 - LOC107983968
LOC102724265 - LOC105379407
LOC102724289 - ATP5LP5
LOC102724297
LOC102724297, CCR5
LOC102724301 - LOC390255
LOC102724322
LOC102724323 - MARCH8
LOC102724330 - ST18
LOC102724338 - MTND6P27
LOC102724339
LOC102724339 - RNA5SP236
LOC102724340
LOC102724351
LOC102724355
LOC102724355 - EIF4A1P1
LOC102724357 - LOC101929484
LOC102724373, LOC105374786
LOC102724382
LOC102724389
LOC102724389 - LOC101927723
LOC102724404, CYFIP2
LOC102724406, SIM1
LOC102724417
LOC102724419
LOC102724422 - LOC107984041
LOC102724438
LOC102724439 - RPL23AP59
LOC102724443 - LOC105377918
LOC102724446
LOC102724465
LOC102724467 - SLC7A5
LOC102724481
LOC102724495 - LOC105375471
LOC102724497
LOC102724502 - OLIG2
LOC102724508, ITGB3
LOC102724509
LOC102724511 - RPL12P23
LOC102724520
LOC102724528, DNM3
LOC102724539 - LOC105376695
LOC102724542
LOC102724542 - LOC105374829
LOC102724550
LOC102724552, RERE
LOC102724557 - LOC105379048
LOC102724566
LOC102724571 - H6PD
LOC102724584, RUNX1
LOC102724589 - LOC107984272
LOC102724596
LOC102724596 - RPL21P124
LOC102724612 - RN7SKP135
LOC102724618
LOC102724623
LOC102724627 - LOC105378504
LOC102724651
LOC102724657
LOC102724659, C1orf167
LOC102724661 - LOC101928778
LOC102724665 - LOC107986533
LOC102724679
LOC102724680
LOC102724684 - LOC100288125
LOC102724699
LOC102724699 - ADIPOQ
LOC102724708, CPA6
LOC102724715 - TMEM98
LOC102724740
LOC102724754 - FAM20B
LOC102724785
LOC102724785 - LOC105377508
LOC102724800
LOC102724801
LOC102724802, RORA
LOC102724810
LOC102724810 - LOC107986436
LOC102724816 - TOR1B
LOC102724834
LOC102724834 - LOC105369895
LOC102724845
LOC102724851
LOC102724863 - NEK4P3
LOC102724874 - LOC105375911
LOC102724874 - LOC105375911 x DAB2IP
LOC102724880
LOC102724880 - LOC101929128
LOC102724892 - LPAR3
LOC102724913
LOC102724919 - LOC100131939
LOC102724929
LOC102724934
LOC102724934 - LOC105370428
LOC102724943
LOC102724943 - MIR4278
LOC102724945
LOC102724945 - LOC100421787
LOC102724946
LOC102724950 - LOC105372614
LOC102724957
LOC102724960
LOC102724968
LOC102724968 - LOC105372620
LOC102725019 - HLA-DQA2
LOC102725045
LOC102725045, LOC101927062
LOC102725048 - UNC93A
LOC102725068
LOC102725082
LOC102725148
LOC102725148 - LOC105372189
LOC102725176
LOC102725191
LOC102725191 - LOC107986769
LOC102725238
LOC102800447
LOC102800447 - ETAA1
LOC103021296
LOC105369165
LOC105369165 - RNU6-997P
LOC105369165 - RNU6-997P x CD96
LOC105369166
LOC105369168
LOC105369168 - LOC107985812
LOC105369168 x LOC107984480 - LOC101927786
LOC105369171, PARK2
LOC105369177, STARD4-AS1
LOC105369192
LOC105369197
LOC105369197, FPR3
LOC105369212
LOC105369212, NR2F2-AS1
LOC105369213
LOC105369214, ROPN1L
LOC105369289 - LOC105376000
LOC105369292 - LOC101927745
LOC105369296 - LOC105372291
LOC105369301
LOC105369301, CLDN14
LOC105369302
LOC105369304 - SAMSN1
LOC105369308
LOC105369309
LOC105369322
LOC105369325
LOC105369342 - SLC22A11
LOC105369346 - MALAT1
LOC105369349 - LOC105369350
LOC105369359 - OR7E1P
LOC105369360
LOC105369366 - LOC105369367
LOC105369367 - LOC105369368
LOC105369368 - MYEOV
LOC105369370 - LOC102724265
LOC105369376 - LOC100421204
LOC105369379, PDE2A
LOC105369381
LOC105369381 - P2RY2
LOC105369397
LOC105369402, GAB2
LOC105369403, NARS2
LOC105369405 - LOC107984424
LOC105369406 - LOC105369408
LOC105369408 - RNU6-544P
LOC105369409 - LOC101928944
LOC105369410 - RPS28P7
LOC105369421, C11orf73
LOC105369427
LOC105369428 - TUBB4BP4
LOC105369438
LOC105369438, PIWIL4
LOC105369439
LOC105369440 - LOC105369441
LOC105369441 - LOC107984377
LOC105369448 - LOC105369449
LOC105369452 - LOC105369453
LOC105369453 - LOC105369454
LOC105369460 - RPS6P17
LOC105369463 - LOC102723862
LOC105369464 - PDGFD
LOC105369466 - LOC107984380
LOC105369468
LOC105369474 - GUCY1A2
LOC105369487 - ARHGAP20
LOC105369496 - LOC105369498
LOC105369498 - LOC101928847
LOC105369499
LOC105369501
LOC105369501 - LOC107984390
LOC105369506 - CADM1
LOC105369511 - FTLP7
LOC105369512
LOC105369513
LOC105369513 - LOC107984393
LOC105369519
LOC105369519 - DDX6
LOC105369520, PVRL1
LOC105369528
LOC105369529 - LOC107984399
LOC105369539 - LOC105369541
LOC105369540
LOC105369541 - PHBP17
LOC105369543 - ZNF202
LOC105369544 - OR6M2P
LOC105369545
LOC105369547
LOC105369550
LOC105369562 - LOC107984379
LOC105369563 - LOC105369564
LOC105369564
LOC105369564 - LOC107984408
LOC105369566
LOC105369568
LOC105369568 - LOC101929538
LOC105369572 - BARX2
LOC105369574
LOC105369574 - MIR8052
LOC105369575 - LOC105369576
LOC105369580, OPCML
LOC105369583 - LOC105369584
LOC105369584 - LOC105369586
LOC105369587 - LOC105369589
LOC105369591
LOC105369591 - RPUSD4
LOC105369593, IQSEC3
LOC105369597
LOC105369597, LOC101929432
LOC105369608 - LOC105369611
LOC105369611 - HSPA8P5
LOC105369612
LOC105369612 - CCND2-AS1
LOC105369617
LOC105369623
LOC105369623 - CD9
LOC105369625
LOC105369625, CD9
LOC105369628
LOC105369628 - RPL31P10
LOC105369639
LOC105369653
LOC105369663 - APOLD1
LOC105369677
LOC105369682 - TCP1P3
LOC105369684
LOC105369687 - LOC105369688
LOC105369688
LOC105369688 - PDE3A
LOC105369698
LOC105369705
LOC105369705 - LOC107984482
LOC105369705, LOC105369704
LOC105369706, ITPR2
LOC105369709
LOC105369709 - PTHLH
LOC105369710
LOC105369711 - LOC101928735
LOC105369715
LOC105369715 - LOC105369717
LOC105369718 - LOC100422352
LOC105369723
LOC105369726 - RNU6-472P
LOC105369729 - LOC100128817
LOC105369730 - KIF21A
LOC105369735
LOC105369735 - LRRK2
LOC105369736
LOC105369736, LRRK2
LOC105369736, MUC19
LOC105369738
LOC105369739 - LOC100420897
LOC105369740 - ADAMTS20
LOC105369743
LOC105369743 - LOC105369744
LOC105369743 x LOC105369743
LOC105369744 - LINC00938
LOC105369746
LOC105369747 - LOC100506099
LOC105369750
LOC105369750 - SENP1
LOC105369753
LOC105369771 - KRT80
LOC105369775, HOXC12
LOC105369780
LOC105369780, IKZF4, LOC105369781
LOC105369781, IKZF4
LOC105369782
LOC105369787 - LOC101060021
LOC105369791
LOC105369791 - RNU6-279P
LOC105369803
LOC105369807, LOC100507065
LOC105369812
LOC105369818
LOC105369818, IL26
LOC105369819 - LOC100507195
LOC105369823, BEST3
LOC105369828, PTPRB
LOC105369831 - LOC105369832
LOC105369838
LOC105369838 - LOC101928137
LOC105369839 - RPL31P48
LOC105369840 - LOC105369841
LOC105369841 - LOC100507377
LOC105369845
LOC105369846 - RN7SL734P
LOC105369850
LOC105369854 - LOC105369855
LOC105369855 - LOC105369856
LOC105369856 - NAV3
LOC105369860 - MRPL11P3
LOC105369873
LOC105369874 - LOC107984536
LOC105369875
LOC105369875 - SLC6A15
LOC105369876
LOC105369878 - LOC105369879
LOC105369887 - LOC728084
LOC105369890
LOC105369890 - LOC105369892
LOC105369892 - LOC105369893
LOC105369893 - LOC102724834
LOC105369895 - LINC00615
LOC105369896
LOC105369896 - LOC105369900
LOC105369900 - LOC105369901
LOC105369901 - C12orf79
LOC105369905
LOC105369912 - LOC105369913
LOC105369913 - LOC441644
LOC105369913 - LOC441644; PLXNC1
LOC105369914 - MIR492
LOC105369915 - NDUFA12
LOC105369923
LOC105369928, LOC105369927
LOC105369929 - RMST
LOC105369935 - MYBPC1
LOC105369942
LOC105369944
LOC105369944 - LINC00485
LOC105369949
LOC105369956 - LOC105369958
LOC105369960 - ST13P3
LOC105369963 - LOC390358
LOC105369965, WSCD2
LOC105369971
LOC105369971 - ANKRD33
LOC105369973 - LOC105369797
LOC105369980 - LOC105369981
LOC105369987 - RPS15AP32
LOC105369991 - LINC01234
LOC105369995
LOC105369995 - LOC105369996
LOC105369996 - TBX5
LOC105369998
LOC105369999 - LOC107984437
LOC105370003
LOC105370003 - LOC105370004
LOC105370005 - MIR4472-2
LOC105370013 - RPL17P37
LOC105370018
LOC105370019
LOC105370020
LOC105370020 - SRRM4
LOC105370027
LOC105370027, CCDC60
LOC105370027, TMEM233
LOC105370032
LOC105370050
LOC105370052
LOC105370053 - TMEM132B
LOC105370055 - LOC100419701
LOC105370057 - LOC101927464
LOC105370062
LOC105370064
LOC105370064 - LOC105370065
LOC105370065 - LOC100420116
LOC105370067
LOC105370067 - LOC100420119
LOC105370068 - LOC105370069
LOC105370069 - LOC100419932
LOC105370076 - LOC100190940
LOC105370078 - FZD10-AS1
LOC105370084 - LOC105370085
LOC105370092 - MUC8
LOC105370099, PSPC1P1
LOC105370103
LOC105370108
LOC105370108 - LINC00540
LOC105370112
LOC105370113
LOC105370115
LOC105370118 - CLUHP9
LOC105370120 - AMER2
LOC105370124
LOC105370126 - RNY1P1
LOC105370129 - GSX1
LOC105370132 - FLT3
LOC105370135 - EIF4A1P7
LOC105370141 - KATNAL1
LOC105370145 - LOC102723392
LOC105370150
LOC105370150 - RXFP2
LOC105370158
LOC105370158, LINC00457
LOC105370163, DCLK1
LOC105370169 - NXT1P1
LOC105370174 - VWA8
LOC105370176
LOC105370176 - DGKH
LOC105370177
LOC105370177 - TNFSF11
LOC105370183, SMIM2-AS1
LOC105370185 - LINC00330
LOC105370187
LOC105370187 - LOC107984619
LOC105370191 - ZC3H13
LOC105370195
LOC105370196 - NAP1L4P3
LOC105370201 - LINC00462
LOC105370202
LOC105370208, TPTE2P3
LOC105370210
LOC105370210 - LINC00558
LOC105370213 - LOC107984565
LOC105370214
LOC105370214 - RN7SKP6
LOC105370217 - PCDH17
LOC105370220 - HMGN2P39
LOC105370222 - RNU7-88P
LOC105370224 - RPP40P2
LOC105370231 - RAC1P8
LOC105370233
LOC105370234 - LINC00376
LOC105370236
LOC105370240 - LGMNP1
LOC105370243
LOC105370245 - MIR4704
LOC105370246
LOC105370246 - LINC00364
LOC105370247, PCDH9
LOC105370250 - LOC107984622
LOC105370251, LOC105370252
LOC105370253 - ZDHHC20P4
LOC105370255
LOC105370259
LOC105370260 - RIOK3P1
LOC105370266
LOC105370269
LOC105370269 - RPL7P44
LOC105370272 - LINC00331
LOC105370273
LOC105370273 - NIPA2P5
LOC105370275
LOC105370282 - LOC105370283
LOC105370283
LOC105370283 - PTMAP5
LOC105370284 - LOC105370285
LOC105370285
LOC105370286
LOC105370286 - SLITRK1
LOC105370289, LINC00333
LOC105370290 - LINC00375
LOC105370299 - TXNL1P1
LOC105370301
LOC105370306
LOC105370310 - LINC01049
LOC105370314 - MIR17HG
LOC105370315, GPC5
LOC105370321 - CLDN10
LOC105370324
LOC105370324 - RPL7AP61
LOC105370325, LOC105370324
LOC105370330 - DOCK9
LOC105370338 - LOC105370339
LOC105370339 - LINC01309
LOC105370340 - LOC107984624
LOC105370344 - DAOA-AS1
LOC105370345
LOC105370350
LOC105370350 - FAM155A
LOC105370355 - HCFC2P1
LOC105370359
LOC105370359 - LOC107984602
LOC105370360 - RN7SKP10
LOC105370362
LOC105370370
LOC105370373
LOC105370384, CDC16
LOC105370397, LOC107984671
LOC105370401, TRA
LOC105370413 - STXBP6
LOC105370419 - LOC105370420
LOC105370420
LOC105370422 - BTF3P2
LOC105370425
LOC105370429 - RPS6P24
LOC105370439 - LOC105370440
LOC105370452
LOC105370453
LOC105370456 - SSTR1
LOC105370467
LOC105370467 - LOC644919
LOC105370469
LOC105370472 - LOC101927351
LOC105370473 - LOC105370472
LOC105370476
LOC105370481
LOC105370481 - MDGA2
LOC105370487
LOC105370491
LOC105370500, FERMT2
LOC105370503
LOC105370504
LOC105370504, LOC105370503
LOC105370507
LOC105370507 - CDKN3
LOC105370508 - LOC107984708
LOC105370511 - LOC102723670
LOC105370512 - LOC105370513
LOC105370514 - LOC101927690
LOC105370516 - NAA30
LOC105370526, HIF1A
LOC105370529
LOC105370529 - ATP5A1P4
LOC105370531
LOC105370531, RHOJ
LOC105370534
LOC105370537 - FUT8-AS1
LOC105370555
LOC105370555, ADAM21
LOC105370558
LOC105370564 - VSX2
LOC105370571 - FOS
LOC105370572
LOC105370575
LOC105370575 - ESRRB
LOC105370582
LOC105370599 - LOC101928599
LOC105370601 - RNU6ATAC28P
LOC105370603
LOC105370603 - RNU6-976P
LOC105370604
LOC105370604 - RNU3P3
LOC105370607
LOC105370607 - LOC283585
LOC105370608 - LOC105370610
LOC105370610
LOC105370611 - GALC
LOC105370612
LOC105370615 - MPPE1P1
LOC105370617
LOC105370619 - LOC105370620
LOC105370622, TTC7B
LOC105370623
LOC105370625
LOC105370625 - SMEK1
LOC105370627
LOC105370631
LOC105370631 - FAM181A-AS1
LOC105370639 - LOC105370640
LOC105370643 - TCL6
LOC105370645 - LOC105370646
LOC105370647 - LOC105370648
LOC105370648 - LOC101929241
LOC105370651 - LINC01550
LOC105370655
LOC105370655 - LOC107987207
LOC105370659 - BCL11B
LOC105370660
LOC105370668
LOC105370668 - LOC105370669
LOC105370669 - DLK1
LOC105370670
LOC105370680
LOC105370681
LOC105370690
LOC105370706
LOC105370706 - LOC107984654
LOC105370726 - LOC105370728
LOC105370733
LOC105370737
LOC105370737 - ATP10A
LOC105370739 - LOC107984780
LOC105370759
LOC105370759 - TMCO5B
LOC105370762 - GJD2
LOC105370763 - LOC105370765
LOC105370765
LOC105370766
LOC105370766 - LOC100507480
LOC105370767 - LOC105370769
LOC105370768
LOC105370772
LOC105370773 - TMCO5A
LOC105370775 - C15orf53
LOC105370777
LOC105370777, C15orf54
LOC105370781, LOC105370777
LOC105370790 - ITPKA
LOC105370790, RTF1
LOC105370791
LOC105370795, TMEM87A
LOC105370802
LOC105370804, SEMA6D
LOC105370805 - SLC24A5
LOC105370811, FAM227B
LOC105370816 - SCG3
LOC105370826
LOC105370829 - RSL24D1
LOC105370831
LOC105370833, LOC145783
LOC105370834
LOC105370834 - LOC107984724
LOC105370839
LOC105370847
LOC105370848
LOC105370866
LOC105370868
LOC105370878
LOC105370878 - LOC105370880
LOC105370880 - LOC107984781
LOC105370904
LOC105370906
LOC105370911
LOC105370912
LOC105370912 - IREB2
LOC105370913
LOC105370913 - LOC646934
LOC105370921 - LOC102724001
LOC105370953 - AGBL1
LOC105370955
LOC105370955 - LOC107984735
LOC105370956 - LOC102724465
LOC105370958 - LOC105370959
LOC105370966
LOC105370969
LOC105370973 - TRY-GTA12-1
LOC105370978, FAM174B
LOC105370981
LOC105370982
LOC105370985 - LOC105370986
LOC105370987
LOC105370987 - LOC105370988
LOC105370988
LOC105370990, LOC105370991
LOC105370991
LOC105370995 - RNU2-3P
LOC105371001 - LOC105371002
LOC105371002 - FAM149B1P1
LOC105371005 - LOC107984764
LOC105371007 - LINC00923
LOC105371008 - RNU6-1186P
LOC105371010 - LOC105371011
LOC105371011
LOC105371016
LOC105371017 - LOC107984790
LOC105371021 - CERS3-AS1
LOC105371025 - CHSY1
LOC105371026, LRRK1
LOC105371028 - SNRPCP18
LOC105371045, CCDC154
LOC105371067
LOC105371069
LOC105371069 - LOC105371070
LOC105371070
LOC105371070 - LOC105371071
LOC105371071 - LOC105371072
LOC105371072 - LOC100131080
LOC105371074 - C16orf72
LOC105371077, GRIN2A
LOC105371078 - ATF7IP2
LOC105371080, CIITA
LOC105371081, CLEC16A
LOC105371082
LOC105371082, LOC400499
LOC105371082, PRM1
LOC105371097
LOC105371106
LOC105371106 - LOC107984893
LOC105371113, LOC105371114
LOC105371114
LOC105371114, SYT17
LOC105371116
LOC105371116 - LOC105371117
LOC105371117 - GPR139
LOC105371143 - RBBP6
LOC105371152 - LOC105371153
LOC105371153
LOC105371197
LOC105371230, LOC102723321
LOC105371238 - ABCC12
LOC105371240 - LOC105371241
LOC105371241
LOC105371243 - C16orf78 x LMTK2
LOC105371244
LOC105371248 - NKD1
LOC105371252 - RNA5SP426
LOC105371264 - LOC146253
LOC105371267
LOC105371268
LOC105371269 - RPGRIP1L
LOC105371272 - LOC105371273
LOC105371274
LOC105371277 - MTND5P34
LOC105371278 - RN7SL841P
LOC105371295
LOC105371296 - RPS27P27
LOC105371299, LOC101927580
LOC105371308
LOC105371308 - LOC101927629
LOC105371309 - LOC729217
LOC105371310 - LOC107984894
LOC105371316 - LOC105371317
LOC105371321 - ZFP90
LOC105371325
LOC105371325 - MIR1538
LOC105371328 - SMG1P7
LOC105371334
LOC105371336, MARVELD3
LOC105371341 - LOC390739
LOC105371343 - WDR59
LOC105371348 - LOC105371349
LOC105371349 - RPL18P13
LOC105371356
LOC105371357
LOC105371366, CDH13
LOC105371370 - MLYCD
LOC105371371
LOC105371378 - CRISPLD2
LOC105371379 - ZDHHC7
LOC105371388
LOC105371388 - LOC105371389
LOC105371393
LOC105371394
LOC105371394 - LOC101928708
LOC105371427
LOC105371433 - RN7SL480P
LOC105371442 - S100A11
LOC105371446
LOC105371448
LOC105371462
LOC105371462 - OR10J5
LOC105371467 - SLAMF6
LOC105371470
LOC105371473
LOC105371473 - FCGR2A
LOC105371475, NOS1AP
LOC105371498
LOC105371499
LOC105371501
LOC105371508 - RNU6-1264P
LOC105371509
LOC105371509 - AIPL1
LOC105371516
LOC105371521 - NMNAT1P2
LOC105371525
LOC105371525 - CCDC42
LOC105371541 - LOC105371543
LOC105371544 - LOC107985014
LOC105371545 - LOC107984977
LOC105371557 - ADORA2B
LOC105371562 - MPRIP
LOC105371604
LOC105371606 - SUMO1P2
LOC105371609
LOC105371610
LOC105371611
LOC105371614
LOC105371618 - AIMP1P2
LOC105371620 - RPL30P1
LOC105371632 - MIR4424
LOC105371640 - ZNF648
LOC105371642, ZNF648
LOC105371654 - PRG4
LOC105371657
LOC105371657 - LOC107985456
LOC105371660 - LOC107985457
LOC105371664
LOC105371664, LOC107985241
LOC105371668, LOC105371667
LOC105371672 - LOC105371673
LOC105371673
LOC105371675, CFHR4
LOC105371677
LOC105371680 - LOC107985113
LOC105371682 - RNU6-716P
LOC105371688 - ATP2B4
LOC105371692
LOC105371694 - NFASC
LOC105371700
LOC105371701
LOC105371701 - NUCKS1
LOC105371702
LOC105371702 - SLC41A1
LOC105371703 - LOC105371704
LOC105371704 - RPL34P31
LOC105371723
LOC105371723 - SUZ12P1
LOC105371731
LOC105371739 - C17orf102
LOC105371742
LOC105371743
LOC105371746
LOC105371746, LOC107985068
LOC105371749, LOC105371748
LOC105371750 - LOC102723471
LOC105371755
LOC105371757 - YWHAEP7
LOC105371760
LOC105371763
LOC105371770 - LOC105371771
LOC105371777
LOC105371786
LOC105371786 - WHSC1L2P
LOC105371808
LOC105371809
LOC105371809 - COX6B1P2
LOC105371811
LOC105371811 - LOC105371812
LOC105371814
LOC105371817
LOC105371817 - LOC124865
LOC105371818
LOC105371829 - LOC105371830
LOC105371830 - LOC105371831
LOC105371839
LOC105371841
LOC105371841 - LPO
LOC105371856, TANC2
LOC105371873, FAM20A
LOC105371884
LOC105371884 - LOC100131241
LOC105371887
LOC105371888
LOC105371888 - LOC102723567
LOC105371899 - SNHG20
LOC105371900, SEC14L1
LOC105371906
LOC105371908
LOC105371909 - TNRC6C
LOC105371910
LOC105371919 - CBX4
LOC105371953
LOC105371954
LOC105371954 - LOC105371960
LOC105371956 - LOC105371961
LOC105371959 - LOC105371958
LOC105371960 - LOC105371959
LOC105371961 - METTL4
LOC105371963, LPIN2
LOC105371965
LOC105371968 - PPIAP14
LOC105371972, LINC01387
LOC105371983 - LOC105371984
LOC105371985
LOC105371987 - LOC105371989
LOC105371988 - APCDD1
LOC105372003 - LONRF2P1
LOC105372037 - LOC105372038
LOC105372042 - CDH2
LOC105372043 - RNU6-408P
LOC105372047
LOC105372047 - RNU6-857P
LOC105372049
LOC105372055 - LOC105372058
LOC105372063
LOC105372066
LOC105372072 - LOC107987257
LOC105372073, LOC105372072
LOC105372075 - LOC105372076
LOC105372077 - RN7SKP182
LOC105372080 - LOC105372081
LOC105372088
LOC105372088 - IBTKP1
LOC105372091 x EEFSEC
LOC105372093
LOC105372093, SLC14A1
LOC105372100 - SMAD2
LOC105372101 - ZBTB7C
LOC105372107, CTIF
LOC105372112
LOC105372112 - LOC107984031
LOC105372116 - MRO
LOC105372120 - LOC100422053
LOC105372125
LOC105372130
LOC105372131 - LOC101927273
LOC105372132 - LOC105372135
LOC105372135 - TXNL1
LOC105372140 - LOC107985146
LOC105372147 - ZNF532
LOC105372151 - NFE2L3P1
LOC105372152 - RPS3AP49
LOC105372155
LOC105372157 - LINC01544
LOC105372161 - BCL2
LOC105372167 - LOC107985178
LOC105372168 - LOC107985128
LOC105372169
LOC105372170 - CDH19
LOC105372185 - LOC100421257
LOC105372186 - LOC102724913
LOC105372189 - CBLN2
LOC105372191 - FBXO15
LOC105372194 - LOC105376874
LOC105372201 - LOC105372202
LOC105372202 - LOC100505853
LOC105372203
LOC105372213
LOC105372213 - CCND3P2
LOC105372221 - LOC105372224
LOC105372224 - LOC645321
LOC105372225
LOC105372228
LOC105372228 - LOC284241
LOC105372244 - NFIC
LOC105372250 - MIR7-3HG
LOC105372262 - CLEC4G
LOC105372263
LOC105372266 - CCL25
LOC105372279 - RPL10P16
LOC105372284
LOC105372288
LOC105372288 - ADGRE5
LOC105372310, LOC105372311
LOC105372317
LOC105372319
LOC105372321 - LINC00664
LOC105372330 - RPL34P34
LOC105372345 - LINC00662
LOC105372346 - LOC107985269
LOC105372354 - LOC107985280
LOC105372355 - LOC105372358
LOC105372360
LOC105372370 - LOC100996681
LOC105372375 - LOC100419834
LOC105372427 - C5AR1
LOC105372441
LOC105372441 - KLK3
LOC105372457
LOC105372465
LOC105372472
LOC105372474 - RPL7AP69
LOC105372482, ZNF544
LOC105372492 - RSPO4
LOC105372492, ANGPT4
LOC105372497 - NSFL1C
LOC105372499, SIRPD
LOC105372501, LOC107984104
LOC105372504, TMC2
LOC105372505, TMC2
LOC105372507
LOC105372508
LOC105372510 - RPL7AP12
LOC105372514 - C20orf196
LOC105372518 - SRSF10P2
LOC105372521, PLCB1
LOC105372528
LOC105372528 - LOC339593
LOC105372529
LOC105372529 - LIN28AP3
LOC105372531 - LOC107985406
LOC105372532 - LOC101929486
LOC105372542 - RPL7AP13
LOC105372543 - LOC105372544
LOC105372544
LOC105372546, PCSK2
LOC105372555 - MRPS11P1
LOC105372556
LOC105372566 - KRT18P3
LOC105372568
LOC105372568 - CYB5AP4
LOC105372574
LOC105372574 - CST1
LOC105372580
LOC105372589, BCL2L1
LOC105372614 - HSPE1P1
LOC105372616 - LOC105372617
LOC105372617 - LOC105372618
LOC105372618
LOC105372622, LOC101927182
LOC105372625 - LOC105372626
LOC105372629
LOC105372630
LOC105372637
LOC105372639
LOC105372640 - LOC105372641
LOC105372641 - LINC00494
LOC105372644 - LOC105372645
LOC105372648 - ARFGEF2
LOC105372657 - RN7SL636P
LOC105372661 - LOC105372663
LOC105372662
LOC105372664, ZFP64
LOC105372666
LOC105372666 - LOC105372668
LOC105372666, LOC105372667
LOC105372668 - TSHZ2
LOC105372672
LOC105372672 - RNU7-14P
LOC105372675 - PFDN4
LOC105372676
LOC105372678 - CBLN4
LOC105372680 - RNA5SP487
LOC105372683
LOC105372683 - LOC105372685
LOC105372687
LOC105372688 - HMGB1P1
LOC105372692 - MIR4532
LOC105372695 - MIR296
LOC105372698
LOC105372698 - LOC101928048
LOC105372698, MIR646HG
LOC105372700 - LOC100506470
LOC105372701 - CDH4
LOC105372708 - RPS21
LOC105372710
LOC105372712 - SLCO4A1
LOC105372727 - MYT1
LOC105372738 - POLR2CP
LOC105372739 - LOC105369292
LOC105372745 - RNU6-772P
LOC105372749 - LOC105372750
LOC105372751
LOC105372751 - LOC339622
LOC105372762 - NCSTNP1
LOC105372774
LOC105372775 - LOC105372774
LOC105372798
LOC105372804
LOC105372807, MX2
LOC105372809
LOC105372809 - LOC105372812
LOC105372813
LOC105372815
LOC105372821 - LINC00322
LOC105372842 - PSMA6P3
LOC105372859
LOC105372863 - RTN4R
LOC105372877 - IL10
LOC105372879
LOC105372889 - LOC107985460
LOC105372893 - LOC107985255
LOC105372897 - LOC101929476
LOC105372898
LOC105372898 - LOC105372899
LOC105372901, KCNH1
LOC105372911
LOC105372911 - SMYD2
LOC105372912
LOC105372920
LOC105372920 - GPATCH2
LOC105372922
LOC105372924 - NXNP1
LOC105372926 - SLC30A10
LOC105372928 - MARK1
LOC105372929
LOC105372932
LOC105372947 - LOC100287966
LOC105372950
LOC105372950 - LOC107985307
LOC105372963, MYO18B
LOC105372976 - RPL15P22
LOC105372980 - LOC105372981 x CASC21, CASC8
LOC105372981
LOC105372981 - MN1
LOC105372988, HORMAD2
LOC105372999
LOC105373002, SYN3
LOC105373009, LOC105373010
LOC105373010
LOC105373010 - LOC105373012
LOC105373012 - LOC441996
LOC105373013 - LOC105373014
LOC105373022 - CSF2RB
LOC105373024 - ELFN2
LOC105373027, SLC16A8
LOC105373032 - APOBEC3A
LOC105373038
LOC105373042, TEF
LOC105373061
LOC105373062 - PHF21B
LOC105373069
LOC105373071 - WNT7B
LOC105373080 - LOC105373081
LOC105373086 - RPL35P8
LOC105373109
LOC105373113 - ACBD3
LOC105373125
LOC105373125 - LOC392426
LOC105373146
LOC105373152 - MIR6134
LOC105373153
LOC105373156 - MIR4770
LOC105373158
LOC105373158 - LOC102723935
LOC105373164 - LOC105373165
LOC105373166
LOC105373171 - RN7SL299P
LOC105373175
LOC105373180 - BCOR
LOC105373198 - SIPA1L2
LOC105373208 - LINC01132
LOC105373209, LOC105373208
LOC105373211
LOC105373212, LOC105373215
LOC105373215, LOC105373212
LOC105373222 - RPL39P10
LOC105373223 - LOC107983951
LOC105373228
LOC105373240 - LOC100129144
LOC105373254 - LOC100130843
LOC105373260 - LOC105373262
LOC105373262
LOC105373262 - LOC107985371
LOC105373269, SMYD3
LOC105373274
LOC105373281
LOC105373282 - TBX22
LOC105373306 - SERPINA7P1
LOC105373324
LOC105373332 - LOC100420320
LOC105373335 - BCORL1
LOC105373343 - LOC266694
LOC105373345 - SPANXN4
LOC105373346
LOC105373346 - LOC105373350
LOC105373347
LOC105373351
LOC105373351 - LOC727944
LOC105373352 - TMEM18
LOC105373354
LOC105373384 - DUSP9
LOC105373389 - LOC107985839
LOC105373390
LOC105373394 - LOC105373395
LOC105373398 - LOC105373399
LOC105373399 - LOC107985842
LOC105373400 - LINC01105
LOC105373401
LOC105373401 - LINC01247
LOC105373407 - RNU6ATAC37P
LOC105373411
LOC105373414 - LOC105373416
LOC105373415
LOC105373417 - LOC100506317
LOC105373421 - TAF1B
LOC105373426 - NOL10
LOC105373430 - LOC100506457
LOC105373440 - DDX1
LOC105373443 - LOC107985855
LOC105373444 - FAM49A
LOC105373447 - LOC105373448
LOC105373449 - MSGN1
LOC105373450 - KCNS3
LOC105373451
LOC105373451 - LOC105373454
LOC105373454
LOC105373455 - MIR4757
LOC105373456
LOC105373456 - LINC01376
LOC105373460 - LOC105373459
LOC105373461 - CISD1P1
LOC105373463
LOC105373471 - LOC105371497
LOC105373480 - LOC105373392
LOC105373485 - NACAP4
LOC105373496 - ARID5A
LOC105373508 - NPAS2
LOC105373514
LOC105373518 - LOC105373519
LOC105373519 - LOC728815
LOC105373523 - LOC100287010
LOC105373525 - LOC105373526
LOC105373528 - GPR45
LOC105373529
LOC105373531 - C2orf40
LOC105373535 - LOC105373536
LOC105373537 - LOC105373539
LOC105373538
LOC105373557
LOC105373557 - DBF4P2
LOC105373557, MIR4435-1HG
LOC105373559
LOC105373563 - IL37
LOC105373578 - LOC107985815
LOC105373581
LOC105373583
LOC105373584 - LOC105373989
LOC105373585
LOC105373585 - GLI2 x CLNS1AP1 - RPL10P10
LOC105373587
LOC105373592
LOC105373592 - LOC105373593
LOC105373593 - LOC107985943
LOC105373595
LOC105373602
LOC105373605
LOC105373605 - NIFKP9
LOC105373610 - LOC105373611
LOC105373611 - LOC101927881
LOC105373613
LOC105373614 - LOC107985945
LOC105373628 - MGAT5
LOC105373629
LOC105373629 - VDAC2P4
LOC105373633 - THSD7B
LOC105373639
LOC105373640
LOC105373640 - LOC107985821
LOC105373644 - LOC105373645
LOC105373651 - LOC100289623
LOC105373654 - LOC101928386
LOC105373654, ARHGAP15
LOC105373664 - LOC727713
LOC105373666 - RNU7-2P
LOC105373667
LOC105373679 - FAM8A3P
LOC105373684
LOC105373684 - TRE-CTC9-1
LOC105373684, LOC105373683
LOC105373691
LOC105373691 - ATP5F1P4
LOC105373693 - KCNJ3
LOC105373696
LOC105373699
LOC105373703
LOC105373703 - LOC101929378
LOC105373708 - RPLP0P7
LOC105373710
LOC105373712 - ACVR1C
LOC105373714
LOC105373714 - LOC100130766
LOC105373718 - RN7SL423P
LOC105373724 - IFIH1
LOC105373727
LOC105373737
LOC105373741 - LOC107985960
LOC105373744 - LOC100131562
LOC105373750
LOC105373757
LOC105373767 - LOC105373768
LOC105373767 - LOC105373768 x CASC17
LOC105373769 - LOC105373770
LOC105373770 - SCHLAP1
LOC105373779 - LOC105373780
LOC105373781
LOC105373781 - LOC107985832
LOC105373786
LOC105373786, CALCRL
LOC105373786, TFPI
LOC105373815 - GLULP6
LOC105373822, HECW2
LOC105373824 - NPM1P46
LOC105373830, LOC105373831
LOC105373831
LOC105373831 - LOC100419513
LOC105373832, FTCDNL1
LOC105373833 - SPATS2L
LOC105373845 - PARD3B
LOC105373851 - CREB1
LOC105373864
LOC105373868 - LOC102724849
LOC105373874, LOC101928278
LOC105373887
LOC105373887 - LOC105373888
LOC105373888 - LOC105373889
LOC105373891
LOC105373891 - LOC105373893
LOC105373896, LOC107985989
LOC105373899
LOC105373899 - LOC105373900
LOC105373900
LOC105373905
LOC105373905 - LOC105373906
LOC105373907 - SCG2
LOC105373910
LOC105373910 - LOC105373911
LOC105373914
LOC105373914 - LOC646736
LOC105373915 - MIR5702
LOC105373920
LOC105373926
LOC105373926 - ZBTB8OSP2
LOC105373932 - LOC105373933
LOC105373933 - RPS20P12
LOC105373937
LOC105373941 - AGAP1
LOC105373947 - LOC105373948
LOC105373951
LOC105373952 - LOC105373953
LOC105373962
LOC105373962 - LOC100287387
LOC105373968 - LOC102723825
LOC105373979
LOC105373999 - OR5K4
LOC105374002 - ACTG1P13
LOC105374004 - LOC105374007
LOC105374007
LOC105374007, LOC105374005
LOC105374013
LOC105374023 - ALCAM
LOC105374031
LOC105374033
LOC105374036
LOC105374039
LOC105374041
LOC105374041 - BTLA
LOC105374051 - GAP43
LOC105374054 - LOC105374056
LOC105374056
LOC105374057 - LOC101926953
LOC105374060 - IGSF11
LOC105374069
LOC105374069; FBXO40
LOC105374069; STXBP5L
LOC105374076, KALRN
LOC105374115, NPHP3-AS1
LOC105374116, SRPRB
LOC105374119
LOC105374119 - RPL39P5
LOC105374122
LOC105374122 - LOC105374123
LOC105374124 - NDUFS6P1
LOC105374137 - PBX2P1
LOC105374140 - LOC105374141
LOC105374141 - LARP7P4
LOC105374145
LOC105374150 - RPL38P1
LOC105374163 - LOC102724289
LOC105374165
LOC105374171 - MME
LOC105374172 - LOC100419750
LOC105374181 - IQCJ
LOC105374186
LOC105374187
LOC105374187 - EEF1GP4
LOC105374188
LOC105374189
LOC105374192 - LOC101928405
LOC105374193
LOC105374195 - LOC131055
LOC105374200, EGFEM1P
LOC105374211
LOC105374216, TNIK
LOC105374217
LOC105374218
LOC105374219
LOC105374225, NLGN1 x LOC107986796 - LOC101928257
LOC105374226
LOC105374229
LOC105374234
LOC105374234 - LOC107986155
LOC105374240 - RPL32P10
LOC105374242 - LOC105374243
LOC105374243 - FLJ46066
LOC105374245
LOC105374246 - MCCC1
LOC105374250 - LOC391600
LOC105374253 - VPS8
LOC105374258
LOC105374258 - KNG1
LOC105374258, HRG
LOC105374259
LOC105374262 - SST
LOC105374263 - LOC105374264
LOC105374264
LOC105374264 - LOC105374265
LOC105374265
LOC105374266
LOC105374266 - LOC107986166
LOC105374270 - LOC107986169
LOC105374276
LOC105374276 - LOC100129725
LOC105374282 - LOC105374283
LOC105374283 - LOC105374284
LOC105374287
LOC105374287 - LOC647323
LOC105374292
LOC105374295 - XXYLT1
LOC105374299 - LOC101929697
LOC105374300
LOC105374303 - ZDHHC19
LOC105374304
LOC105374318
LOC105374322
LOC105374323
LOC105374329
LOC105374329 - NCOA1
LOC105374333, RAB10
LOC105374334
LOC105374343
LOC105374354
LOC105374364, LOC285484
LOC105374370
LOC105374377
LOC105374382
LOC105374391 - LOC105374392
LOC105374394
LOC105374394 - LOC107986270
LOC105374397 - ARAP2
LOC105374400 - LOC100508631
LOC105374404 - LOC105374406
LOC105374407, TBC1D1
LOC105374409 - LOC105374410
LOC105374410
LOC105374411 - LOC102723415
LOC105374414 - LBH
LOC105374418, KLHL5
LOC105374423, LIMCH1
LOC105374431
LOC105374431 - RN7SKP82
LOC105374433, LOC105374434
LOC105374435 - GALNT14
LOC105374436 - PGBD3P4
LOC105374453, LINC00486
LOC105374454 - FAM98A
LOC105374455
LOC105374457 - LOC105374459
LOC105374461 - LOC107985808
LOC105374464
LOC105374465
LOC105374475 - LOC105374497
LOC105374476, SLC2A9
LOC105374482, CLNK
LOC105374489 - LOC107986179
LOC105374492
LOC105374493
LOC105374493 - LOC105374494
LOC105374494
LOC105374497
LOC105374497 - HNRNPA1P57
LOC105374498, CPEB2-AS1
LOC105374502 - TAPT1
LOC105374505
LOC105374505, LDB2
LOC105374506 - LDHAP3
LOC105374507 - LOC101929123
LOC105374510
LOC105374510 - LOC107986263
LOC105374513 - LOC105374514
LOC105374517 - PKDCC
LOC105374524
LOC105374525 - LOC105374528
LOC105374534 - SEPSECS
LOC105374535
LOC105374536
LOC105374540
LOC105374540 - LOC645481
LOC105374549
LOC105374549 - LOC105374550
LOC105374550 - LOC105374552
LOC105374552
LOC105374557
LOC105374557, LOC105374558
LOC105374559
LOC105374562 - RPS3AP17
LOC105374566 - LOC107986222
LOC105374567
LOC105374567 - LOC102723854
LOC105374570, LOC100506047
LOC105374573 - LOC100130502
LOC105374582 - LOC101805491
LOC105374584 - LOC105374585
LOC105374585
LOC105374585 - SOCS5
LOC105374591
LOC105374591 - LOC105374593
LOC105374593 - RN7SKP224
LOC105374594 - CTBP2P5
LOC105374595 - RPL7P13
LOC105374596, LOC730100
LOC105374600
LOC105374607 - LOC105374608
LOC105374612, SLC12A7
LOC105374614 - LOC101929003
LOC105374616 - LOC105374617
LOC105374618
LOC105374618 - LOC100506858
LOC105374621 - LINC01377
LOC105374625 - LOC105374626
LOC105374626 - LOC105374627
LOC105374627 - LOC107986400
LOC105374629 - LOC105374630
LOC105374630 - LINC01020
LOC105374636
LOC105374636 - HMGB3P3
LOC105374638
LOC105374641 - LOC105374642
LOC105374642
LOC105374645
LOC105374647
LOC105374649, LOC285692
LOC105374653 - EML6
LOC105374659 - RPS23P5
LOC105374660 x PCAT19
LOC105374666 - LOC646241
LOC105374676
LOC105374676 - PPP1R2P8
LOC105374678 - LOC102723561
LOC105374685 - CDH12
LOC105374687 - LOC100420804
LOC105374688 - PRDM9
LOC105374690
LOC105374690, MIR217HG
LOC105374693 - RNU6-374P
LOC105374695 - LINC01021
LOC105374696 - LOC100533667
LOC105374697 - ACTG1P22
LOC105374698 - LOC105374701
LOC105374699
LOC105374701
LOC105374701 - RNU6-909P
LOC105374702 - LOC100420990
LOC105374707 - HPRT1P2
LOC105374715 - RPS8P8
LOC105374716 - LOC107986411
LOC105374719
LOC105374721 - LOC105374723
LOC105374724
LOC105374724, SPEF2
LOC105374731
LOC105374736
LOC105374736 - LOC105374737
LOC105374737
LOC105374737 - LOC105374738
LOC105374744 - LOC644456
LOC105374749
LOC105374749 - PAIP1
LOC105374749, C5orf34
LOC105374754
LOC105374754 - RNU6-508P
LOC105374754, LOC101927285
LOC105374761 - LOC105374764
LOC105374764
LOC105374764, TMEM17
LOC105374776 - RN7SL341P
LOC105374777 - LOC105374776
LOC105374778, SLC1A4
LOC105374785
LOC105374785 - LOC102800447
LOC105374786
LOC105374786 - LOC101927701
LOC105374793
LOC105374803
LOC105374803 - LOC105374804
LOC105374811
LOC105374811, TACR1
LOC105374813 - SUCLA2P2
LOC105374814
LOC105374819 - LOC105374821
LOC105374822 - REG3G
LOC105374827
LOC105374827 - LOC100287912
LOC105374829 - RN7SL201P
LOC105374832 - LOC105374833
LOC105374832 - LOC105374833 x LOC105374832 - LOC105374833
LOC105374842
LOC105374869, LOC285766
LOC105374870 - LOC102723922
LOC105374873 - LOC101927691
LOC105374875
LOC105374875 - EXOC2
LOC105374880
LOC105374882, LOC102723944
LOC105374883, LOC102723944
LOC105374889 - TUBB2BP1
LOC105374893
LOC105374893 - LOC107986558
LOC105374894 - KU-MEL-3
LOC105374902 - RN7SL554P
LOC105374904 - RREB1
LOC105374906
LOC105374906 - BMP6
LOC105374910
LOC105374912 - SLC35B3
LOC105374914
LOC105374925, NEDD9
LOC105374928
LOC105374931 - RPL15P3
LOC105374933, PHACTR1
LOC105374940
LOC105374945 - RPL6P17
LOC105374946
LOC105374946 - JARID2
LOC105374957 - TRQ-CTG1-3
LOC105374958
LOC105374958, LOC101928519
LOC105374959
LOC105374963 - ID4
LOC105374971
LOC105374971 - LOC105374972
LOC105374972
LOC105374972 - LOC105374974
LOC105374973, LOC105374972
LOC105374974
LOC105374974 - LOC102724749
LOC105374976 - LOC100129616
LOC105374976, LOC105374975
LOC105374978
LOC105374978 - GMNN
LOC105374986
LOC105374992 - POM121L6P
LOC105374996, LINC00533
LOC105375001
LOC105375003
LOC105375003 - OR2N1P
LOC105375005
LOC105375005, LOC101929006
LOC105375008 - LOC105375009
LOC105375009
LOC105375009 - LINC01015
LOC105375010
LOC105375010 - 3.8-1.4
LOC105375011 - HCG4P7
LOC105375013
LOC105375013 - LINC00243
LOC105375014
LOC105375014 - RN7SKP186
LOC105375015
LOC105375015 - HLA-B
LOC105375020
LOC105375021
LOC105375024
LOC105375025 - LOC105375027
LOC105375027
LOC105375027 - LINC01016
LOC105375038 - PANDAR
LOC105375040
LOC105375053
LOC105375053 - LOC101929555
LOC105375056, TREM2
LOC105375063 - PTCRA
LOC105375069, LOC107986598
LOC105375070 - LOC107986598
LOC105375074 - LOC105375075
LOC105375075 - LOC101929770
LOC105375081 - TNFRSF21
LOC105375082 - CD2AP
LOC105375112 - LOC105375113
LOC105375130 - LOC100129603
LOC105375132
LOC105375138 - C1GALT1
LOC105375142 - ICA1
LOC105375144, NXPH1
LOC105375145
LOC105375145 - LOC340268
LOC105375147
LOC105375149
LOC105375150 - HSPA8P8
LOC105375153
LOC105375158
LOC105375158 - LOC107986770
LOC105375161 - RPL26P21
LOC105375163, DGKB
LOC105375167 - ISPD
LOC105375170, LOC107986771
LOC105375179 - LOC105375180
LOC105375180
LOC105375186
LOC105375188 - RNA5SP228
LOC105375196
LOC105375196 - LOC646588
LOC105375199
LOC105375199 - NFE2L3
LOC105375199, LOC105375198
LOC105375219, LOC105375220
LOC105375222
LOC105375230 - LOC105375231
LOC105375233 - LOC101928618
LOC105375236 - STARD3NL
LOC105375241 - LOC105375246
LOC105375242
LOC105375242 - LINC01450
LOC105375242 - LINC01450 x CASC8
LOC105375245, SUGCT
LOC105375246
LOC105375246 - LOC107986787
LOC105375249
LOC105375249 - LOC105375250
LOC105375253 - LOC105375254
LOC105375265
LOC105375265 - LOC105375266
LOC105375266 - HMGN1P19
LOC105375268
LOC105375268 - LOC107986793
LOC105375273 - CDC14BL
LOC105375277
LOC105375278 - LOC107986738
LOC105375282
LOC105375282 - RN7SKP218
LOC105375283 - LINC01446
LOC105375284
LOC105375300 - LOC105375301
LOC105375310
LOC105375311
LOC105375328
LOC105375335, VKORC1L1
LOC105375337 - LOC105375340
LOC105375340
LOC105375340 - LOC107986741
LOC105375341
LOC105375341 - LOC100419458
LOC105375342 - LOC105375343
LOC105375343
LOC105375343 - LOC105375344
LOC105375346
LOC105375356 - LOC107986712
LOC105375372 - RPL10P11
LOC105375376 - PCLO
LOC105375377 - SEMA3E
LOC105375380 - SOCS5P1
LOC105375381
LOC105375392
LOC105375392 - MTERF1
LOC105375402
LOC105375404
LOC105375405, PPP1R9A
LOC105375410 - LOC105375411
LOC105375411
LOC105375411, C7orf76
LOC105375412
LOC105375414 - MARK2P10
LOC105375416
LOC105375443 - SLC26A4-AS1
LOC105375444
LOC105375451
LOC105375461 - LOC105375462
LOC105375466 - LOC100421782
LOC105375467, WNT2
LOC105375473
LOC105375473 - GTF3AP6
LOC105375475 - RNU1-29P
LOC105375478
LOC105375478 - RN7SKP277
LOC105375487 - LOC105375488
LOC105375488 - GRM8
LOC105375490
LOC105375490 - GCC1
LOC105375494
LOC105375494, LOC101928423
LOC105375501
LOC105375508
LOC105375512 - ST13P7
LOC105375522 - MTPN
LOC105375523
LOC105375523 - LOC100421642
LOC105375524
LOC105375532, TBXAS1
LOC105375536
LOC105375541
LOC105375551
LOC105375551 - LOC100420073
LOC105375553 - CNTNAP2
LOC105375563
LOC105375567
LOC105375567 - KCNH2
LOC105375574 - RPS20P19
LOC105375584 - RN7SKP280
LOC105375586
LOC105375589 - LOC105375591
LOC105375594 - EN2
LOC105375597
LOC105375597 - LOC105375603
LOC105375600
LOC105375600 - LOC105375599
LOC105375601
LOC105375601 - LOC105375600
LOC105375602
LOC105375602 - LOC105375601
LOC105375605
LOC105375610
LOC105375626 - SOX5P1
LOC105375629
LOC105375629 - LOC105375631
LOC105375632 - KRT8P4
LOC105375639
LOC105375639 - LOC102724710
LOC105375642 - LINC00535
LOC105375644 - LOC105375643
LOC105375644, C8orf87
LOC105375646
LOC105375655, LOC101927066
LOC105375657 - RPS2P33
LOC105375659
LOC105375670
LOC105375670 - ANKRD46
LOC105375672
LOC105375672 - PABPC1
LOC105375683
LOC105375694
LOC105375694 - RPL23P9
LOC105375695
LOC105375700, OXR1
LOC105375703
LOC105375703 - RNA5SP275
LOC105375704
LOC105375707 - RNU4-37P
LOC105375710 - LOC100420746
LOC105375711 - LOC105375712
LOC105375712
LOC105375712 - EIF3H
LOC105375712 - EIF3H; LOC105375712
LOC105375716
LOC105375716, SLC30A8
LOC105375721
LOC105375723
LOC105375723 - TNFRSF11B
LOC105375725
LOC105375728, DSCC1
LOC105375730
LOC105375731 - LOC107986971
LOC105375732 - MRPS36P3
LOC105375733
LOC105375734
LOC105375739
LOC105375739, ANXA13
LOC105375743
LOC105375746
LOC105375747 - LOC105375748
LOC105375751
LOC105375751 - PCAT2
LOC105375752 - CASC19
LOC105375754 - CASC11
LOC105375758 - ADCY8
LOC105375759, LOC105375760
LOC105375760 - LOC105375763
LOC105375763 - LOC100420215
LOC105375769 - WISP1
LOC105375775 - LOC107986980
LOC105375776
LOC105375782 - CHRAC1
LOC105375784 - LOC101927963
LOC105375789, MROH5
LOC105375791 - MIR1302-7
LOC105375794
LOC105375794 - LOC100133669
LOC105375815
LOC105375825 - SNAI2
LOC105375826 - RN7SKP294
LOC105375831 - PXDNL
LOC105375835
LOC105375835 - LOC107986943
LOC105375836
LOC105375840 - RN7SL250P
LOC105375845 - LOC105375846
LOC105375849
LOC105375851
LOC105375855
LOC105375856
LOC105375858 - TOX
LOC105375859 - LOC107986889
LOC105375861
LOC105375878 - LOC105375880
LOC105375880 - RPL31P41
LOC105375881 - LINC01299
LOC105375883
LOC105375888, PREX2
LOC105375892 - LOC107986890
LOC105375894
LOC105375896
LOC105375903
LOC105375904, FLJ39080
LOC105375905
LOC105375905 - CASC9
LOC105375909
LOC105375911
LOC105375913 - LOC107986892
LOC105375915
LOC105375915 - RPL3P9
LOC105375920
LOC105375922
LOC105375922 - LOC105375921
LOC105375924 - UBE2HP1
LOC105375926 - PMP2
LOC105375928 - LOC105375929
LOC105375930 x DAB2IP
LOC105375932 - LOC101929943
LOC105375937 - REXO1L8P x LOC107984189 - LINC00619
LOC105375949 - DMRT1
LOC105375951
LOC105375951 - SMARCA2
LOC105375955 - LOC101930053
LOC105375957 - KCNV2
LOC105375959, LINC01231
LOC105375962
LOC105375969
LOC105375969 - LOC105375970
LOC105375971
LOC105375971 - PTPRD
LOC105375971 - PTPRD x CASC8
LOC105375974
LOC105375974 - LOC105375975
LOC105375975 - LOC101929446
LOC105375976
LOC105375976 - JKAMPP1
LOC105375977
LOC105375977 - LOC101929507
LOC105375981
LOC105375989
LOC105375990 - LOC107987055
LOC105375996
LOC105375997 - TUSC1
LOC105375999
LOC105375999 - LOC105369289
LOC105376000 - LOC107987028
LOC105376002 - LINGO2
LOC105376004, LINGO2
LOC105376005 - ME2P1
LOC105376010
LOC105376014 - DDX58
LOC105376016, LOC105376017
LOC105376020 - AQP3
LOC105376039 - LOC107987064
LOC105376072
LOC105376081 - ANXA1
LOC105376084
LOC105376085 - LOC100422376
LOC105376086 - LOC101927329
LOC105376087
LOC105376090 - RNU6-1228P
LOC105376091 - PCSK5
LOC105376096 - RFC5P1
LOC105376103
LOC105376107
LOC105376108
LOC105376119 - LOC107987089
LOC105376124 - GAS1
LOC105376127 - DAPK1
LOC105376135 - MIR4289
LOC105376137 - LOC105376139
LOC105376139
LOC105376142 - OR7E31P
LOC105376146 - PAICSP2
LOC105376154
LOC105376158 - PSMA7P
LOC105376161 - LINC00476
LOC105376179
LOC105376184 - TMEM246-AS1
LOC105376187 - ARL2BPP7
LOC105376188 - LOC105376190
LOC105376196
LOC105376196 - LOC107987106
LOC105376197
LOC105376201 - MIR8081
LOC105376205
LOC105376205 - LOC105376207
LOC105376206
LOC105376206 - LOC105376205
LOC105376208, LOC105376209
LOC105376212, LOC105376214
LOC105376214
LOC105376217 - TRR-TCG6-1
LOC105376218 - MUSK
LOC105376219
LOC105376219 - OR2K2
LOC105376220
LOC105376224 - ORM1
LOC105376229
LOC105376231 - TNFSF15
LOC105376232, DEC1
LOC105376235
LOC105376242 - LOC101928797
LOC105376242 - LOC101928797 x LOC105755953 - LOC101928272
LOC105376243 - LOC105376246
LOC105376244
LOC105376246 - LOC105376247
LOC105376247
LOC105376247 - LOC105376248
LOC105376248 - LOC105376249
LOC105376249
LOC105376250
LOC105376250 - LOC107987122
LOC105376253
LOC105376253 - CDK5RAP2
LOC105376267 - LOC100505588
LOC105376273 - LOC105376274
LOC105376274 - LOC105376275
LOC105376277
LOC105376292
LOC105376292 - NTMT1
LOC105376311
LOC105376313 - OLFM1
LOC105376335 - C9orf64
LOC105376345 - LOC105376346
LOC105376348
LOC105376349 - LOC105376351
LOC105376350 - LOC105376352
LOC105376351
LOC105376351, LOC107983989
LOC105376354
LOC105376360
LOC105376360, LOC101927880
LOC105376363
LOC105376364 - LOC105376365
LOC105376365 - LOC101927904
LOC105376367 - MIR6078
LOC105376368 - LINC00702
LOC105376372, LINC00703
LOC105376373, LINC00704
LOC105376375 - AKR1E2
LOC105376381
LOC105376387
LOC105376395 - PRPF38AP1
LOC105376396 - LOC105376397
LOC105376397
LOC105376397 - KRT8P37
LOC105376398, LOC105376399
LOC105376400
LOC105376400 - LOC105755953
LOC105376402
LOC105376403 - LOC101928298
LOC105376409 - USP6NL
LOC105376412, LOC105376413
LOC105376413, LOC105376412
LOC105376415 - PROSER2
LOC105376422 - PRPF18
LOC105376426, FRMD4A
LOC105376432 - OLAH
LOC105376437 - PRPF38AP2
LOC105376440
LOC105376440 - LOC107984180
LOC105376442
LOC105376442 - NEBL
LOC105376451 - ARMC3
LOC105376453 - MIR1254-2
LOC105376454
LOC105376456 - PRTFDC1
LOC105376463 - MKX
LOC105376467
LOC105376468
LOC105376468 - WAC-AS1
LOC105376471 - LOC105376472
LOC105376475 - LOC105376476
LOC105376477
LOC105376477 - LOC101929279
LOC105376478 - RN7SL63P
LOC105376480 - ZNF438
LOC105376481
LOC105376481 - LOC101929352
LOC105376484 - LOC101929951
LOC105376485, LOC107984219
LOC105376488 - LOC105376489
LOC105376491 - CUL2
LOC105376493 - CCNY
LOC105376495 - LOC107984222
LOC105376498 - ZNF248
LOC105376504
LOC105376514, BRSK2
LOC105376536, LMO1
LOC105376541, SCUBE2
LOC105376550
LOC105376550 - MTND5P21
LOC105376554
LOC105376554 - MICAL2
LOC105376556 - TEAD1
LOC105376558 - ARNTL
LOC105376567 - LOC107984370
LOC105376569, LOC105376568
LOC105376570 - SOX6
LOC105376571
LOC105376571 - C11orf58
LOC105376575
LOC105376578 - LOC100506569
LOC105376580
LOC105376580, CSRP3
LOC105376580, E2F8
LOC105376583
LOC105376583 - HTATIP2
LOC105376588
LOC105376592 - LOC100131557
LOC105376593 - LOC100288844
LOC105376595 - LUZP2
LOC105376596
LOC105376596 - LOC100533706
LOC105376598, ANO3
LOC105376601 - CCDC34
LOC105376603 - LOC401677
LOC105376607
LOC105376609
LOC105376611, DCDC5
LOC105376620 - LMO2
LOC105376621 - LOC101929918
LOC105376623 - EHF
LOC105376626
LOC105376626 - LOC105376627
LOC105376627 - LOC100507144
LOC105376633 - LOC105376634
LOC105376634
LOC105376635 - LOC101928563
LOC105376637
LOC105376639 - LOC101928591
LOC105376642 - LOC100533710
LOC105376650
LOC105376650 - PRDM11
LOC105376654
LOC105376654 - LOC105376655
LOC105376658 - DKFZp779M0652
LOC105376661
LOC105376662
LOC105376662 - LOC101928919
LOC105376673 - EEF1DP6
LOC105376674 - LOC105376679
LOC105376681 - LOC105376682
LOC105376682 - LOC107984911
LOC105376695 - RNU6-991P
LOC105376707, KLF13
LOC105376718
LOC105376731
LOC105376744 - DHRS3
LOC105376755
LOC105376767, CELA2A
LOC105376774 - MIR4719
LOC105376775 - LOC105371350
LOC105376778 - LINC01082
LOC105376799
LOC105376815
LOC105376815 - UBR4
LOC105376817, LOC105376819
LOC105376819
LOC105376819 - LOC105378614
LOC105376819, LOC105376817
LOC105376823
LOC105376839
LOC105376845 - LOC105376850
LOC105376845, WNT4
LOC105376850
LOC105376850 - LOC107985377
LOC105376854
LOC105376861
LOC105376861 - FUCA1
LOC105376868 - LOC105372089
LOC105376872
LOC105376874 - ZADH2
LOC105376876 - RUNX3
LOC105376879 - LOC391020
LOC105376898
LOC105376921
LOC105376926, CNTN4
LOC105376934
LOC105376941 - LOC107986060
LOC105376942
LOC105376942 - GRM7-AS3
LOC105376949
LOC105376956, LOC105376955
LOC105376957 - VN1R20P
LOC105376975 - PP1P
LOC105376976
LOC105376976 - LOC105376978
LOC105376988
LOC105376988 - VENTXP7
LOC105376992 - HSPD1P19
LOC105376993 - UBE2E1-AS1
LOC105376996 - MIR124-3
LOC105377002
LOC105377008 - CMC1
LOC105377013, LOC101927995
LOC105377019
LOC105377022
LOC105377022 - LOC107986072
LOC105377024 - LOC101928114
LOC105377030 - LOC105377031
LOC105377031
LOC105377031 - TRANK1
LOC105377039 - MYRIP
LOC105377043
LOC105377043 - LOC105377045
LOC105377045 - MRPS31P1
LOC105377051 - LOC105377052
LOC105377052 - SNRK
LOC105377054 - LOC107986081
LOC105377062
LOC105377062 - LARS2
LOC105377067
LOC105377067 - CCR1
LOC105377068
LOC105377074 - RN7SL870P
LOC105377085
LOC105377094 - RPS25P4
LOC105377097 - LOC105377098
LOC105377098 - WNT5A
LOC105377104
LOC105377104 - FLNB
LOC105377110
LOC105377113, FHIT
LOC105377114
LOC105377124, ADAMTS9-AS2
LOC105377134
LOC105377135, SFMBT1
LOC105377136
LOC105377136 - LOC102724502
LOC105377139 - LOC107983952
LOC105377142
LOC105377142 - LOC105377143
LOC105377143 - LOC105377144
LOC105377144
LOC105377152
LOC105377152 - COX6CP6
LOC105377159 - RYBP
LOC105377160
LOC105377160 - LOC105377648
LOC105377161
LOC105377164 - LOC105377165
LOC105377171
LOC105377174 - LOC728290
LOC105377175 - LOC105377174
LOC105377177
LOC105377179
LOC105377180
LOC105377188 - LINC00971
LOC105377192 - LOC105377193
LOC105377193 - CADM2
LOC105377196
LOC105377198
LOC105377202
LOC105377202 - NDUFA5P5
LOC105377203
LOC105377247
LOC105377247 - RNU6-1325P
LOC105377248 - MIR548AG1
LOC105377254 - TECRL
LOC105377256
LOC105377256 - EPHA5
LOC105377262
LOC105377262 - LOC100996585
LOC105377271 - GC
LOC105377276
LOC105377276 - EREG
LOC105377283
LOC105377286, FAM47E-STBD1, FAM47E
LOC105377289
LOC105377289 - LOC100421494
LOC105377291, SEPT11
LOC105377295 - CXCL13
LOC105377297 - CNOT6L
LOC105377306 - LOC107986215
LOC105377315
LOC105377324 - CHCHD2P7
LOC105377327, FAM13A
LOC105377328 - LOC105377329
LOC105377329
LOC105377329 - SNCA
LOC105377331 - CCSER1
LOC105377338 - COX7A2P2
LOC105377342 - LOC107986231
LOC105377343
LOC105377343 - EIF4E
LOC105377346 - LOC107986297
LOC105377349
LOC105377351 - LOC643675
LOC105377352
LOC105377364 - RNU6-289P
LOC105377366 - LOC105377367
LOC105377367 - LOC105377369
LOC105377369 - CCDC34P1
LOC105377374
LOC105377374 - CAMK2D
LOC105377379
LOC105377380 - UGT8
LOC105377385 - LOC107986306
LOC105377388 - LOC105377389
LOC105377390 - RPSAP35
LOC105377391 - NDST3
LOC105377397
LOC105377397 - LINC01365
LOC105377399 - NDNF
LOC105377401 - LOC105377402
LOC105377404 - SPRY1
LOC105377406 - LOC105377408
LOC105377407
LOC105377410 - LOC105377411
LOC105377416 - LOC105377417
LOC105377417 - LOC101927282
LOC105377418 - LOC105377420
LOC105377418 - LOC105377420; LOC105377418 - LOC105377420; LOC105377418 - LOC105377420; LOC105377418 - LOC105377420
LOC105377420 - PGBD4P4
LOC105377422 - RNU6-224P
LOC105377430 - LOC105377431
LOC105377436
LOC105377436 - LOC105377438
LOC105377439 - KRT18P54
LOC105377441
LOC105377442 - PCDH18
LOC105377443
LOC105377445 - LOC107986315
LOC105377446, LINC00499
LOC105377448
LOC105377451 - LOC105377622
LOC105377461
LOC105377462
LOC105377462 - KRT18P51
LOC105377465 - RPS23P4
LOC105377467 - MMAA
LOC105377468 - LOC105377469
LOC105377476 - MIR548G
LOC105377477
LOC105377481, LOC107986195
LOC105377483, LOC107986195
LOC105377488
LOC105377490
LOC105377495 - TIGD4
LOC105377501 - NPY2R
LOC105377504 - GUCY1A3
LOC105377507 - TDO2
LOC105377508 - LOC107986322
LOC105377512 - RPS14P7
LOC105377515 - FSTL5
LOC105377516 - MIR4454
LOC105377517 - LOC133332
LOC105377523 - ANXA10
LOC105377527 - SH3RF1
LOC105377529 - NEK1
LOC105377532 - LOC101928223
LOC105377535
LOC105377536 - LOC441052
LOC105377546 - LOC107986204
LOC105377547
LOC105377551 - GLRA3
LOC105377552
LOC105377552 - LOC100129957
LOC105377555
LOC105377556 - RN7SKP136
LOC105377558 - AGA
LOC105377561 - RNU1-45P
LOC105377563 - LOC105377564
LOC105377564
LOC105377567
LOC105377567 x TRQ-CTG1-3 - LOC105374958
LOC105377568 - LINC00290
LOC105377572, TENM3
LOC105377582 - LOC391722
LOC105377607 - RPL7AP27
LOC105377613 - LOC105377614
LOC105377616
LOC105377619 - LOC728339
LOC105377621
LOC105377628 - VRK2
LOC105377632
LOC105377632, LOC101927235
LOC105377633 - XPO1
LOC105377641
LOC105377642
LOC105377656 - LOC339978
LOC105377670 - SRIP1
LOC105377671
LOC105377672 - LOC105377246
LOC105377678 - LOC105377680
LOC105377682
LOC105377682 - UBLCP1
LOC105377684
LOC105377693 - GABRB2
LOC105377697
LOC105377697 - LOC105377698
LOC105377698
LOC105377698 - ARL2BPP5
LOC105377700
LOC105377701 - RN7SKP60
LOC105377702
LOC105377703
LOC105377703, LOC101927835
LOC105377705 - RPLP0P9
LOC105377706
LOC105377708, TENM2
LOC105377709, TENM2
LOC105377714, LOC105377715
LOC105377721
LOC105377723 - SMIM23
LOC105377724 x ARNT2 - RNU6-380P
LOC105377727
LOC105377727 - LOC105377728
LOC105377728 - LOC105377729
LOC105377732
LOC105377733 - LOC285593
LOC105377735 - BOD1
LOC105377736
LOC105377737 - LINC01411
LOC105377739
LOC105377750
LOC105377761 - LOC100128622
LOC105377763
LOC105377781
LOC105377782 - LOC107986880
LOC105377783
LOC105377785
LOC105377785 - LOC105377787
LOC105377786, LOC105377787
LOC105377793 - LOC105377794
LOC105377794 - LOC392180
LOC105377795
LOC105377797 - LOC100287015
LOC105377799 - LOC107986875
LOC105377803
LOC105377805
LOC105377811 - LOC105374036
LOC105377814 - LINC01048
LOC105377816 - LINC00393
LOC105377818
LOC105377841 - LOC100420940
LOC105377842
LOC105377844
LOC105377844 - LOC102723883
LOC105377846 - LOC101928280
LOC105377853 - LOC100131890
LOC105377855, KCNQ5
LOC105377858 - LOC100127900
LOC105377860
LOC105377862
LOC105377864 - MEI4
LOC105377865 - LOC107986613
LOC105377867, LOC100506851
LOC105377871
LOC105377873 - LINC01526
LOC105377876 - LOC105377877
LOC105377880, LOC107986620
LOC105377881 - LOC100421583
LOC105377882
LOC105377885
LOC105377885 - LOC101928936
LOC105377891
LOC105377891 - MAP3K7
LOC105377897 - COPS5P1
LOC105377901 - LOC107986542
LOC105377904
LOC105377904 - LOC105377907
LOC105377910 - POU3F2
LOC105377913 - LOC100996860
LOC105377916 - R3HDM2P2
LOC105377921 - LOC105377922
LOC105377922 - LOC100130683
LOC105377923
LOC105377926
LOC105377938 - LOC105377940
LOC105377946 - LOC105377947
LOC105377956 - LOC105377953
LOC105377959 - RNU6-475P
LOC105377960 - LOC105377961
LOC105377961 - LOC105377962
LOC105377971, CEP85L
LOC105377975
LOC105377975 - MIR3144
LOC105377977 - TBC1D32
LOC105377979
LOC105377979 - RNU1-18P
LOC105377981
LOC105377981 - NKAIN2
LOC105377986
LOC105377986, LOC643623
LOC105377989
LOC105377989, RSPO3
LOC105377992
LOC105377992 - LOC105377989
LOC105377992, LOC105377993
LOC105377998
LOC105377998 - LAMA2
LOC105377999
LOC105378002 - LOC105378003
LOC105378003 - SMLR1
LOC105378005
LOC105378008 - RPL23AP46
LOC105378009 - CHCHD2P4
LOC105378010
LOC105378010 - MYB
LOC105378011
LOC105378017 - LOC107986544
LOC105378020
LOC105378021
LOC105378023 - LOC105378024
LOC105378024 - ATP5F1P6
LOC105378027
LOC105378035 - LOC285740
LOC105378043
LOC105378049, TAB2
LOC105378065
LOC105378066
LOC105378066 - MTCO2P31
LOC105378068 - RNU7-152P
LOC105378071
LOC105378072, LOC101928923
LOC105378083
LOC105378083 - LOC101929122
LOC105378083, TAGAP
LOC105378084
LOC105378085 - SOD2
LOC105378087
LOC105378087 - IGF2R
LOC105378088 - SLC22A3
LOC105378091, LOC107986665
LOC105378093
LOC105378093, LOC107986665
LOC105378100 - CAHM
LOC105378102
LOC105378110 - LOC105378109
LOC105378111 - C6orf118
LOC105378117
LOC105378118 - PRR18
LOC105378120
LOC105378120 - MIR3939
LOC105378122, CCR6
LOC105378139 - LOC107986549
LOC105378141
LOC105378145
LOC105378147 - WDR27
LOC105378150 - LOC101929614
LOC105378177 - LINC00871
LOC105378178
LOC105378178 - ATP5G2P2
LOC105378182 - TMEM30B
LOC105378189
LOC105378204
LOC105378208
LOC105378209 - LOC105378210
LOC105378210
LOC105378215
LOC105378228
LOC105378234
LOC105378237
LOC105378239 - LOC100130088
LOC105378250 - LOC107984525
LOC105378260
LOC105378262 - LOC107986272
LOC105378271
LOC105378286, MARCH8
LOC105378305
LOC105378306 - LOC105378308
LOC105378307
LOC105378313 - LOC105378314
LOC105378314
LOC105378314 - MRPS35P3
LOC105378316
LOC105378316 - BICC1
LOC105378318
LOC105378318 - LOC105378319
LOC105378323 - TMEM26
LOC105378325
LOC105378327, ZNF365
LOC105378332
LOC105378334
LOC105378340, CTNNA3
LOC105378346 - RPL5P26
LOC105378347, COL13A1
LOC105378351 - UNC5B
LOC105378360
LOC105378378 - LOC105378379
LOC105378379
LOC105378379 - ZMIZ1-AS1
LOC105378392
LOC105378396 - LOC105378397
LOC105378399 - HMGN2P8
LOC105378400
LOC105378403 - LOC101929646
LOC105378415
LOC105378418 - CH25H
LOC105378419 - IFIT3
LOC105378421 - FLJ37201
LOC105378425
LOC105378425 - RN7SKP143
LOC105378426 - LOC101926942
LOC105378427
LOC105378436
LOC105378448
LOC105378449
LOC105378455 - LOC105378458
LOC105378459 - PPRC1
LOC105378464
LOC105378473, SORCS1
LOC105378477 - LOC105378478 x PSMA6 - RPLP0P3
LOC105378481 - DUSP5
LOC105378489 - LOC105378490
LOC105378490
LOC105378492
LOC105378493 - ADRB1
LOC105378502
LOC105378502 - EMX2OS
LOC105378507 - SLC25A18P1
LOC105378512 - RAD1P1
LOC105378515
LOC105378519
LOC105378521
LOC105378521 - LOC105378522
LOC105378522
LOC105378523 - RN7SKP167
LOC105378525
LOC105378525, ARMS2
LOC105378531
LOC105378531 x MARCKSP1 - CYYR1-AS1
LOC105378536 - LOC107984184
LOC105378542 - LOC105378543
LOC105378543
LOC105378554 - LOC107984185
LOC105378555 - LOC728327
LOC105378557 - MGMT
LOC105378562 - MIR378C
LOC105378569 - LOC107984282
LOC105378575
LOC105378592
LOC105378606, PRDM16
LOC105378618 - MATN1
LOC105378621
LOC105378622 - RN7SKP91
LOC105378623 - LOC107985470
LOC105378639
LOC105378639 - LOC105378640
LOC105378641
LOC105378642
LOC105378651, INPP5B
LOC105378653
LOC105378654
LOC105378655
LOC105378658
LOC105378662, RHBDL2
LOC105378663, GJA9-MYCBP
LOC105378685, CFAP57
LOC105378693 - RPL6P1
LOC105378734
LOC105378740
LOC105378740 - LOC105378739
LOC105378741
LOC105378741 - RPSAP20
LOC105378744 - PPAP2B
LOC105378753
LOC105378761, LOC105378760
LOC105378763
LOC105378763 - LOC101926964
LOC105378768 - USP1
LOC105378769
LOC105378769 - LINC00466
LOC105378771
LOC105378774
LOC105378776 - SGIP1
LOC105378780
LOC105378780 - HNRNPCP9
LOC105378782 - TCEB1P18
LOC105378783
LOC105378785
LOC105378786 - LOC105378788
LOC105378786 - LOC105378788 x ENOX1 - LOC105370181
LOC105378786, LOC105378787
LOC105378789
LOC105378793
LOC105378793 - LOC391048
LOC105378797
LOC105378797, LOC105378796
LOC105378799 - KRT8P21
LOC105378800
LOC105378800 - LOC105378801
LOC105378801 - LOC107985391
LOC105378802 - RNA5SP50
LOC105378803, FPGT-TNNI3K, TNNI3K
LOC105378806
LOC105378808
LOC105378808 - AK5
LOC105378813
LOC105378814 - LOC107985396
LOC105378824
LOC105378826 - CLCA4
LOC105378828
LOC105378828, CLCA4
LOC105378833
LOC105378835 - LOC107985518
LOC105378836 - LOC107985520
LOC105378847
LOC105378848 - LOC105378849
LOC105378850 - LOC105378851
LOC105378851
LOC105378853
LOC105378854 - PHKA1P1
LOC105378858
LOC105378861
LOC105378866 - RN7SL831P
LOC105378867, DPYD
LOC105378874 - LOC107985096
LOC105378881 - LOC101928476
LOC105378883 - LOC100499497
LOC105378887 - MTCO3P14
LOC105378889 - PRMT6
LOC105378898 - CYMP
LOC105378901 - NRBF2P3
LOC105378906 - LOC105378909
LOC105378909
LOC105378912
LOC105378913 - BCAS2; PKMP1
LOC105378916 - LOC105378917
LOC105378917
LOC105378919 - LOC105378920
LOC105378930 - RNA5SP56
LOC105378934
LOC105378936, PHGDH
LOC105378959
LOC105378960 - LOC105378961
LOC105378961 - RPS17P11
LOC105378962 - MFSD4BP1
LOC105378964
LOC105378964 - PELO
LOC105378965 - RPS19P4
LOC105378966 - ASS1P9
LOC105378977 - HMGN1P17
LOC105378979 - MAP3K1
LOC105378980
LOC105378983 - LOC105378984
LOC105378984 - PLK2
LOC105378986, RAB3C
LOC105378992
LOC105378992, CTC-436P18.1
LOC105378994
LOC105378995 - LOC643307
LOC105378998 - KIF2A
LOC105379003 - LOC105379002
LOC105379005
LOC105379007
LOC105379010 - LOC105379014
LOC105379011
LOC105379011 - LOC105379010
LOC105379013
LOC105379014
LOC105379028
LOC105379030
LOC105379031
LOC105379031 - LOC105379033
LOC105379034
LOC105379034 - LOC105379036
LOC105379036 - LINC01335
LOC105379040
LOC105379040 - RPL27AP5
LOC105379042, SV2C
LOC105379047
LOC105379048
LOC105379051
LOC105379059 - LOC100289244
LOC105379061 - RPS2P25
LOC105379062 - LOC105379063
LOC105379064
LOC105379064 x MTHFD1L - LOC102723831
LOC105379066 - LOC105379069
LOC105379069 - LOC105379070
LOC105379076
LOC105379076 - LOC102724637
LOC105379082
LOC105379082 - LDHBP3
LOC105379083
LOC105379083 - POLD2P1
LOC105379085, MCTP1
LOC105379087, KIAA0825
LOC105379099 - CHD1
LOC105379102
LOC105379102 - RNA5SP188
LOC105379107
LOC105379109
LOC105379110
LOC105379111 - RAB9BP1
LOC105379114 - RPS20P3
LOC105379118 - MAN2A1
LOC105379119 - TMEM232
LOC105379121 - TSLP
LOC105379127 - KCNN2
LOC105379129 - LOC105379130
LOC105379132 - RPS17P2
LOC105379133 - LOC105379136
LOC105379139
LOC105379143
LOC105379144
LOC105379144 - RNU6-718P
LOC105379145
LOC105379147 - LOC102467226
LOC105379149, LOC105379150
LOC105379151 x FOXN1
LOC105379156 - RPL28P3
LOC105379158
LOC105379158 - LOC101927421
LOC105379160
LOC105379162 - HSPE1P10
LOC105379168
LOC105379172
LOC105379172 - HINT1
LOC105379175, C5orf56
LOC105379185
LOC105379185 - TCF7
LOC105379188, C5orf66
LOC105379196 - RNA5SP182
LOC105379222 - LOC107986913
LOC105379224 - RN7SL178P
LOC105379225 - CLDN23
LOC105379231
LOC105379231 - LOC100420404
LOC105379235
LOC105379237 - RP1L1
LOC105379242 - GATA4
LOC105379289 - KIAA1456
LOC105379292 - LOC100421673
LOC105379297
LOC105379297 - FGF20
LOC105379300 - LOC105379306
LOC105379301
LOC105379301 - LOC100128993
LOC105379311
LOC105379312
LOC105379314 - LOC107986881
LOC105379315
LOC105379318
LOC105379327 - SLC25A37
LOC105379329 - NEFL
LOC105379330
LOC105379337 - PNMA2
LOC105379340 - STMN4
LOC105379344
LOC105379349 - LOC107986883
LOC105379362 - FUT10
LOC105379364
LOC105379365
LOC105379365 - RPL10AP3
LOC105379366
LOC105379369 - UNC5D
LOC105379377 - SMARCE1P4
LOC105379385 - LOC105379387
LOC105379388 - ZMAT4
LOC105379390 - RNU6-356P
LOC105379403 - CEP170P1
LOC105379585 - LOC105377775
LOC105379675, LOC107984114, LOC101929710
LOC105379749, TRB
LOC105379778
LOC105379829
LOC105379882 - LOC105376550
LOC105447645, FUT2
LOC105747689 - LOC105373811
LOC105755953
LOC105755953 - LOC101928272
LOC107178920 - LOC105373306
LOC107983953
LOC107983956
LOC107983960 - MAP10
LOC107983963
LOC107983964
LOC107983964 - LOC101927334
LOC107983965
LOC107983965 - RPL21P62
LOC107983974
LOC107983981
LOC107983981 - LOC105370826
LOC107983982
LOC107983984
LOC107983984 - LOC105370464
LOC107983986 - LOC105378799
LOC107983991
LOC107983991 - ACTL9
LOC107983992 - LOC100422334
LOC107984002
LOC107984002 - LOC105378562
LOC107984005
LOC107984005 - DUXAP2
LOC107984012
LOC107984012 - RNU6-543P
LOC107984017 - TRHR
LOC107984024, LINC00393, LINC00392
LOC107984031 - ACAA2
LOC107984032, GUCY1A3
LOC107984041
LOC107984041 - GRIK2
LOC107984063
LOC107984079, FAM107A
LOC107984104
LOC107984114, LOC101929710
LOC107984121, EYA4
LOC107984124
LOC107984125
LOC107984134 - LOC105370591
LOC107984162
LOC107984170 - LINC01517
LOC107984171
LOC107984173 - LOC107984218
LOC107984174
LOC107984176
LOC107984176 - APBB1IP
LOC107984180 - MALRD1
LOC107984183 - RPS15AP5
LOC107984188 - LINC01452
LOC107984191
LOC107984198
LOC107984199; LOC107984199; LOC102723629 - LOC107984199
LOC107984200, IL15RA
LOC107984207 - LOC101928322
LOC107984213, CACNB2
LOC107984214
LOC107984215
LOC107984215, ARMC3
LOC107984219
LOC107984222 - MTND5P17
LOC107984226 - FXYD4
LOC107984237
LOC107984237 - ARID5B
LOC107984238
LOC107984238 - LOC101928859
LOC107984241
LOC107984241 - KRT19P4
LOC107984242 - LOC102723350
LOC107984249
LOC107984250 - LOC105378414
LOC107984256
LOC107984256 - CYP2C59P
LOC107984265
LOC107984265, C10orf32-ASMT, AS3MT
LOC107984266
LOC107984268, LOC105378486
LOC107984269
LOC107984270
LOC107984270 - HABP2
LOC107984273 - CCDC172
LOC107984275 - LOC105378531
LOC107984278, PTPRE
LOC107984279 - LOC105378556
LOC107984282
LOC107984283 - ADGRA1
LOC107984285
LOC107984299 - LSP1
LOC107984316 - KCNJ11
LOC107984320
LOC107984321
LOC107984326
LOC107984326 - LOC105376632
LOC107984327 - LOC107984362
LOC107984344 - LOC107984345
LOC107984351 - EIF3M
LOC107984354
LOC107984361
LOC107984363
LOC107984363, TYR
LOC107984365 - OR5AZ1P
LOC107984368
LOC107984368 - LOC107984355
LOC107984373
LOC107984373 - LOC387820
LOC107984374 - LOC105369563
LOC107984377 - FGFR3P2
LOC107984378 - LOC105376594
LOC107984379 - LOC101929497
LOC107984380
LOC107984384
LOC107984384 - ZC3H12C
LOC107984385, LOC105369486
LOC107984387 - RPL23AP62
LOC107984388, LOC283140
LOC107984390
LOC107984393
LOC107984393 - LOC107987166
LOC107984394 - FXYD2
LOC107984399
LOC107984402
LOC107984405 - NRGN
LOC107984408 - LOC105369566
LOC107984410, BARX2
LOC107984412 - NTM
LOC107984420 - LOC100506675
LOC107984425, DLG2
LOC107984427
LOC107984437
LOC107984437 - LOC102723639
LOC107984440, HSPB8
LOC107984462
LOC107984466 - AMIGO2 x RPS25P10 - BIK
LOC107984471 - CPSF6
LOC107984478
LOC107984481 - PGBD3P1
LOC107984482 - ITPR2
LOC107984486
LOC107984487
LOC107984487 - TMTC2
LOC107984494
LOC107984495 - PARP11
LOC107984507
LOC107984507 - FBXL14
LOC107984516 - LOC101928441
LOC107984520 - RPS20P28
LOC107984521
LOC107984522 - WIF1
LOC107984525
LOC107984525 - HOXC13-AS
LOC107984526
LOC107984526 - LOC100509370
LOC107984526, IFNG-AS1
LOC107984527
LOC107984528 - LOC100288129
LOC107984530 - RAB21
LOC107984531 - LOC107984526
LOC107984532 - LOC105369723
LOC107984533 - RPL10P13
LOC107984535, ACSS3
LOC107984536
LOC107984543 - BRWD1P2
LOC107984545 - RPL29P26
LOC107984548 - CCDC53
LOC107984557 - LOC105370306
LOC107984558 - LINC01232
LOC107984559
LOC107984564 - LOC105370271
LOC107984569 - LINC00332
LOC107984576
LOC107984576, LOC105370182
LOC107984578
LOC107984580
LOC107984589 - VDAC1P12
LOC107984589 x GRIN2A
LOC107984591, MCF2L
LOC107984597
LOC107984600 - FTH1P7
LOC107984601 - MIR8079
LOC107984609 - LOC105370344
LOC107984610 - ATP12A
LOC107984613 - LINC00567
LOC107984617
LOC107984617 - GPC5
LOC107984618
LOC107984618 - LOC105370369
LOC107984619
LOC107984622
LOC107984622 - LOC105370252
LOC107984625
LOC107984630
LOC107984638 - LOC105370579
LOC107984639
LOC107984641 - NCOA4P1
LOC107984646 - DICER1
LOC107984647
LOC107984663
LOC107984663 - LINC00521
LOC107984664, TBPL2
LOC107984665 - CEBPE
LOC107984676
LOC107984676 - MIR5580
LOC107984685
LOC107984693 - LOC107984639
LOC107984695
LOC107984696 - LOC105370659
LOC107984698
LOC107984700 - CYB5AP5
LOC107984703
LOC107984704
LOC107984704 - EIF3LP1
LOC107984705
LOC107984709 - ZFP36L1
LOC107984710 - LOC105370639
LOC107984716, THSD4
LOC107984724 - ALDH1A2
LOC107984725
LOC107984725 - LOC105370775
LOC107984728
LOC107984734 - RNU6-745P
LOC107984739 - LOC107984725
LOC107984750 - ANKRD34C-AS1
LOC107984755
LOC107984773 - LOC107984760
LOC107984774, LOC101928227
LOC107984780, LOC105370740
LOC107984782
LOC107984788
LOC107984800
LOC107984803
LOC107984805, RORA
LOC107984808 - BCAP31P2
LOC107984811 - LOC105371388
LOC107984812 - LOC100421593
LOC107984814
LOC107984819 - LOC105371393
LOC107984822 - LOC105371313
LOC107984823 - LOC105371316
LOC107984827 - GLG1
LOC107984829 - TNRC6A
LOC107984836
LOC107984836 - TMEM219
LOC107984842
LOC107984842 - CDT1
LOC107984843 - LOC100421029
LOC107984856 - LOC101928035
LOC107984858, ATMIN
LOC107984858, CENPN
LOC107984859
LOC107984859 - HNRNPCP4
LOC107984862
LOC107984862 - ZNF469
LOC107984867
LOC107984869
LOC107984875, LOC100127965
LOC107984878
LOC107984880, LITAF
LOC107984886 - LOC105371256
LOC107984893
LOC107984896 - LOC105371058
LOC107984898 - SSTR5-AS1
LOC107984901
LOC107984914
LOC107984915 - LOC100129776
LOC107984928 - MDS2
LOC107984932, RUNX3
LOC107984934
LOC107984934 - LOC101929406
LOC107984934 - LOC101929406 x DPF1 - PPP1R14A
LOC107984941
LOC107984941 - GRIK3
LOC107984948 - KLF17
LOC107984957 - SLC25A3P1
LOC107984960 - OMA1
LOC107984964
LOC107984967 - LOC105378783
LOC107984974
LOC107984976 - LOC105371547
LOC107984977
LOC107984979
LOC107984996 - RPS18P12
LOC107984997 - RNFT1P2
LOC107985001 - ISCA1P3
LOC107985004, MYH13
LOC107985014 - LOC100506974
LOC107985015 - LOC102723505
LOC107985017
LOC107985018
LOC107985032, SLFN12L
LOC107985032, SLFN14
LOC107985033, SLFN14
LOC107985037
LOC107985046
LOC107985046, PRKACB
LOC107985053
LOC107985056
LOC107985056 - LOC100420851
LOC107985056, LOC101927369
LOC107985067, MMP28, C17orf50
LOC107985068
LOC107985068, CCL23
LOC107985069 - LOC105371894
LOC107985070, LYZL6
LOC107985070, RDM1
LOC107985079 - LOC100132174
LOC107985080
LOC107985080 - LOC107984996
LOC107985091
LOC107985092, ARHGAP29
LOC107985093 - LOC107985421
LOC107985094
LOC107985095 - LOC105378874
LOC107985101
LOC107985102, CDC42
LOC107985113 - LOC107985114
LOC107985124 - SLC25A24
LOC107985125
LOC107985126
LOC107985126 - LOC105372042
LOC107985129 - RNA5SP461
LOC107985132 - LOC105372084
LOC107985135 - LOC107985136
LOC107985144
LOC107985146 - HMGN1P30
LOC107985152 - LOC105372117
LOC107985157
LOC107985157 - NOL4
LOC107985159
LOC107985162, NFATC1
LOC107985167
LOC107985168 - KC6
LOC107985174
LOC107985176
LOC107985176 - LOC101927168
LOC107985177 - LOC105372201
LOC107985179
LOC107985190 - LOC105378919
LOC107985191 - WARS2
LOC107985192, LOC101929147
LOC107985194
LOC107985195 - LOC101929814
LOC107985203
LOC107985203 - ENSA
LOC107985211 - LOC105371456
LOC107985216, VSIG8
LOC107985220 - SETP9
LOC107985221 - MPZ
LOC107985237 - EDEM3
LOC107985239 - HMCN1
LOC107985242
LOC107985242 - RNU6-983P
LOC107985243 - RPL23AP16
LOC107985245
LOC107985253
LOC107985253 - LOC105372883
LOC107985254 - LOC105372891
LOC107985255
LOC107985255 - LOC100652908
LOC107985261 - SLC30A1
LOC107985266 - IFNL3
LOC107985269 - LOC100420587
LOC107985272, LOC102723886
LOC107985274 - RETN
LOC107985299
LOC107985299 - CYP2B7P
LOC107985300 - LOC105372950
LOC107985305
LOC107985305 - BCL3
LOC107985307 - FAM183EP
LOC107985311
LOC107985311 - LOC105372360
LOC107985318
LOC107985318 - MIA3
LOC107985325, GP6
LOC107985325, RDH13
LOC107985326 - IGLON5
LOC107985327
LOC107985335 - RNA5SP470
LOC107985345 - CCNE1
LOC107985352
LOC107985352 - SRP9
LOC107985357
LOC107985359, CAPN9
LOC107985362 - SLC35F3
LOC107985364
LOC107985364 - LOC107985365
LOC107985365
LOC107985365 - RN7SL668P
LOC107985366 - LINC01348
LOC107985370 - LOC105373230
LOC107985376
LOC107985377 - MIR4418
LOC107985379 - LOC105378763
LOC107985382
LOC107985382 - NELFCD
LOC107985383
LOC107985389 - EDN3
LOC107985391 - LOC105378802
LOC107985393, MYH7B
LOC107985401
LOC107985402 - LOC105372578
LOC107985406 - PA2G4P2
LOC107985407 - LOC105372532
LOC107985414 - DDRGK1
LOC107985416
LOC107985420 - FLJ31662
LOC107985431 - LOC105372699
LOC107985435, LOC102724968
LOC107985438 - LOC105372576
LOC107985440
LOC107985440 - LOC105372548
LOC107985442 - LOC101929547
LOC107985446 - LOC102724968
LOC107985447
LOC107985448
LOC107985448, LOC339568
LOC107985450 - NOS1AP
LOC107985452 - LMX1A
LOC107985455 - RNU7-183P
LOC107985456 - LOC647132
LOC107985457
LOC107985457 - LOC105371661
LOC107985458 - LOC105371671
LOC107985460 - LOC107985254
LOC107985461 - LOC105372920
LOC107985463
LOC107985465 - IRF2BP2
LOC107985466 - RSL24D1P4
LOC107985478 - LOC105372813
LOC107985480 - ETS2
LOC107985483 - LOC105372739
LOC107985484 - RPL23AP12
LOC107985485 - LOC100129027
LOC107985490 - SLC6A6P1
LOC107985494 - MIR6130
LOC107985502 - UMODL1
LOC107985508
LOC107985511 - RNU6-113P
LOC107985513 - ERG
LOC107985515
LOC107985518 - LOC107985519
LOC107985519 - LOC101927871
LOC107985520
LOC107985520 - LOC105378839
LOC107985535
LOC107985535 - LOC105373071
LOC107985536
LOC107985553 - PIM3
LOC107985558
LOC107985575 - RPL3
LOC107985578, NCF4
LOC107985579
LOC107985581 - MIR3201
LOC107985582 - RNU6-1066P
LOC107985588, KLHL22
LOC107985646 - PJA1
LOC107985653 - SRIP2
LOC107985669
LOC107985670
LOC107985674 - LOC392439
LOC107985675
LOC107985688
LOC107985690
LOC107985690 - KIF4CP
LOC107985700 - PABPC5-AS1
LOC107985707
LOC107985735
LOC107985741, LRP8
LOC107985745
LOC107985745 - SELL
LOC107985746 - TOMM20
LOC107985769
LOC107985769, WDPCP
LOC107985791 - LINC00570
LOC107985792
LOC107985806 - RN7SKP168
LOC107985807 - RPS16P2
LOC107985808 - LOC100130842
LOC107985811 - EFEMP1
LOC107985815 - LOC105373579
LOC107985818 - LOC100422580
LOC107985819
LOC107985819 - LOC107985820
LOC107985824 - RNU6-692P
LOC107985828 - LOC105373703
LOC107985829 - FIGN
LOC107985832 - ELF2P4
LOC107985833 - NABP1
LOC107985834 - LOC105373815
LOC107985838, MYT1L
LOC107985839 - LOC105373390
LOC107985840
LOC107985841 - NPM1P48
LOC107985845 - LINC01246
LOC107985854
LOC107985854 - LINC00276
LOC107985855 - LOC105373444
LOC107985856
LOC107985857 - RN7SKP27
LOC107985861
LOC107985862 - LOC107985863
LOC107985868
LOC107985869
LOC107985870
LOC107985870 - LOC105374465
LOC107985876 - RNU6-242P
LOC107985883 - LOC105369165
LOC107985885
LOC107985886 - EIF2S2P7
LOC107985887, BCL11A
LOC107985891 - LOC105374786
LOC107985892
LOC107985893, LOC105374791
LOC107985896 - RPS20P10
LOC107985899
LOC107985900, LOC105374811
LOC107985902
LOC107985902 - LOC101927987
LOC107985902, LOC105374823
LOC107985905
LOC107985913 - LOC101926946
LOC107985924 - LOC105375310
LOC107985926 - IL1R1
LOC107985928
LOC107985933
LOC107985933 - RPL34P8
LOC107985935 - PAX8
LOC107985940
LOC107985941
LOC107985943 - LOC105373594
LOC107985944 - LOC100288192
LOC107985947
LOC107985947 - UBBP1
LOC107985950
LOC107985953 - LOC107985828
LOC107985956
LOC107985956 - RNU2-21P
LOC107985958 - XIRP2
LOC107985959
LOC107985959 - LOC105373733
LOC107985960
LOC107985961
LOC107985961 - LOC105373745
LOC107985962
LOC107985965 - LOC105373760
LOC107985969
LOC107985973
LOC107985973 - FTCDNL1
LOC107985979
LOC107985979 - LOC102725079
LOC107985981
LOC107985988
LOC107985988 - EPHA4
LOC107985990, LOC107985988
LOC107985997 - SP110
LOC107986001
LOC107986002 - LOC105373951
LOC107986007, LRRN1
LOC107986018, MAGI1
LOC107986022
LOC107986022 - LOC105374058
LOC107986023, LOC105374107
LOC107986040 - LOC101927174 x LMTK2
LOC107986041 - LOC105377008
LOC107986042 - SCN11A
LOC107986043
LOC107986047
LOC107986047 - LOC101928166
LOC107986048 - LOC107986049
LOC107986049 - TOMM22P6
LOC107986049 - TOMM22P6 x LOC107986049 - TOMM22P6
LOC107986051
LOC107986054 - LOC105374245
LOC107986055 - SENP2
LOC107986058
LOC107986059 - CNTN6
LOC107986061
LOC107986064 - GALNT15
LOC107986066
LOC107986068
LOC107986068 - LOC105376987
LOC107986073, GLB1
LOC107986074 - FECHP1
LOC107986075 - LOC105377038
LOC107986079, POMGNT2
LOC107986081
LOC107986081 - RNU6-367P
LOC107986082 - LOC107986083
LOC107986092
LOC107986093 - PRICKLE2-AS1
LOC107986094 - MAGI1
LOC107986096
LOC107986096 - LOC105377152
LOC107986098
LOC107986107
LOC107986107 - LOC107986108
LOC107986108
LOC107986109 - LOC105374026
LOC107986112 - LOC101929485
LOC107986114 - LOC101929717
LOC107986115, ZNF80
LOC107986118 - ADPRH
LOC107986126, MCM2
LOC107986139
LOC107986140 - TM4SF18
LOC107986141
LOC107986143
LOC107986146
LOC107986146 - HMGN2P13
LOC107986146 - HMGN2P13 x DOCK2
LOC107986150 - LOC101243545
LOC107986152
LOC107986163 - LOC101928992
LOC107986164
LOC107986165, LOC253573
LOC107986166
LOC107986166 - LPP-AS2
LOC107986170
LOC107986171
LOC107986171 - OSTN
LOC107986173 - LOC105374294
LOC107986174
LOC107986178
LOC107986179 - LOC107986180
LOC107986180 - LOC101929019
LOC107986181 - LOC105374493
LOC107986182
LOC107986182, LINC01182
LOC107986185
LOC107986195
LOC107986195, LOC105377481
LOC107986195, LOC105377483
LOC107986198
LOC107986203 - LOC101928478
LOC107986205
LOC107986216 - RNU6-551P
LOC107986217 - LOC100533630
LOC107986219 - RPS7P6
LOC107986223
LOC107986223 - MAPRE1P2
LOC107986226 - RPL38P3
LOC107986228 - LOC105377672
LOC107986229
LOC107986229 - BTC
LOC107986231 - BTF3P13
LOC107986233 - PPP3CA
LOC107986234 - ETNPPL
LOC107986236 - ELL2P2
LOC107986239 - LOC105377512
LOC107986242 - LOC728175
LOC107986259, ABLIM2
LOC107986261
LOC107986262 - LOC105374510
LOC107986263
LOC107986263 - RNA5SP157
LOC107986264
LOC107986266 - HNRNPA1P65
LOC107986272
LOC107986272 - SEC63P2
LOC107986281 - LOC152578
LOC107986286, LOC105377273
LOC107986288, MTHFD2L
LOC107986289
LOC107986291, LOC105377294
LOC107986292 - FTLP9
LOC107986293, FRAS1
LOC107986294
LOC107986294 - LOC105377301
LOC107986306
LOC107986306 - LOC105377387
LOC107986308 - PRDM5
LOC107986309
LOC107986313
LOC107986317
LOC107986322 - PDGFC
LOC107986324 - LOC107986239
LOC107986327 - LOC100132090
LOC107986335
LOC107986335 - LOC339975
LOC107986349, PART1
LOC107986362, LOC101929710
LOC107986368, LOC101928005
LOC107986375 - LOC105379138
LOC107986376 - LOC101929454
LOC107986377 - C5orf17 x BRWD1
LOC107986379
LOC107986379 - RPS10P12
LOC107986382 - LOC105379028
LOC107986384 - LOC107986385
LOC107986385 - SHFM1P1
LOC107986388 - LOC105379083
LOC107986390 - RPL23AP44
LOC107986391 - LOC105379158
LOC107986393 - LOC105377724
LOC107986396, SLC12A7
LOC107986399 - LOC105374625
LOC107986400
LOC107986402 - LOC105374643
LOC107986405 - FAM173B
LOC107986409
LOC107986410
LOC107986416 - LOC105378999
LOC107986418
LOC107986418 - LOC107986416
LOC107986419
LOC107986419 - ADAMTS6
LOC107986420 - RNU6-1232P
LOC107986425
LOC107986429 - LOC105379050
LOC107986434 - LOC105379078
LOC107986436 - LOC100652833
LOC107986437 - LOC107986438
LOC107986438
LOC107986438 - LOC105379102
LOC107986439 - RNA5SP189
LOC107986441
LOC107986443 - LVRN
LOC107986447
LOC107986449
LOC107986449 - RPL11P2
LOC107986452
LOC107986453, SLC25A48
LOC107986454
LOC107986454 - PCDH1
LOC107986455
LOC107986455 - SPRY4
LOC107986462, HTR4
LOC107986466
LOC107986468 - LOC105377682
LOC107986469, IL12B
LOC107986476 - FBXW11
LOC107986482
LOC107986482 - CPEB4
LOC107986484 - ARL2BPP6
LOC107986514, GMDS
LOC107986517 - MRPL42P2
LOC107986518, ATXN1
LOC107986519 - CLIC5
LOC107986521
LOC107986525 - LOC105377975
LOC107986528, CCDC170
LOC107986529, ESR1
LOC107986532
LOC107986533 - ATF1P1
LOC107986537
LOC107986540
LOC107986540 - LOC105377843
LOC107986541 - SPACA1
LOC107986543 - LOC107986626
LOC107986544
LOC107986548 - LOC105378137
LOC107986550 - LOC105378144
LOC107986555
LOC107986556, RIPK1
LOC107986560 - LOC107986561
LOC107986562 - LOC107986563
LOC107986568 - AMD1P4
LOC107986570
LOC107986571 - RNF182
LOC107986581
LOC107986581 - HIST1H1PS2
LOC107986582
LOC107986582 - BTN3A2
LOC107986583, BTN1A1
LOC107986584
LOC107986586 - ZBED9
LOC107986587
LOC107986588, EHMT2
LOC107986589, HLA-DQA1
LOC107986591
LOC107986591, LOC105375029
LOC107986595 - TREML2
LOC107986598
LOC107986598, LOC105375069
LOC107986606
LOC107986614 - ELOVL4
LOC107986616 - TTK
LOC107986620
LOC107986623
LOC107986623 - LOC107986624
LOC107986624 - MIR4643
LOC107986625 - LOC105377896
LOC107986626
LOC107986630 - GPR6
LOC107986634
LOC107986637 - LOC105377957
LOC107986646, SGK1
LOC107986647 - LOC105378010
LOC107986651
LOC107986653
LOC107986665
LOC107986665, LOC105378091
LOC107986666
LOC107986666 - RN7SL366P
LOC107986667
LOC107986667 - LOC105378111
LOC107986672, CCR6
LOC107986675 - LOC105378150
LOC107986695 - PMS2CL
LOC107986701, CHN2
LOC107986721, CNTNAP2
LOC107986722, DPP6
LOC107986730 - GABPAP
LOC107986738 - LOC107986796
LOC107986739 - HPVC1
LOC107986743 - LOC107986744
LOC107986749 - RPS17P12
LOC107986750 - DPP6
LOC107986764
LOC107986764, COL28A1
LOC107986764, LOC101927354
LOC107986765
LOC107986766
LOC107986769, SCIN
LOC107986770
LOC107986771 - LOC107986772
LOC107986771, LOC105375170
LOC107986774
LOC107986776
LOC107986777
LOC107986777 - RNU6-1103P
LOC107986781
LOC107986782 - NEUROD6
LOC107986787 - LOC105379725
LOC107986792
LOC107986796 - LOC101928257
LOC107986812 - CD36
LOC107986816
LOC107986820
LOC107986820 - LOC101927525
LOC107986821, LOC101927525
LOC107986837
LOC107986837 - PPP1R3A
LOC107986848 - NRF1
LOC107986849 - LOC100130704
LOC107986854
LOC107986858
LOC107986863 - CNPY1
LOC107986870 - LOC100131849
LOC107986881 - RNU3P2
LOC107986882
LOC107986882 - LOC105379329
LOC107986884 - LOC105379354
LOC107986889 - LOC105375861
LOC107986890 - MSC
LOC107986892
LOC107986894 - PAG1
LOC107986897 - LOC107986961
LOC107986900 - LOC105375701
LOC107986901 - TRPS1
LOC107986905 - LOC101927915
LOC107986907
LOC107986907 - RPL23AP54
LOC107986913 - LOC105379224
LOC107986914 - RNU6-1151P
LOC107986920 - INTS10
LOC107986921 - LPL
LOC107986922
LOC107986922 - GFRA2
LOC107986929, LOC286059
LOC107986930
LOC107986930 - STC1
LOC107986931
LOC107986931 - ADAM28
LOC107986933, LOC105379332
LOC107986937
LOC107986941 - LOC100287157
LOC107986942 - C8orf22
LOC107986943
LOC107986945
LOC107986950 - LOC105375883
LOC107986952
LOC107986953 - LOC101927141
LOC107986954 - RPL36AP31
LOC107986956
LOC107986957 - LOC100500773
LOC107986961
LOC107986967
LOC107986971
LOC107986978 - LOC107986979
LOC107986980
LOC107986983, TSNARE1
LOC107987011
LOC107987011 - LOC107987012
LOC107987013, PALM2
LOC107987022 - RPS20P25
LOC107987026
LOC107987026 - MTAP
LOC107987027
LOC107987027 - LOC105375999
LOC107987034 - LOC105376194
LOC107987036 - CRB2
LOC107987037 - NEK6
LOC107987039
LOC107987039 - LOC105376310
LOC107987043
LOC107987043 - LOC105375955
LOC107987045
LOC107987045, PDCD1LG2
LOC107987046
LOC107987046, IL33
LOC107987047 - LOC100130801
LOC107987050
LOC107987050, BNC2
LOC107987054, LINC01239
LOC107987055
LOC107987055 - LOC105369298
LOC107987056
LOC107987057
LOC107987058 - LOC105376002
LOC107987060 - APTX
LOC107987083
LOC107987083 - MTCO1P50
LOC107987084
LOC107987084 - LOC107987022
LOC107987087
LOC107987087 - RASEF
LOC107987088 - LOC102724605
LOC107987089 - LOC105376121
LOC107987100
LOC107987100 - PCAT7
LOC107987100, LOC100421692
LOC107987101 - C9orf3
LOC107987105
LOC107987106
LOC107987106 - LOC105376197
LOC107987108
LOC107987110 - RAD23B
LOC107987111 - LINC01509
LOC107987112
LOC107987114
LOC107987123 - LOC107987124
LOC107987124
LOC107987136
LOC107987136 - ABO
LOC107987141 - UBAC1
LOC107987142 - LHX3
LOC107987146 - LOC105376356
LOC107987163
LOC107987166
LOC107987166 - LOC107984372
LOC107987178 - ATXN7L3B
LOC107987179
LOC107987179 - ACSS3
LOC107987191 - LINC00347
LOC107987207
LOC107987208, MEG8
LOC107987225 - RPL36AP45
LOC107987233
LOC107987248 - CSH1
LOC107987259 - SEC11C
LOC107987270
LOC107987282
LOC107987283 - SUMO1P1
LOC107987291 - GPX1P2
LOC107987295
LOC107987301
LOC124685 - LOC107985015
LOC126987 - LOC105378887
LOC131054 - LOC100505609
LOC133332 - NPY1R
LOC138159 - LOC102723971
LOC145783
LOC146253 - PHBP21
LOC146513
LOC146513 - LINC00917
LOC146795 - LINC00673
LOC147004, ASIC2
LOC149684
LOC149684 - BPI
LOC149950
LOC150051 - LOC107985488
LOC150596 - LOC105373682
LOC150596, LOC101929231
LOC150935
LOC150935 - NDUFA10
LOC151121 - LOC105373613
LOC152225
LOC152225 - LOC101929411
LOC152594 - LOC105377448
LOC153910
LOC153910 - HIVEP2
LOC154872 - POT1
LOC157273
LOC157273 - LOC105379228
LOC158434
LOC158435
LOC158435 - LOC158434
LOC202181
LOC203930 - SLC35F2
LOC246784 - KRT8P45
LOC253573 - CRYGS
LOC254896
LOC257396 - RPL13AP13
LOC260339 - RNU4-76P
LOC283172 - MIR4697HG
LOC283177
LOC283177 - LOC105369583
LOC283278
LOC283440 - RPL23AP14
LOC283575
LOC283710 - KLF13
LOC283856
LOC284269 - BNIP3P3
LOC284294
LOC284294 - LOC105372166
LOC284395
LOC284581 - SLC26A9
LOC284632
LOC284632 - LOC105376871
LOC284685 - FMO7P
LOC284825
LOC284930
LOC284930 - LOC107985536
LOC285043 - LCLAT1
LOC285232 - LINC00506
LOC285389
LOC285423
LOC285500
LOC285556 - DAPP1
LOC285626
LOC285626 - LOC285627
LOC285627 - LOC105377685
LOC285629 - LOC105377693
LOC285692
LOC285696
LOC285740
LOC285740 - PHACTR2
LOC285766 - LOC105374870
LOC285768 - LOC105374879
LOC285889 - LINC01006
LOC286059
LOC286083 - LOC105379585
LOC286114 - LOC101929172
LOC286190
LOC286238
LOC286453 - ARL13A
LOC338667 - CDON
LOC338694, LOC107984345
LOC338797 - LOC101929974
LOC339166
LOC339166 - WSCD1
LOC339298
LOC339298 - LOC105372206
LOC339529
LOC339529, LOC105373258
LOC339568
LOC339568 - ATG3P1
LOC339622
LOC339807
LOC339862
LOC339862 - SATB1
LOC339978 - KIT
LOC340090 - LOC105379031
LOC340107 - LOC105374694
LOC340184 - ADTRP
LOC340512
LOC342784 - LOC105372155
LOC343508 - GPR137B
LOC344382
LOC344382 - LINC00211
LOC344887
LOC344887 - ETV5
LOC345576 - RN7SL782P
LOC349160, CHRM2
LOC387810 - LOC105369496
LOC387820 - LOC107984374
LOC388734 - LOC105372902
LOC388780 - TGM3
LOC388942
LOC388942 - LOC101929723
LOC388955, WDPCP
LOC389273
LOC389273 - ANKRD33B
LOC389473
LOC389602 - LOC105375597
LOC389641
LOC390282 - KCNA5
LOC390332
LOC390614 - TRK-CTT1-2
LOC390617 - LOC390618
LOC390618 - TRC-GCA5-1
LOC390846 - SLC25A52
LOC390860 - PMAIP1
LOC390956
LOC390997 - RNU5E-1
LOC391020 - SYF2
LOC391048 - LOC105378794
LOC391136 - LOC105371614
LOC391562 - LOC105374021
LOC391566 - DRD3
LOC391578 - CDV3
LOC391813 - LOC105379098
LOC391834 - RNA5SP193
LOC392027 - POM121L12
LOC392145 - RPL32P17
LOC392232
LOC392232 - RNA5SP271
LOC392264 - ENPP2
LOC392543 - RAP2C
LOC392787 - IRF5
LOC399716
LOC399716 - PRKCQ
LOC399886 - LOC105376654
LOC399900 - RPS2P37
LOC400026 - EEF1A1P17
LOC400464
LOC400464 - ADAMTS17
LOC400499
LOC400499 - LITAF
LOC400499, LOC101927131
LOC400568
LOC400620, LINC00469
LOC400627 - RPL12P37
LOC400655 - LOC100505817
LOC400684
LOC400748
LOC400794
LOC400867
LOC400867 - LOC101928435
LOC400940 - LOC105373401
LOC400997, ACOXL
LOC401134
LOC401176 - NACAP6
LOC401218 - DUSP1
LOC401312
LOC401312 - LOC541472
LOC401324
LOC401471 - FLJ42969
LOC401478
LOC401767 - LOC105370416
LOC401864 - FENDRR
LOC401959 - LOC100192389
LOC402182 - ATP5EP1
LOC402230 - ZCCHC10
LOC402641 - ABCB5
LOC403312 - LOC105369550
LOC440173
LOC440180 - EXOC5
LOC440292 - ADAMTS7P3
LOC440311 - LOC105370989
LOC440390 - LOC105371394
LOC440568 - CLCNKB
LOC440700 - TMCO1
LOC440704
LOC440704 - HNRNPA1P46
LOC440742 - RN7SL148P
LOC440864 - LOC107985794
LOC440934
LOC440973 - LOC105377811
LOC440982 - NPM1P28
LOC441025 - LOC107986230
LOC441087
LOC441087 - SLC25A5P9
LOC441204 - KIAA0087
LOC441644 - PLXNC1
LOC441806 - ADCYAP1
LOC441914 - MIR557
LOC442017 - RPL26P13
LOC442058 - RNU6-5P
LOC442113 - LINC00575
LOC442161 - TFAP2A
LOC442263 - LOC100507406
LOC493754
LOC497256
LOC541472, IL6
LOC553103
LOC553103, SLC22A4
LOC553139 - HMGB1P18
LOC613037 - SMG1P5
LOC63930
LOC63930 x KLK3 - KLK2
LOC641378 - LOC107985665
LOC642515 - RAPGEF1
LOC642550 - SYT1
LOC642574
LOC642590 - SLC25A6P6
LOC642648 - MIRLET7BHG
LOC642692 - LOC105373940
LOC642776 - RN7SL712P
LOC642791 - SNRPGP16
LOC642846
LOC642975 - OR9G1
LOC643014 - CXCL2
LOC643167 - EFHC2
LOC643201
LOC643339
LOC643381 - CNTN5
LOC643513 - RPSAP39
LOC643542
LOC643542 - LOC105372175
LOC643542, LOC105372173
LOC643542, LOC105372174
LOC643623, LOC105377986
LOC643675
LOC643896 - PDCL3
LOC643916 - NDUFA5P9
LOC643997 - LOC107985961
LOC644145 - EXOC1
LOC644265 - LOC105373520
LOC644422 - ZNF624
LOC644456
LOC644563, NUP62CL
LOC644584 - LOC105370452
LOC644681 - TUBBP11
LOC644838, LOC102800447
LOC644906 - MYLIP
LOC644919
LOC644919 - LOC100533628
LOC645086 - YWHAZP1
LOC645266 - TNFSF8
LOC645314 - LOC107985834
LOC645434 - LOC105378023
LOC645481 - LOC105374541
LOC645485 - LINC00941
LOC645763 - DAP
LOC645853 - GMCL1P1
LOC645949 - RN7SL117P
LOC645978 - HNRNPA1P51
LOC646012 - RN7SKP133
LOC646140 - OR2C1
LOC646241
LOC646383
LOC646383, ADAMTS8
LOC646522 - SPATA19
LOC646548
LOC646588
LOC646588 - LOC100506236
LOC646614 - LOC100421901
LOC646614 - LOC100421901 x CASC17
LOC646626 - DDAH1
LOC646674 - ARHGAP42P2
LOC646730
LOC646736
LOC646736 - LOC105373915
LOC646762
LOC646794 - LOC101928765
LOC646934
LOC646934 - DNM1P37
LOC647132 - BRINP3
LOC647275 - LOC100420428
LOC647323
LOC647323 - LOC285389
LOC648934 - LOC105377871
LOC648987
LOC648987, LOC105374748
LOC649166 - LOC105376128
LOC652276
LOC652549 - ADGRL4
LOC653602 - NBAS
LOC653698 - LOC440040
LOC654841, COL4A3
LOC724065 - BTBD7P2
LOC727803 - E2F7
LOC727930
LOC727993
LOC727993 - RPL7P2
LOC728048 - MIR1269A
LOC728138, PDXDC1
LOC728317 - LOC105373377
LOC728323
LOC728327 - LOC107984279
LOC728613
LOC728613 - LOC105374614
LOC728667 - LOC102724845
LOC728730 - TMEM178A
LOC728755
LOC728755 - BNIP3P1
LOC728811 - LOC100422026
LOC728989
LOC729056 - B3GALT5-AS1
LOC729200 - TAB2
LOC729217 - LOC105371310
LOC729254 - SDPR
LOC729316
LOC729316 - LOC107984733
LOC729348 - MEIS1-AS3
LOC729409 - LYZ
LOC729409 - LYZ; YEATS4 - LOC105369822; YEATS4
LOC729945 - LOC105371080
LOC729987
LOC729987 - SNX7
LOC730021 - LOC107986046
LOC730100
LOC730100 - LOC100528063
LOC730100, LOC105374596
LOC730102 - RASAL2-AS1
LOC730129 - LOC102724419
LOC730338 - EPS15P1
LOC730668 - LINC00899
LOC80078 - LOC100506851
LOC93432
LOH12CR1
LONP2
LONRF2
LOX - LOC107986445
LOXHD1
LOXL1
LOXL1, LOXL1-AS1
LOXL4 - LOC105378449
LPA
LPA - PLG
LPA; LPA; LPA; LPA - PLG; LPA
LPA; LPA; LPAL2; SLC22A3
LPAL2
LPAL2 - LPA
LPAR1
LPAR1 - RNY4P18
LPAR3
LPCAT1
LPCAT2
LPCAT3
LPCAT3, EMG1
LPCAT4 - ACTG1P15
LPGAT1
LPGAT1P1 - PURG
LPIN2
LPIN2 - MYOM1
LPIN2, LOC727896
LPL
LPL - LOC105379311
LPO
LPP
LPPR1
LPPR4
LPPR4 - LOC107985093
LPPR5
LPXN
LRBA
LRCH1
LRCH3
LRFN1 - GMFG
LRFN2
LRFN2 - LOC101929535 x MED13L
LRFN5
LRIF1
LRIG1
LRIG2 - RPS19P2
LRIT3 - KRT19P3
LRP1
LRP12
LRP12 - LOC105375694
LRP1B
LRP1B - LOC105373651
LRP2
LRP4
LRP4, LRP4-AS1
LRP5
LRP5 - PPP6R3
LRP6
LRPPRC
LRRC10B
LRRC14
LRRC16A
LRRC16A - SCGN
LRRC17, FBXL13
LRRC18, WDFY4
LRRC2
LRRC2, LRRC2-AS1
LRRC2, TDGF1
LRRC20
LRRC25 - SSBP4
LRRC27 - PWWP2B
LRRC29, LOC105369155
LRRC31
LRRC34
LRRC36
LRRC37A
LRRC37A, ARL17B
LRRC37B
LRRC3B - NEK10
LRRC3C
LRRC3C - GSDMA
LRRC43
LRRC47
LRRC47 - CEP104
LRRC49
LRRC4C
LRRC58
LRRC61
LRRC63
LRRC7
LRRC74A
LRRC75A - LOC105371554
LRRC8B
LRRC8D
LRRFIP1
LRRIQ1
LRRIQ4
LRRK1
LRRK2
LRRK2, LOC105369736
LRRN2
LRRN2, LOC105371692
LRRN4 - FERMT1
LRRTM3, CTNNA3
LRRTM3, LOC101928961, CTNNA3
LRRTM4
LRRTM4 - TRP-AGG5-1
LRTM2, CACNA2D4
LSAMP
LSAMP - RN7SL582P
LSG1 - FAM43A
LSM1
LSM1, LOC105379382
LSM1P2 - LOC105377703
LSM2
LSM4
LSMEM1 - NPM1P14
LSP1
LSR
LST1
LTA
LTA - TNF
LTA4H, LOC102723340
LTBP1
LTBP2
LTBR
LTF
LTK
LTN1
LTV1P1 - LOC107986308
LUC7L
LURAP1L - SNORD137
LURAP1L, LURAP1L-AS1
LURAP1L-AS1, LURAP1L
LUZP1
LUZP1 - HTR1D
LUZP2
LUZP2 - LOC100130747
LUZP2; LUZP2; LUZP2; LUZP2
LVRN
LY6D - GML
LY6G6F
LY75, LY75-CD302
LY75-CD302, LY75
LY86
LY86 - LOC101928004
LY86, LY86-AS1
LY86-AS1
LY86-AS1, LY86
LY9
LY96
LYARP1 - LOC105374830
LYG2 - LYG1
LYN
LYPD3
LYPD5
LYPD6
LYPD6 - MMADHC
LYPLA1
LYPLA1P1 - IQUB
LYPLA2P3 - FOXB2
LYRM4
LYRM4, LOC100129461
LYRM4, LOC100129461 x RPL6P21 - DGKB
LYRM9
LYSMD4
LYSMD4 - LOC105371020
LYST
LYZ
LYZ - YEATS4
LYZL2
LYZL4
LZIC
LZTS2
M1AP x BNC2 - LOC105375983
MAB21L3
MACC1
MACF1
MACROD1, FLRT1
MACROD2
MACROD2 - PPIAP17
MACROD2 x MACROD2
MACROD2, FLRT3
MACROD2, MACROD2-AS1
MACROD2-AS1, MACROD2
MAD1L1
MAD1L1, LOC100127955
MAD2L2
MADD
MAEA
MAEL
MAF
MAFB - LOC101927098
MAFTRR
MAFTRR, LOC105371356
MAGEA1 - LOC105373373
MAGEE1 - RNA5SP508
MAGI1
MAGI2
MAGI2-AS3 - LOC101059916
MAGI3
MAGOH
MAL2
MALRD1
MALRD1, LOC101928834
MALT1
MAML1
MAML1 - LOC100884169
MAML2
MAML3
MAMLD1
MAMSTR
MAN1A2
MAN1A2P1 - LOC107985336
MAN1C1
MAN2A1
MAN2A2
MANBA
MANSC1
MAOA - MAOB
MAP1A
MAP1B
MAP1LC3B2
MAP1LC3B2 - C12orf49
MAP1LC3BP1 - LOC105375988
MAP2K1
MAP2K2
MAP2K3 - KCNJ12
MAP2K4 - LINC00670
MAP2K5
MAP2K6
MAP2K6 - LOC107985073
MAP3K1
MAP3K11
MAP3K12
MAP3K13
MAP3K14 - RNA5SP443
MAP3K15
MAP3K19
MAP3K3
MAP3K3, LOC101927898
MAP3K4
MAP3K7CL
MAP3K8
MAP3K9
MAP4
MAP4K2
MAP4K4
MAP4K5
MAP7
MAPK1
MAPK10
MAPK14
MAPK15
MAPK3 - LOC107984834
MAPK4
MAPK6
MAPK6PS1 - LOC100129667
MAPK8IPP - LRRC37A
MAPK9
MAPKAP1
MAPKAPK2
MAPKBP1
MAPRE1
MAPRE1 - EFCAB8
MAPRE1P2 - LOC105374391
MAPRE2
MAPRE3
MAPT
MAPT-AS1
MAPT-AS1, SPPL2C
MARCH1 - RNU6-284P
MARCH5 - MARK2P9
MARCH8, LOC105378286
MARCKSP1 - CYYR1-AS1
MARCO - C1QL2
MARK2
MARK2P12 - LOC105377816
MARK2P14 - RN7SL147P
MARK2P15 - LOC105378394
MARK2P3 - LOC100421508
MARK2P4 - WDR17
MARK2P7 - EEPD1
MARK3
MARK4
MARVELD3 - PHLPP2
MASP1
MAST1
MAST2
MAST2 - PIK3R3
MAST4
MASTL
MAT2B - LOC102724458
MATK
MATN2
MATN4
MAU2
MAU2 - GATAD2A
MAX, CHURC1-FNTB, FNTB
MAX, FNTB, CHURC1-FNTB
MAZ
MB21D1
MB21D2 - VEZF1P1
MBD5
MBD5 - RPS29P8
MBL2
MBL2 - LOC105378307
MBNL2
MBNL2 - RAP2A
MBOAT1
MBOAT2
MBOAT7
MBP
MBP - GALR1
MC1R
MC1R; MC1R; MC1R
MC1R; MC1R; MC1R; MC1R; MC1R; MC1R
MC4R
MC4R - LOC101901828
MC5R - MC2R
MCC
MCCC1
MCCC1 - LOC105374247
MCCC2
MCF2L
MCF2L - F7
MCFD2, TTC7A
MCFD2P1 - ZNF184
MCHR1 - SLC25A17
MCHR2-AS1
MCL1
MCM3
MCM3 - PAQR8
MCM3AP
MCM4
MCM6
MCM8
MCOLN2 - MCOLN3
MCPH1
MCPH1, ANGPT2
MCPH1, LOC100507530
MCRIP2P2 - LOC107985239
MCTP1
MCTP1 - LOC105379089
MCTP2
MCTS1 - C1GALT1C1
MCUR1
MDC1 - TUBB
MDC1, MDC1-AS1
MDC1-AS1, MDC1
MDFI - NPM1P51
MDFIC
MDGA1
MDGA1 - LOC107986593
MDGA2
MDGA2 - MIR548Y
MDH2 - RNU6-863P
MDK
MDM4
MDN1, LOC101929057
ME1
ME1 - PRSS35
ME2P1 - LINC01242
ME3
MEAF6
MEAF6P1 - MAP2
MECOM
MECOM, LOC105374205
MECP2
MECR
MED1 - CDK12
MED12L
MED13
MED13 - POLRMTP1
MED13L - LOC105370005
MED18
MED18 - PHACTR4
MED19
MED20
MED23
MED24
MED25
MED26
MED29
MED30
MEDAG, TEX26-AS1
MEF2BNB, MEF2BNB-MEF2B
MEF2BNB-MEF2B, MEF2B
MEF2C
MEF2C, MEF2C-AS1
MEF2C-AS1
MEF2C-AS1, LOC107986360
MEF2C-AS1, MEF2C
MEF2D
MEG3
MEG8 - MIR370
MEGF10
MEGF11
MEGF6
MEGF9
MEIKIN
MEIS1
MEIS2
MEIS2 - LOC105370772
MEIS3
MEMO1
MEN1 - CDC42BPG
MEOX2-AS1
MEP1B
MEPE
MEPE - HSP90AB3P
MERTK
MESDC1 - LOC107984726
MESP2
MESTP2 - LOC105370839
MESTP3 - LOC102723764
MESTP4 - RBMS3-AS3
MET
MET - CAPZA2
METAP1 - ADH5
METAP2
METTL1
METTL10
METTL11B
METTL15
METTL15P1 - LINC00886
METTL16 - RN7SL33P
METTL21A
METTL21A - RPS29P9
METTL21C
METTL21EP - SLC10A2
METTL24
METTL24 - DDO
METTL2B
METTL2B - LOC101928451
METTL3 - SALL2
METTL6
MEX3B - LINC01583
MEX3C
MFAP2
MFAP2 - ATP13A2
MFAP3 - GALNT10
MFAP3L
MFGE8
MFHAS1
MFN2
MFRP, C1QTNF5
MFSD2A
MFSD2B
MFSD8
MFSD9
MGA
MGAM
MGAT1
MGAT3
MGAT4A
MGAT4C
MGAT4C - LOC105369878
MGAT4D
MGAT5
MGAT5B
MGC27382
MGC32805 - LOC105379151
MGC57346, MGC57346-CRHR1
MGC57346-CRHR1
MGC57346-CRHR1 - MAPT-AS1
MGC57346-CRHR1, LOC107985028
MGEA5
MGLL x RORA
MGMT
MGST1
MGST3
MGST3 - ALDH9A1
MIA
MIA-RAB4B, MIA
MIA3
MIAT
MICA
MICA - HLA-X
MICAL1, ZBTB24
MICAL2
MICAL2, LOC107984312
MICAL3
MICALCL - PARVA
MICALL1
MICB
MICB - PPIAP9
MICC
MICC - LOC105375012
MICD
MICG - HCG4P8
MICU2
MICU3
MICU3 - RPL9P20
MID1
MIER1
MIER2 - THEG
MIER3 - LOC100130001
MIF-AS1
MIF-AS1 - LOC107985558
MINK1
MINOS1-NBL1 - HTR6
MINPP1 - LOC105378412
MIPEP
MIPEPP3
MIPEPP3, ZDHHC20
MIPOL1
MIR100HG
MIR100HG - RNU4ATAC10P
MIR106A - LARP1BP3
MIR1208 - RN7SKP226
MIR124-1 - LOC105379235
MIR124-2HG - LOC107986878
MIR1255B1 - LOC105374400
MIR1283-1 - MIR520A
MIR129-2 - LOC101928704
MIR1297 - RPL13AP25
MIR1302-1 - RPH3A
MIR1302-7 - LOC100131146
MIR1321 - SFR1P2
MIR135A2 - LOC643711
MIR137HG
MIR138-1 - TOPAZ1
MIR143HG
MIR146B - RPARP-AS1
MIR183 - UBE2H
MIR190B - C1orf189
MIR196A2
MIR2054 - NUP58P1
MIR210HG
MIR2113 - EIF4EBP2P3
MIR217HG, LOC105374690
MIR219A2 - CERCAM
MIR22HG
MIR23A - MIR181C
MIR3141 - LARP1
MIR3142HG
MIR3142HG - ATP10B
MIR3144 - RNU6-214P
MIR3166 - CTSC
MIR3169 - PCDH20
MIR31HG
MIR31HG - KHSRPP1
MIR325HG
MIR34AHG
MIR3668 - LOC105378027
MIR3672 - TPT1P13
MIR3685 - LOC105369917
MIR3910-1 - LOC105376147
MIR3925 - LOC105375038
MIR3974 - RERGL
MIR3976 - LOC107985150
MIR3976HG
MIR4276 - HPGD
MIR4289 - PCNPP2
MIR4299 - MIR8070
MIR4303 - LOC105369932
MIR4309 - LOC105370681
MIR4417 - MIR4689
MIR4418 - LOC101060363
MIR4419B - LOC107987176
MIR4422 - GOT2P1
MIR4432HG
MIR4432HG - LOC102724142
MIR4435-1HG
MIR4455 - LOC107986333
MIR4457 - CLPTM1L
MIR4462 - MDGA1
MIR4472-2 - LOC105370007
MIR4527 - TPMTP1
MIR4532 - LOC100129869
MIR4634 - LOC105377742
MIR4675 - LOC105376442
MIR4679-2 - LOC100289238
MIR4697HG - IGSF9B
MIR4708 - LOC105370537
MIR4712 - AHCYP7
MIR4720 - CMIP
MIR4732 - FLOT2
MIR4752 - LILRA5
MIR5007 - HNF4GP1
MIR5100 - RET
MIR5197 - LOC100420513
MIR548AB - LOC644681
MIR548AG1 - LOC105377249
MIR548AI - BDH2P1
MIR548AL - KCNE3
MIR548AP - LOC105370952
MIR548AZ - NOV x MIR548AZ - NOV
MIR548G - RPL31P26
MIR548H4 - LOC105379340
MIR5680 - RRM2B
MIR5681A - LOC105375904
MIR5702 - IRS1
MIR588 - RNU6-200P
MIR6068 - LOC441887
MIR6078 - LOC107984195
MIR614 - KIAA1467
MIR646HG
MIR646HG, LOC105372698
MIR6500 - C1orf185
MIR663AHG - LOC100289097
MIR7-3HG - FEM1A
MIR7153 - GNAL
MIR7515HG - LINC00487
MIR759 - PPIAP26
MIR8060 - LOC391556
MIR8062 - RN7SL547P
MIR8074 - CD33
MIR8079 - LOC107984552
MIR8084 - C8orf87
MIR891A - LOC101928808
MIR99AHG
MIR99AHG - RNU1-98P
MIRLET7BHG - PPARA
MIRLET7I - PPM1H
MIS12
MITF
MKI67 - LINC01163
MKL1
MKL1 - LOC105373038
MKLN1
MKNK1
MKNK2
MKRN1 - DENND2A x RPS27P27 - LOC107984824
MKRN3 - MAGEL2
MKRN8P - ATP6V1E1P1
MKS1
MKX
MLANA, KIAA2026
MLC1
MLIP
MLK7-AS1, ZAK
MLLT1
MLLT10
MLLT3
MLLT3 - FOCAD
MLN - LOC105375025
MLN, LOC105375024
MLPH
MLXIP
MLXIP - LRRC43
MLXIPL
MLXIPL - VPS37D
MMAB
MMD - LOC101927367
MME
MMEL1
MMP12
MMP12 - BOLA3P1
MMP13 - RPL21P96
MMP14
MMP15
MMP16
MMP16 - RNA5SP272
MMP17
MMP2
MMP20
MMP20, LOC101928477
MMP24
MMP3
MMP3 - MMP12
MMP7
MMP7 - MMP20
MMP8
MMP8 - LOC100421658
MMP9
MMS22L
MMS22L - LOC101927314
MN1
MN1 - LOC107985529
MNAT1
MND1 - KIAA0922
MNS1, TEX9
MNX1-AS1 - LOC645272
MOB1AP1 - DDX6P2
MOB2 - DUSP8
MOB3B
MOB3B - LOC107987057
MOBP
MOCOS
MOCS3 - KCNG1
MOCS3P2 - ENOX1
MOG
MOGAT2
MON1A - RBM6
MON2
MORC1
MORC1 - FLJ22763
MORC4
MORC4 - EEF1A1P40
MORF4 - RANP6
MORF4L1
MORF4L1P7 - PAPPA2
MORN2
MORN5
MOS - PLAG1
MOSPD2 - TPT1P14
MOSPD3
MOSPD3 - TFR2
MOV10
MOV10L1
MOXD1
MPC2
MPDU1
MPHOSPH9
MPO
MPO - BZRAP1
MPP1
MPP2
MPP4
MPP6
MPP6 - DFNA5
MPP7
MPPE1P1 - FOXN3
MPPED1
MPPED2
MPRIP
MPST - KCTD17
MPV17L
MPV17L2
MPZL1
MPZL2
MPZL2 - CD3E
MPZL3
MR1
MRAS
MRC1
MRC2
MREG
MREG - PECR
MRGPRE - NDUFA5P8
MRGPRF-AS1 - TPCN2
MRLN - CCDC6
MRM1
MRM1 - LOC105371751
MRO - ME2
MROH2A
MROH3P
MROH3P - KIF21B
MROH4P - ARC
MROH6
MROH7-TTC4, MROH7
MROH8
MROH9
MRPL11P2 - LOC105378204
MRPL11P3 - LOC642550
MRPL12
MRPL22 - LOC100288010
MRPL23
MRPL23 - IGF2
MRPL30 - LYG2
MRPL33
MRPL34 - DDA1
MRPL37
MRPL39 - JAM2
MRPL42P2 - RNU6-1114P
MRPL45
MRPL50P1 - RPL21P36
MRPL9 - TDRKH
MRPS11 - DET1
MRPS11P1 - LOC105372556
MRPS16P2 - ZNF831
MRPS18BP2 - RPL9P13
MRPS18CP4 - RNU6-491P
MRPS21
MRPS21P6 - LOC105378541
MRPS22
MRPS22P1 - LOC100129133
MRPS24P1 - IFITM2
MRPS26 - LOC101929098
MRPS27
MRPS30 - HCN1
MRPS31 - SLC25A15
MRPS33P3 - RPF2P2
MRPS35P1 - LOC105376939
MRPS35P3 - IPMK
MRPS36
MRVI1
MRVI1 - CTR9
MS4A1 - MS4A12
MS4A12 - MS4A13
MS4A13 - LOC105369321
MS4A14
MS4A14 - MS4A5
MS4A2 - LOC105369319
MS4A3
MS4A3 - YWHAZP9
MS4A4E
MS4A4E - MS4A4A
MS4A5
MS4A6A
MS4A6E
MS4A6E - MS4A7
MSANTD1
MSANTD1 - RGS12
MSH2
MSH2 - RPL18AP6
MSH3
MSH4
MSH4 - ASB17
MSH5, MSH5-SAPCD1
MSH5-SAPCD1, MSH5
MSI2
MSL3P1 - TRPM8
MSMB - RPL23AP61
MSMO1
MSNP1 - RNU4-43P
MSR1 - CCT3P1
MSRA
MSRB2
MSRB3
MST1
MSX1 - LDHAP1
MSX2 - MIR4634
MSX2P1 - OR4D2
MTA3
MTA3, HAAO
MTAP
MTAPP1 - GFM1
MTBP
MTCH1 - FGD2
MTCH2
MTCH2 - AGBL2
MTCL1
MTCL1 - RPS4XP19
MTCL1P1 - LINC00348
MTCO1P21
MTCO1P24 - CTBP2P4
MTCO1P25 - RNU6-229P
MTCO1P43 - RNU7-190P
MTCO1P49 - LOC101927798
MTCO2P4 - BAALC-AS2
MTCO3P1
MTCO3P1 - LOC102725019
MTCO3P30 - LOC105376010
MTCO3P46 - GNG4
MTCYBP12 - LOC347381
MTCYBP25 - LOC101928989
MTCYBP4 - EYA4
MTERF3
MTERF4, SNED1
MTF1
MTFR1
MTG1
MTHFD1
MTHFD1, ZBTB25
MTHFD1L
MTHFD1L - LOC102723831
MTHFD2L
MTHFD2L, LOC105377276
MTHFD2P1 - HNRNPKP4
MTHFD2P3 - RPL3P7
MTHFD2P4 - TOMM22P4
MTHFR
MTIF2 - PRORSD1P
MTIF3
MTIF3 - RNU6-63P
MTL3P - TMX3
MTMR10 - TRPM1
MTMR11
MTMR12
MTMR3
MTMR3, HORMAD2-AS1
MTMR4
MTMR7 - ADAM24P
MTMR7, LOC102724838
MTMR9
MTND1P20 - C10orf35
MTND1P22
MTND1P22 - LOC105377505
MTND1P3 - MYL6P4
MTND2P8 - LOC105376097
MTND2P9 - RPS19P6
MTND4P19, CYP2C19
MTND4P22, ARHGAP15
MTND5P1 - TSPEAR
MTND5P34 - LOC105371278
MTND5P41 - RPL23P10
MTND6P2 - LOC101929307
MTND6P27 - LOC105370603
MTNR1B
MTNR1B - RPL26P31
MTOR
MTR
MTRF1L
MTRNR2L13 - LOC105377384
MTSS1
MTTP
MTUS1
MTUS2
MTX1
MTX1; THBS3; MUC1
MTX2 - MIR1246
MUC1
MUC16
MUC19 - CNTN1
MUC2
MUC21 - MUC22
MUC22
MUC22 - HCG22
MUC4
MUC5AC - MUC5B
MUC7
MUM1L1 - LOC107178920
MURC - ACTG1P19
MUT
MUTYH
MVB12B
MVB12B - LOC105376276
MVD
MVK - RN7SKP250
MVP - CDIPT
MX1
MX1 - TMPRSS2
MX2
MXD1
MXD1 - ASPRV1
MXD3
MXI1
MYB
MYBPC1
MYBPC3
MYCBP2
MYCBPAP
MYCL - MFSD2A
MYCLP1 - DNAJA1P3
MYCLP2 - KRT8P17
MYEF2, SLC24A5
MYH11
MYH14
MYH15
MYH3
MYH6
MYH7B
MYH9
MYHAS
MYL10
MYL10 - CUX1
MYL12A
MYL12B - LOC105371964
MYL2
MYL3 - PTH1R
MYL4 - ITGB3
MYL8P - LYPLA2P1
MYLK2
MYLK2 - FOXS1
MYNN
MYO10
MYO10 - LOC285696
MYO15A
MYO16
MYO16 - LOC105370359
MYO16, LOC105370356
MYO18A
MYO18B
MYO19
MYO1B
MYO1D
MYO1D, LOC101927198
MYO1E
MYO1F
MYO1F - ADAMTS10
MYO1G
MYO1H
MYO3A
MYO3B
MYO5A
MYO5B
MYO5C
MYO6
MYO6 x MYO6
MYO7A
MYO7B
MYO9A
MYO9B
MYOCD
MYOF
MYOM1
MYOM2
MYOM3
MYPN
MYPOP - NANOS2
MYRF
MYRFL
MYRFL - LOC100125409
MYRIP
MYSM1
MYT1 - PCMTD2
MYT1L
MYT1L - LOC105373389
N4BP1
N4BP1 - LOC105371240
N4BP2
N4BP2L2 - LOC107984584
N6AMT1
NAA11
NAA11 - LOC105377300
NAA16
NAA25
NAA38
NAA60
NAAA
NAALAD2
NAALAD2 - CHORDC1
NAALADL2
NAALADL2 - ACTG1P23
NAALADL2 x TBX5
NAALADL2, NAALADL2-AS2
NAB1
NAB1 - GLS
NAB2
NACA2
NACA2 - BRIP1
NACAP2 - LOC105378515
NACAP4 - LOC105373438
NACAP6 - LOC101929505
NACC1
NACC2
NADK
NADSYN1
NAF1
NAGK - MCEE
NAGLU
NALCN
NALCN, NALCN-AS1
NAMA
NAMPTP1 - LOC105376496
NAMPTP2 - ASS1P10
NANOGP3 - GCLC
NANOS1
NANOS2 - NOVA2
NAP1L1
NAPB
NAPEPLD
NAPG - LOC105371990
NAPGP2 - LOC100420530
NAPRT
NARF
NARFL - MSLN
NASP
NASPP1 - LOC100130298
NAT1
NAT2
NAT2 - PSD3
NAT8
NATD1 - EIF1P5
NATP - RPL10AP11
NAV1
NAV2
NAV3
NAV3 - LOC105369860
NBAS
NBAT1, CASC15
NBEA
NBEAL1
NBEAL2
NBPF20
NBPF21P - RN7SKP227
NBPF25P
NBPF3
NBPF3 - ALPL
NCALD
NCALD, LOC104054148
NCAM1
NCAM2
NCAM2 - LINC00317
NCAN
NCAPD3
NCAPG
NCAPG2 - RPL21P76
NCAPH2
NCBP2-AS2 - PIGZ
NCEH1
NCF2
NCK1
NCK1, RAD51AP1P1
NCK2
NCK2; NFASC; NCK2; NCK2; NCK2; NCK2; NCK2; NCK2; NCK2; NCK2; NCK2; NCK2; NCK2; NCK2
NCKAP1L
NCKAP5
NCKAP5 - LOC105373627
NCKIPSD
NCL
NCOA1
NCOA2
NCOA3
NCOA4
NCOA5
NCOA6
NCOA7
NCOR1P2 - UBBP4
NCOR2
NCOR2 - LOC101927436
NCR2
NCR2 - LOC100505711
NCR3
NCR3 - UQCRHP1
NCRNA00250
NCS1
NCSTN
NCSTNP1 - LOC105372763
NDC1
NDC80
NDFIP1
NDN - RNU6-741P
NDOR1
NDRG1
NDRG2
NDUFA10
NDUFA11
NDUFA12P1 - ASNSP3
NDUFA13
NDUFA5P10
NDUFA5P10 - LOC107985167
NDUFA5P5 - ICE2P2
NDUFA5P9 - LOC100652960
NDUFA8
NDUFA9
NDUFA9 - LOC101929549
NDUFAF1
NDUFAF1 - RTF1
NDUFAF2
NDUFAF4
NDUFAF6
NDUFAF7
NDUFB2P1 - LRAT
NDUFB4P4 - KIF3C
NDUFB6 - LOC105376015
NDUFS2
NDUFS2 - FCER1G
NDUFS4
NDUFS5P2 - RPL7P9
NDUFS5P6 - PREX2
NEB
NEB - LOC101929356
NEB, RIF1
NEBL
NEBL, LOC102725112
NEBL-AS1 - RNU6-15P
NECAB2
NECAP1P1 - GPR141
NEDD1 - TRQ-TTG9-1
NEDD4
NEDD4L
NEDD4L - LOC107985182
NEDD8-MDP1, NEDD8
NEDD9
NEDD9, LOC105374925
NEFL - LOC105379330
NEGR1
NEGR1 - LOC105378797
NEGR1-IT1, NEGR1
NEIL2
NEK10
NEK11
NEK2
NEK4
NEK4 - ITIH1
NEK4P3 - MYL6P3
NEK5
NEK6
NEK8
NELFA
NELFCD
NELFE
NELL1
NELL1 - LOC107984320
NELL2
NEMF
NEO1
NETO1
NEURL1
NEURL1, NEURL1-AS1
NEURL4 - ACAP1
NEUROD2 - PPP1R1B
NEUROG1 - CXCL14
NEUROG3
NF1, EVI2B
NF1P3
NF2 - CABP7
NFASC
NFAT5
NFATC1
NFATC1 - LOC284240
NFATC1, LOC101927897
NFATC2
NFATC2 - ATP9A
NFATC3
NFE2
NFE2 - COPZ1
NFIA
NFIA-AS2
NFIA-AS2 - NFIA
NFIA; NFIA
NFIA; NFIA; NFIA
NFIB
NFIC
NFIX
NFKB1
NFKB1 - MANBA
NFKBIA
NFKBIA - DNAJC8P1
NFKBIE
NFKBIE - TMEM151B
NFKBIL1
NFKBIL1, LOC100287329
NFKBIZ
NFKBIZ - LOC152225
NFS1
NFU1P1 - LOC105377039
NFU1P2 - LOC729987
NFX1
NFYA
NFYAP1 - LOC105370238
NFYC
NFYC - KCNQ4
NGDN - THTPA
NGEF
NGF
NGF - TCEB1P20
NHEJ1
NHLRC2
NHS
NHSL1
NHSL2
NID1
NID1 - LOC343508
NID2
NIFK-AS1
NIFKP1 - CCND3P1
NIN
NINJ1
NINJ2
NINJ2, LOC100049716
NIP7P1 - XRCC6P1
NIPA2P3 - LOC100288151
NIPAL1
NIPAL1 - TXK
NIPAL3 - RCAN3AS
NIPBL
NIPSNAP1
NIPSNAP3A
NIPSNAP3B
NISCH
NKAIN2
NKAIN2 - RNF217-AS1
NKAIN3
NKAPL
NKD1
NKD2
NKD2 - SLC12A7
NKG7 - LIM2
NKX1-2 - LHPP
NKX2-1-AS1, NKX2-1
NKX2-3 - SLC25A28
NKX2-5 - LOC105377731
NKX6-3 - ANK1
NLGN1
NLGN1 - RPL8P4
NLGN4X
NLGN4Y
NLK
NLN
NLN - ERBB2IP
NLRC3
NLRC4
NLRC5
NLRP1 - LOC100128284
NLRP11
NLRP12
NLRP12 - LOC105372457
NLRP13 - NLRP8
NLRP3
NLRP4
NLRP5
NLRP8
NMB - SEC11A
NMD3
NME2, NME1-NME2
NME7
NME8
NME9
NMI
NMNAT1P3 - LOC107986170
NMNAT1P5 - FOXB1
NMNAT2
NMRK2 - DAPK3
NMTRV-TAC1-1 - ARID1B
NMU
NNMT - LOC101928940
NNT
NNT - RNU6-381P
NNT-AS1
NNT-AS1, AMD1P3
NOA1
NOD1
NOD2
NOG - C17orf67
NOL4
NOL4 - DTNA
NOL4L
NOL4L - LOC149950
NOL4L, LOC105372592
NOL9
NOLC1 - ELOVL3
NOMO2 - ABCC6P1
NONOP2
NOP9
NOS1
NOS1AP
NOS1AP, LOC105371475
NOS2
NOS3
NOSTRIN
NOTCH1
NOTCH2
NOTCH3
NOTCH3 - EPHX3
NOTCH4
NOTCH4 - LOC101929163
NOV
NOV - LOC392264
NOVA1
NOX4
NOX4 - FOLH1B
NOX5
NOXRED1
NPAP1
NPAP1 - SNRPN
NPAS2
NPAS2, LOC101927142
NPAS3
NPAS3 - EGLN3
NPAT
NPBWR2
NPC1
NPC1, C18orf8
NPC1L1
NPC1L1 - DDX56
NPDC1
NPEPPS
NPEPPS - KPNB1
NPFFR1
NPFFR1 - LRRC20
NPFFR2 - ADAMTS3
NPHP1
NPHP3, NPHP3-ACAD11
NPHP3-ACAD11, UBA5
NPHP3-AS1 - TMEM108
NPIPB11 - SMG1P6
NPIPB9
NPLOC4
NPM1P10 - LOC105377917
NPM1P17 - SOX14
NPM1P2
NPM1P28 - LOC102724145
NPM1P33 - RNU6-474P
NPM1P35 - ASRGL1
NPM1P40 - LINC01353
NPM1P47 - C2CD4B
NPM1P48 - LINC01249
NPM1P5 - ST8SIA2
NPM1P51 - TFEB
NPM2
NPNT
NPNT - LOC101929577
NPPA-AS1, NPPA
NPPB - LOC390997
NPPC - DIS3L2
NPR2
NPR3
NPR3 - LOC340113
NPRL3
NPSR1
NPSR1 - DPY19L1
NPSR1-AS1
NPTX1 - RPL32P31
NPTXR - CBX6
NPY1R
NR0B1 - CXorf21
NR1D2 - NPM1P23
NR1H3
NR1I3, TOMM40L
NR2E3
NR2F2-AS1
NR3C1
NR3C1 - LOC105378208
NR3C2
NR4A1 - ATG101
NR4A2 - LOC107985954
NR4A3
NR5A1
NR5A2
NR6A1
NRAP - CASP7
NRBF2 - JMJD1C
NRCAM
NRDE2
NREP
NREP-AS1
NREP-AS1 - EPB41L4A
NREP-AS1, NREP
NRF1
NRG1
NRG1 - RNU6-663P
NRG1, NRG1-IT1
NRG2
NRG3
NRG3, LOC107984294
NRG4
NRGN
NRIP1
NRIP1 - LOC107985483
NRL
NRM
NRM - RPL7P4
NRN1 - F13A1
NRN1L - PSKH1
NRP1
NRP2
NRROS
NRSN2 - TRIB3
NRTN
NRXN1
NRXN2
NRXN3
NSD1
NSF
NSG1, LOC107986253
NSMAF
NSMAF - LOC105375858
NSMCE1
NSMCE2
NSRP1
NSUN3 - ARMC10P1
NT5C1A
NT5C2
NT5C2 - ST13P13
NT5C3A
NT5C3B
NT5DC1
NT5DC1, COL10A1
NT5DC2
NT5DC3
NT5DC3, STAB2
NTAN1, PDXDC1
NTHL1
NTM
NTM, LOC107984413
NTN1
NTN4, PGAM1P5
NTN5, SEC1P
NTNG1
NTNG2
NTRK1, INSRR
NTRK2
NTRK3
NTS - MGAT4C
NUAK1
NUB1
NUBP2
NUBPL
NUBPL - LOC105370439
NUCB2
NUCKS1
NUCKS1 - RAB29
NUDC
NUDT11 - LINC01496
NUDT12 - LOC105379107
NUDT15
NUDT3, RPS10-NUDT3
NUF2 - LOC100422212
NUFIP1P - LOC105377841
NUFIP2 - RPL35AP35
NUGGC
NUMA1
NUMB
NUMBL
NUP153
NUP160
NUP160 - LOC100287189
NUP205
NUP210 - LOC100128772
NUP210L
NUP210P1
NUP37
NUP62CL
NUP93
NUP98
NUPL2 - LOC101927890
NUS1 - SLC35F1
NUTF2
NUTF2P4 - LINC01356
NVL - CNIH4
NWD1
NXN
NXNL2
NXPE1, NXPE2
NXPE2
NXPE2, NXPE1
NXPH1
NXPH1 - RPL9P19
NXPH4
NXPH4 - SHMT2
NYAP1
NYAP1 - LOC107986829
NYAP2
NYAP2, LOC105373914
NYNRIN
No mapped genes; ABO; No mapped genes
No mapped genes; HLA-DRB1 - LOC107986589; No mapped genes
OAF
OAS1
OAS2
OAS3
OASL
OBFC1
OBFC1 - LOC102724351
OCA2
OCLM, C1orf27
OCLN
OCM2 - RN7SL478P
OCRL - APLN
ODF1 - POU5F1P2
ODF3
ODF3 - BET1L
ODF3B - LOC102724608
OGDH
OGDH - ZMIZ2
OLA1 - LOC644158
OLFM1 - LOC102723948
OLFM2
OLFM4
OLFM4 - LINC01065
OLFML2B
ONECUT2
ONECUT2 - FECH
OPA1
OPA3
OPCML
OPCML - LOC646522
OPN1LW
OPN1SW
OPN3
OPN4
OPRD1
OPRK1 - LOC100507516
OPRL1
OPRM1
OPTN
OR10A3 - NLRP10
OR10A5 - OR10A2
OR10AE1P - APCS
OR10D1P - OR10D3
OR10G7 - OR10D5P
OR10H1 - ZNF861P
OR10J1
OR10J1 - LOC105371462
OR10J3 - OR10J7P
OR10J5 - LOC646430
OR10J6P - CRPP1
OR10J7P - OR10J8P
OR10J8P - OR10J9P
OR10Q2P
OR10Q2P - OR5BC1P
OR10T2 - OR10K2
OR10V7P - LOC100420765
OR10X1 - OR10Z1
OR10Z1 - SPTA1
OR11L1 - TRIM58
OR13C1P - LOC107987105
OR13C3 - OR13C8
OR13I1P - OR13C1P
OR1E3 - OR1G1
OR1F12 - LOC102724889
OR1J2
OR1K1 - PDCL
OR2A1-AS1
OR2AH1P - LOC642975
OR2B11 - OR2W5
OR2B2 - OR2W6P
OR2B3 - OR2J1
OR2B7P - OR2B8P
OR2E1P - TRT-TGT1-1
OR2H2 - GABBR1
OR2J1 - LOC105375003
OR2J2 - OR2J4P
OR2J4P - OR2H4P
OR2M4 - OR2T33
OR2M7 - OR14C36
OR2N1P - OR2J2
OR2W2P - OR2B7P
OR2Y1 - MGAT1
OR3A2
OR3B1P - GAB3
OR4A15
OR4A40P - OR4A43P
OR4A46P - OR4A40P
OR4A5 - OR4A6P
OR4A7P - OR4A5
OR4C14P - OR4C15
OR4C46 - OR4C7P
OR4C4P - OR4C5
OR4F13P - LOC105376730
OR4S1 - OR4C3
OR4U1P - OR4L1
OR51A2 - OR51A5P
OR51B4 - OR51B3P
OR51B5
OR51B5, OR51B6
OR51F1
OR51G1 - OR51A3P
OR51H1 - OR51H2P
OR51L1 - OR51P1P
OR51N1P
OR51V1 - HBB
OR52A1 - OR51A1P
OR52K1 - OR52M2P
OR52K3P
OR52M2P - OR52M1
OR52N2
OR52N2 - OR52E6
OR52Q1P - LOC107984304
OR52V1P - OR52H1
OR52Y1P - OR52R1
OR5A1 - OR4D6
OR5AL2P - OR5AL1
OR5AZ1P - OR5BD1P
OR5BR1P - OR5AN1
OR5G1P - OR5G4P
OR5H1 - LOC105373996
OR5M3 - OR5M2P
OR5M5P - OR5M11
OR5T3
OR5V1
OR6B1 - OR2A5
OR6C64P
OR6M3P - TMEM225
OR6N1
OR6P1 - OR10X1
OR6R2P - LOC105379318
OR7A1P - OR7A3P
OR7E108P - SYK
OR7E108P - SYK x LOC100288146 - TET2
OR7E116P - LINC01508
OR7E162P - LOC100420818
OR7E33P - LOC101927072
OR7E46P - TRE-CTC15-1
OR7E91P
OR7K1P - LOC401767
OR8A1 - OR8Q1P
OR8B12 - OR8A1
OR8B2
OR8D4 - OR4D5
OR8H3 - OR5BN1P
OR8I2 - OR8I4P
OR8S1 - OR5BS1P
OR8S21P, C12orf54 x HNF1B
OR9G1 - OR9G3P
OR9H1P - OR14A16
OR9Q1
ORC3
ORC4
ORM1
ORMDL1
OS9
OSBP2
OSBPL10
OSBPL1A
OSBPL3
OSBPL3 - CYCS x LOC105372950 - LOC107985307
OSBPL5
OSBPL6
OSBPL9P3 - LOC105369427
OSCP1, LOC107984940
OSER1
OSER1, OSER1-AS1
OSER1-AS1
OSER1-AS1 - GDAP1L1
OSMR
OSMR-AS1
OSTCP2
OSTF1P1 - TBX3
OSTN x RPS4XP19 - NDUFV2
OTC
OTOF
OTOF - C2orf70
OTOG
OTOGL - PTPRQ
OTOL1 - LOC107986048
OTOR - LOC105372543
OTOS - LOC107985836
OTP - TBCA
OTUD3
OTUD4
OTUD4 - LOC105377465
OTUD6B-AS1
OTUD7A
OTUD7A - DEPDC1P1
OTUD7B
OTX1
OTX2P1 - LOC105376091
OVCH1-AS1
OVCH2
OVGP1
OVOL1
OVOL1 - SNX32
OVOL2 - RPL15P1
OVOS2 - LOC107987168
OXNAD1, RFTN1
OXR1
OXSR1
OXTR
P2RX3
P2RX4
P2RX6 - SLC7A4
P2RX7, LOC105370032
P2RY1 - LOC107986146
P2RY10 - P2RY10P2
P2RY14, MED12L
P2RY2
P3H2
P3H3
P4HA2
P4HA2 - PDLIM4
PA2G4P2 - LOC107985407
PA2G4P3 - LOC107985126
PA2G4P5 - LOC105377949
PABPC1L2B - PABPC1L2A
PABPC1P13 - ABCD1P3
PABPC1P2 - LOC100420430
PABPC4
PABPC4 - HEYL
PABPC4, LOC101929516
PABPC4L
PABPC5 - SERBP1P4
PABPN1L
PACERR - PLA2G4A
PACRG
PACRG-AS1
PACS1
PACSIN1
PACSIN2
PADI2
PADI3
PADI3 - PADI4
PADI4
PADI6
PAFAH1B1
PAFAH1B2
PAG1
PAG1 - LOC105375924
PAGE2 - LOC100421179
PAH
PAICSP2 - MIR3910-1
PAIP1
PAIP1 - NNT-AS1
PAIP2B
PAK1
PAK2
PAK6, BUB1B-PAK6
PAK7
PAK7 - LOC101929371
PALB2
PALD1 - PRF1
PALLD
PALM2
PALM2, PALM2-AKAP2
PAM
PAMR1
PAN3
PANK1
PANK4
PANX1
PAOX
PAPD4
PAPD5 - ADCY7
PAPD7
PAPL
PAPLN
PAPOLA - RN7SKP108
PAPOLG
PAPOLG - RN7SL632P
PAPPA
PAPPA - ASTN2
PAPPA2
PAPPA2 x LOC644070
PAPPA2; PAPPA2
PAPSS2
PAQR4
PAQR5
PAQR5, LOC102723548
PAQR6
PAQR8
PAQR8 - EFHC1
PARD3
PARD3B
PARD6B - BCAS4
PARK2
PARK2, LOC105369171
PARK7
PARK7 - ERRFI1
PARP1
PARP10 - GRINA
PARP12
PARP15
PARP15 - EIF4BP8
PARP4, LOC105370117
PARP6
PARP8
PARP8 - LOC100287592
PARPBP
PARVA
PARVA - LOC105376556
PARVB
PARVG
PASK
PATE4
PATL2
PATZ1
PAWR
PAX1 - SLC25A6P1
PAX2
PAX2 - FAM178A
PAX3
PAX3, LOC105373901
PAX5
PAX5 - RPL32P21
PAX5; PAX5; PAX5; PAX5
PAX6
PAX7
PAX7 - TAS1R2
PAX8
PAX8, PAX8-AS1
PAX9
PAXIP1-AS1 - HTR5A-AS1
PBDC1 - LOC100216356
PBRM1
PBX1
PBX1, LOC100505795
PBX2
PBX2 - GPSM3
PBX2P1 - SLC9A9
PBX3
PBX4
PC
PCAT14 - LOC105372957
PCAT18 - LOC105372035
PCAT19
PCAT2, PRNCR1
PCAT29 - LOC107984788
PCAT2; PRNCR1; PRNCR1 - LOC105375752; LOC105375751 - PCAT2; LOC105375751 - PCAT2; LOC105375751 - PCAT2; LOC105375751 - PCAT2; PRNCR1 - LOC105375752; PCAT2; PRNCR1; PCAT2; PRNCR1; PCAT2; PRNCR1 - LOC105375752; LOC105375751 - PCAT2; PCAT2; PRNCR1; PRNCR1 - LOC105375752
PCAT4 - ANTXR2
PCBD1
PCBD1 - LOC105378349
PCBP2P3 - LOC105379080
PCBP3
PCBP3 - LOC101928796
PCBP4
PCCA
PCCA, LOC107984575
PCCB
PCDH10 - PABPC4L
PCDH11X
PCDH12
PCDH15
PCDH15 - GAPDHP21
PCDH15, LOC105378311
PCDH17
PCDH17 - TRE-CTC4-1
PCDH7
PCDH7 - LOC102723778
PCDH8 - OLFM4
PCDH9
PCDHA10, PCDHA13, PCDHA2, PCDHA4, PCDHA9, PCDHA5, PCDHA1, PCDHA3, PCDHA8, PCDHA11, PCDHA@, PCDHA12, PCDHA6, PCDHA7
PCDHA@, PCDHA6, PCDHA5, PCDHAC2, PCDHA12, PCDHA11, PCDHA9, PCDHACT, PCDHA10, PCDHAC1, PCDHA3, PCDHA1, PCDHA13, PCDHA2, PCDHA4, PCDHA7, PCDHA8
PCDHG@, PCDHGA1
PCED1CP - MIR4776-2
PCF11
PCGEM1 - LOC107985969
PCGF3
PCGF3, LOC107986246
PCID2
PCIF1
PCIF1 - ZNF335
PCK1
PCLO
PCM1
PCMTD1
PCMTD1 x LOC105371988 - APCDD1
PCNPP2 - C9orf47
PCNPP3 - RPSAP52
PCNT
PCNX
PCNX - LOC107984695
PCNX, LOC105370557
PCNXL2
PCNXL3
PCNXL3 - SIPA1
PCOLCE2 - LOC100507389
PCP4
PCP4 - DSCAM
PCSK1, LOC101929710
PCSK1N - TIMM17B
PCSK2
PCSK5
PCSK6
PCSK6-AS1, PCSK6
PCSK7
PCSK9
PCTP - ANKFN1
PDCD11
PDCD1LG2, LOC107987045
PDCD2 - LOC107986677
PDCD5
PDCD5 - ANKRD27
PDDC1
PDE10A
PDE11A
PDE11A, LOC105373764
PDE1A
PDE1A - LOC101929976
PDE1B
PDE1C
PDE3A
PDE3A - SLCO1C1
PDE3B
PDE4A
PDE4A - KEAP1
PDE4B
PDE4D
PDE4D, LOC107986348
PDE5A
PDE6A
PDE6B
PDE6C
PDE7A - LOC107986950
PDE7B
PDE7B - MTFR2
PDE7B, LOC644135
PDE8A
PDE8A - NIFKP8
PDE8B
PDE9A
PDE9A, LOC101928284
PDGFB - LOC107985575
PDGFC
PDGFD
PDGFD - RNA5SP348
PDGFRA
PDGFRB
PDGFRL
PDHB - LOC107986092
PDIA2
PDIA4
PDIA5
PDIA6
PDILT
PDK1
PDK1 - RAPGEF4-AS1
PDK1P1 - LOC105376005
PDLIM1 - SORBS1
PDLIM4
PDLIM5
PDLIM5 - BMPR1B-AS1
PDS5B
PDSS1
PDSS2
PDSS2 - SOBP
PDSS2, RPS24P12
PDX1
PDX1-AS1
PDX1-AS1, LOC105370130
PDXDC1
PDXDC1, RRN3
PDXDC2P
PDXK
PDZD2
PDZD8 - LOC105378502
PDZK1
PDZK1 - CD160
PDZK1IP1 - TAL1
PDZRN3
PDZRN4
PEAR1
PEBP4
PECAM1
PECR
PELI1
PELI1 - LINC00309
PELI2
PEMT
PEMT - LOC105371564
PEPD
PER2
PER3
PERP
PEX12
PEX14
PEX14 - CASZ1
PEX5L
PEX5L - RNA5SP149
PEX6
PF4 - PPBP
PF4V1 - CXCL1
PFAS
PFDN1 - HBEGF
PFDN4 - LOC107985385
PFKFB2
PFKFB3
PFKFB3 - SDCBPP1
PFKFB4
PFKM
PFKP
PFN1P1
PFN1P1 - RPL4P3
PFN1P10, NBPF3
PFN1P11
PGAM1P1 - LOC105378983
PGAM1P13 - LOC105375703
PGAM1P9, FAT3
PGAM4P2 - KRT18P21
PGAM5P1, LOC100289673
PGBD1
PGBD1 - ZSCAN31
PGBD2
PGBD3P1 - DUX4L52
PGC - FRS3
PGCP1 - OVGP1
PGGT1B
PGK1P2 - ZNF490
PGM1
PGM1 - LOC105378771
PGM2L1
PGM5 - TMEM252
PGPEP1
PGPEP1 - GDF15
PGS1
PHACTR1
PHACTR1, TBC1D7-LOC100130357
PHACTR2
PHACTR2 - LTV1
PHACTR3
PHACTR4
PHB
PHB2
PHBP1 - ULBP3
PHC1
PHC2 - TLR12P
PHEX
PHEX, PTCHD1-AS
PHF10
PHF11, SETDB2-PHF11
PHF13
PHF14
PHF19
PHF2 - MIR4291
PHF20
PHF20L1 - TG
PHF21A
PHF23
PHF23 - GABARAP
PHF2P1
PHF8
PHGDH
PHIP
PHIP, IRAK1BP1
PHKA1
PHKBP1 - PLCB1
PHLDA2 - NAP1L4
PHLDA3
PHLDB1
PHLDB2
PHLDB3
PHLPP1
PHLPP2
PHOX2B
PHRF1
PHTF1 - RSBN1
PHTF2
PHTF2 - LOC105375368
PHYHIP
PI16
PI4KAP2
PI4KB
PIAS2
PIBF1
PICALM
PICALM - RNU6-560P
PID1
PID1 - DNER
PIDD1
PIEZO1
PIEZO1 - LOC107984842
PIEZO2
PIEZO2 - LOC105371993
PIFO
PIGCP2 - LOC105375444
PIGF
PIGFP3 - LOC100420324
PIGL
PIGL, CENPV
PIGN
PIGPP3 - RALY-AS1
PIGQ
PIGQ - RAB40C
PIGR
PIGU
PIGU - LOC105372599
PIGV
PIGV - RN7SL165P
PIH1D3
PIK3AP1
PIK3C2A
PIK3C2G
PIK3CB
PIK3CB - ATP5G1P3
PIK3CD
PIK3CD, CLSTN1
PIK3CD-AS1, PIK3CD
PIK3CG - PRKAR2B
PIK3R1
PIK3R1 - LOC105379013
PIK3R3
PIK3R3, LOC101929626
PIK3R5
PIKFYVE
PILRA
PIM1
PIM1 - TMEM217
PIM3
PIN1
PINK1, PINK1-AS
PINX1
PINX1, LOC102723313
PIP
PIP4K2A
PIP4K2B
PIP5K1B
PIRC76 - LOC105370978
PISD - PRR14L; PISD; PISD - PRR14L; PISD
PISRT1 - MRPS22
PITHD1
PITPNA
PITPNB
PITPNC1
PITPNM2
PITPNM2 - MPHOSPH9
PITPNM3
PITPNM3 - KIAA0753
PITX1
PITX2 - MIR297
PIWIL2
PIWIL3
PIWIL4, LOC105369438
PJA1 - HMGN1P35
PKD1L1
PKD1L2
PKD1L2 - BCO1
PKD1L3
PKD1L3, RPL39P31
PKD2
PKD2 - ABCG2
PKD2L1
PKD2L2
PKDCC
PKDCC - LOC105374531
PKHD1
PKHD1, LOC105375087
PKHD1; PKHD1; PKHD1; PKHD1; PKHD1; PKHD1
PKHD1L1
PKIB
PKLR
PKLR - FDPS
PKM
PKMP4 - HNF4G
PKMYT1
PKN2-AS1
PKN3
PKNOX1
PKNOX2
PKNOX2 - FEZ1
PKP1
PKP2
PKP2 - ASS1P14
PLA2G12A
PLA2G15
PLA2G2A
PLA2G2D - PLA2G2F
PLA2G2E - RN7SL304P
PLA2G4A
PLA2G4E
PLA2G4E-AS1
PLA2G4F
PLA2G5
PLA2G6
PLA2G6 - MAFF
PLA2G7
PLA2R1
PLAA
PLAC9 - ANXA11
PLAG1
PLAGL1
PLAGL1 - SF3B5
PLAT
PLAU
PLAUR
PLB1
PLBD1
PLCB1
PLCB1 - LOC105372522
PLCB1, LOC105372521
PLCB2
PLCB3
PLCB4
PLCD3
PLCD4
PLCE1
PLCG1
PLCG2
PLCH1
PLCH2
PLCL1
PLCL1 - LOC101927619
PLCL2
PLCXD2
PLCXD2, PHLDB2
PLCXD3 - TCP1P2
PLD1
PLD1 - TMEM212
PLD2
PLD4
PLD5
PLD5 - LOC107985466
PLEC
PLEK
PLEK - LOC391383
PLEK2, GPHN
PLEKHA1
PLEKHA1 - LOC105378525
PLEKHA2
PLEKHA4
PLEKHA4 - PPP1R15A
PLEKHA5
PLEKHA6
PLEKHA7
PLEKHA8
PLEKHB1
PLEKHB1 - RAB6A
PLEKHF2 - LINC01298
PLEKHG1
PLEKHG4B
PLEKHG5
PLEKHG6
PLEKHG7
PLEKHH2
PLEKHM1
PLEKHO2
PLEKHO2 - ANKDD1A
PLEKHS1
PLG
PLG - LOC107986665
PLGRKT
PLIN3
PLIN4
PLLP
PLOD1
PLS1
PLS1, LOC105374136
PLSCR1 - RNU6-428P
PLSCR5 - LOC101927866
PLTP
PLTP - LOC107985388
PLXDC1
PLXDC2
PLXDC2 - AMD1P1
PLXNA1
PLXNA1 - C3orf56
PLXNA2
PLXNA4
PLXNA4 x UQCC1
PLXNB1
PLXNB2
PLXNC1
PLXNC1, CEP83
PLXND1
PLXND1 - TMCC1
PM20D2 - GABRR1
PMAIP1 - LOC105372151
PMEPA1
PMF1, PMF1-BGLAP
PMFBP1
PMFBP1 - LOC105371341
PML
PML - DNM1P33
PMM2
PMP22 - TEKT3
PMPCA - INPP5E
PMS1
PMS2P1
PNKD
PNKD, TMBIM1
PNLIPRP1 - PNLIPRP2
PNLIPRP2
PNLIPRP3
PNLIPRP3 - RNU6-1090P
PNMA5 - LOC100129956
PNMAL1
PNO1
PNOC
PNP
PNP - RNASE10
PNPLA3
PNPLA5
PNPLA5 - PNPLA3
PNPLA7
PNPLA8
PNPO - PRR15L
PNPT1 - LOC107985811
PNPT1P1 - LOC102723512 x CLSTN2
POC1A
POC1B
POC1B - ATP2B1
POC5
PODN
PODXL
PODXL - EEF1B2P6
POFUT1
POFUT1 - KIF3B
POLB
POLD1
POLD3
POLD3 - RN7SKP297
POLE
POLG
POLH
POLI
POLK
POLN
POLQ
POLR1A
POLR1D
POLR2A
POLR2A - TNFSF12-TNFSF13
POLR2B
POLR2H
POLR2H - THPO
POLR2J
POLR3B
POLR3G
POLR3GP1, CATSPERB
POM121C
POM121L12 - HAUS6P1
POM121L13P - MTUS2
POM121L2
POM121L9P, BCRP1
POMC - LINC01381
POMGNT2, LOC107986079
POMP
POMT2
PON1
PON1 - LOC100533722
PON2
POP5 - RPL11P5
POP7 - EPO
POPDC3, BVES-AS1
POR
POSTN
POSTN - TRPC4
POT1
POT1-AS1, EEF1GP1
POTEI
POU1F1
POU2F3
POU2F3, LOC105369531
POU4F3 - LOC105378213
POU5F1
POU5F1 - PSORS1C3
POU5F1P2 - KLF10
POU5F1P6 - RAB7A
POU6F1
POU6F2
PPA1 - NPFFR1
PPA2
PPAN, PPAN-P2RY11
PPAP2B
PPAP2C - LOC101929060
PPAPDC1A
PPARA
PPARD
PPARD - MKRN6P
PPARG
PPARG - TSEN2
PPARGC1A
PPARGC1A - MIR573
PPARGC1B
PPBP - CXCL5
PPCDC
PPCDC - LOC107984771
PPDPF - PTK6
PPEF2, LOC105377285
PPFIA2
PPFIA2 - VN1R57P
PPFIA4
PPFIBP2
PPHLN1
PPIA - LOC105375260
PPIAP14 - LOC105371969
PPIAP17 - KIF16B
PPIAP21 - RNU6-743P
PPIAP22 - LOC107985490
PPIAP24 - LOC105370350
PPIAP31 - RPS24P13
PPIAP33
PPIAP33 - TMEM261
PPIAP7 - LOC102723784
PPID
PPIE
PPIEL
PPIEL, BMP8A
PPIF
PPIF - ZCCHC24
PPIL2
PPIL3
PPIL4
PPIL6
PPIP5K1
PPL
PPL - SEC14L5
PPM1AP1 - RPL32P19
PPM1B - RPL12P19
PPM1E
PPM1F - TOP3B
PPM1G - NRBP1
PPM1H
PPM1K
PPM1L
PPM1M - WDR82
PPOX - ADAMTS4
PPP1CC
PPP1R10
PPP1R10P1 - LOC100507431
PPP1R11
PPP1R12B
PPP1R13B
PPP1R14BP5 - CENPW
PPP1R14C
PPP1R15A
PPP1R16A
PPP1R16B
PPP1R18
PPP1R21
PPP1R2P1 - LOC100294145
PPP1R37
PPP1R3B
PPP1R8 - THEMIS2
PPP2R1B
PPP2R2A
PPP2R2B
PPP2R2B - LOC107984008
PPP2R2C
PPP2R2D
PPP2R3A
PPP2R4
PPP2R5C
PPP2R5E
PPP3CA
PPP3CC - SORBS3
PPP3R1
PPP4R1-AS1
PPP4R1-AS1 - KRT18P8
PPP4R1L
PPP4R2
PPP4R2 - LOC107986098
PPP4R4
PPP5C
PPP5D1
PPP6R2
PPP6R3
PPRC1
PPT2, PPT2-EGFL8
PPT2-EGFL8, EGFL8
PQLC1 - HSBP1L1
PQLC1P1 - EEF1A1P28
PQLC2L
PQLC2L - RN7SKP46
PRAC1, PRAC2
PRAMENP
PRAMENP, IGL
PRB2
PRB2 - LOC440084
PRC1, PRC1-AS1
PRC1-AS1, PRC1
PRCC - SH2D2A
PRDM1
PRDM1 - ATG5
PRDM11
PRDM13 - MCHR2
PRDM14
PRDM15
PRDM16
PRDM16, LOC105378606
PRDM2 - KAZN
PRDM5
PRDM6
PRDM6 - SUMO1P5
PRDM8 - FGF5
PRDM9 - LOC107986377
PRDX1
PRDX3 - GRK5
PRELID1P1 - LOC105377992
PRELID1P4 - DPH6
PRELID2
PRELID3BP10 - ZNF800
PRELID3BP6 - LOC105374745
PREP - LOC105377921
PREPL, SLC3A1
PREX1
PREX2
PRF1 - ADAMTS14
PRH1, PRH1-PRR4, PRH1-TAS2R14
PRICKLE2
PRICKLE2-AS1
PRICKLE2-AS3, PRICKLE2
PRIM1
PRIM2
PRIM2B
PRIMA1
PRIMPOL
PRKAA1
PRKAA2
PRKAG2
PRKAG3 - RPL23AP31
PRKAR1A
PRKAR1B
PRKAR2B
PRKCA
PRKCA - CACNG5
PRKCB
PRKCB - LOC105371142
PRKCE
PRKCE - LOC101926974
PRKCE, LOC102724965
PRKCH
PRKCH - LOC101927780
PRKCI
PRKCI - SKIL
PRKCQ
PRKCZ
PRKD1
PRKD2
PRKD3
PRKG1
PRKG1 x RPL11P5 - LOC101928300
PRKG2
PRKG2 - RNU5A-2P
PRKRA, LOC101927027
PRKRIRP3 - LINC01468
PRKRIRP9
PRKRIRP9 - LOC100419154
PRL - LOC105374971
PRLR
PRLR - SPEF2
PRMT3
PRMT3 - LOC105376584
PRMT5P1 - EDNRA
PRMT6 - NTNG1
PRMT7
PRMT8
PRMT9 - ARHGAP10
PRNCR1
PRNCR1 - LOC105375752
PRNP
PRNP - PRND
PRNT - LOC105372511
PROC
PROCR
PRODH
PROK2
PROKR2
PROM1
PROS1
PROSER2, PROSER2-AS1
PROX1
PROX1-AS1
PROX1-AS1, PROX1
PROX2
PROZ, PCID2
PRPF18
PRPF3
PRPF3 - RPRD2
PRPF4B
PRPF8
PRPS1P1 - CYP2C56P
PRPS2
PRPSAP2
PRPSAP2 - SLC5A10
PRR12
PRR13
PRR14L
PRR16
PRR16 - LOC105379147
PRR34-AS1 - LOC642648
PRR5L
PRR5L - TRAF6
PRRC1 - CTXN3
PRRC2A
PRRC2A - BAG6
PRRC2A, SNORA38
PRRC2C
PRRG2
PRRG4 - QSER1
PRRX1
PRRX1 - MROH9
PRRX2
PRSS1, TRB
PRSS12
PRSS16
PRSS16 - LOC442172
PRSS23, LOC107984428
PRSS3 - UBE2R2
PRSS33
PRSS35
PRSS38
PRSS38 - WNT9A
PRSS3P1, TRB
PRSS42 - MYL3
PRSS43 - PRSS42
PRSS46
PRSS52P
PRSS52P, LINCR-0001
PRSS53
PRSS54
PRSS54 - RNU6-269P
PRSS55 - LOC105379237
PRSS56
PRTFDC1
PRTG
PRTG - NEDD4
PRUNE2
PRX
PSAP
PSAP - CHST3
PSAT1
PSAT1P3 - LOC107984998
PSAT1P4 - CBX1P5
PSCA
PSCA - LY6K
PSD2
PSD2, LOC101929696
PSD3
PSD4
PSD4 - LOC107985935
PSG2
PSIP1P1 - RNU6-559P
PSKH1
PSMA3
PSMA3-AS1, PSMA3
PSMA4
PSMA4 - CHRNA5
PSMA5 - SYPL2
PSMA6
PSMA6 - RPLP0P3
PSMA7P - LOC105376161
PSMA8
PSMB10 - LCAT
PSMB11 - CDH24
PSMB3P - METTL7B
PSMB3P2 - IGFBP2
PSMB5
PSMB7 - LOC105376270
PSMB8
PSMB9
PSMB9 - PPP1R2P1
PSMC1P1 - FAM19A4
PSMC1P2 - LOC442292
PSMC1P5 - EFNA5
PSMC1P6 - LOC105377198
PSMC1P7 - SPTSSB
PSMC3
PSMC6P2 - LOC107984479
PSMD10P2
PSMD10P3 - KLF5
PSMD13
PSMD13, LOC100420679
PSMD14
PSMD3
PSMD3 - CSF3
PSMD6
PSMD9
PSME2
PSME2P2 - LOC107984559
PSME4
PSMF1
PSMG1
PSORS1C1
PSORS1C1, CDSN
PSORS1C2, PSORS1C1
PSORS1C3
PSORS1C3 - HCG27
PSPC1 - ST6GALNAC4P1
PSPH
PTBP1P
PTBP1P - MIR4708
PTBP2 - DPYD
PTBP3 - RPL32P22
PTCD3
PTCH1
PTCHD1
PTCHD1-AS
PTCHD1-AS - PTCHD1
PTCHD3
PTCHD3 - RAB18
PTCHD3P2
PTCHD3P3 - CCDC162P
PTCHD4
PTCSC3 - RN7SKP21
PTDSS1
PTDSS1 - LOC102724804
PTEN
PTER
PTGER2 - TXNDC16
PTGER3
PTGER4
PTGES
PTGES3
PTGES3L-AARSD1
PTGES3P4 - C10orf32
PTGES3P5 - LOC105378477
PTGFR
PTGFRN
PTGIR
PTGIS
PTGR1
PTGR2
PTH
PTH - HMGN2P36
PTH1R - CCDC12
PTH2R
PTHLH - LOC105369710
PTK2
PTK2B
PTK7
PTMA - PDE6D
PTMAP6 - RNU6-929P
PTMAP8 - LOC105374054
PTN - DGKI
PTP4A1P4 - NBPF22P
PTPDC1
PTPDC1 - LOC105376152
PTPN11
PTPN11 - MIR1302-1
PTPN12
PTPN13
PTPN14
PTPN14 x MAGI1
PTPN2
PTPN2 - STK25P1
PTPN21
PTPN3
PTPN3 - PALM2
PTPN4 - RPL27P7
PTPN5
PTPN5 - LOC100420123
PTPN6
PTPN9
PTPRC
PTPRD
PTPRD-AS2
PTPRD-AS2 - IMP3P1
PTPRF
PTPRF - KDM4A
PTPRG
PTPRH
PTPRH - TMEM86B
PTPRJ
PTPRJ - OR4B1
PTPRK
PTPRM
PTPRN
PTPRN2
PTPRO
PTPRR
PTPRR - TSPAN8
PTPRS - ZNRF4
PTPRT
PTPRVP
PTPRVP - LGR6
PTRF
PTTG1
PTTG1 - MIR3142HG
PTTG1IP
PUDPP3
PUF60
PURB - LOC105375262
PUS1
PUS1 - EP400
PUS10
PUS7 - LOC100131785
PVALB
PVALB - LOC107985578
PVR, LOC107985305
PVRL1
PVRL2
PVT1
PVT1 - MIR1208
PVT1; PVT1; PVT1
PWAR1 - TMEM261P1
PWRN1
PWRN1 - NPAP1
PWWP2A - FABP6
PWWP2B
PXDN - MYT1L
PXDNL
PXK
PXMP4
PXT1
PXYLP1
PYCARD
PYCRL - TSTA3
PYGB
PYGL
PYGM
PYHIN1
PYHIN1, IFI16
PYHIN5P - PYHIN1
PYROXD2
PYY
QKI - LOC102724152
QPCT
QPCTL
QRICH1 - QARS
QRICH2
QSOX1
QSOX2
QTRT1
R3HCC1L
R3HDM1
R3HDM2
R3HDM4
RAB10
RAB11AP2 - GGTA2P
RAB11B - MARCH2
RAB11B-AS1
RAB11FIP1
RAB11FIP3
RAB11FIP5 - NOTO
RAB12 - TOMM20P3
RAB14
RAB17
RAB19 - LOC642355
RAB1A - LOC729317
RAB20
RAB20 - CARKD
RAB22A
RAB27A
RAB27B
RAB28
RAB29
RAB30
RAB31
RAB32 - LOC101928661
RAB33A
RAB35 - GCN1L1
RAB36, RSPH14
RAB37
RAB38
RAB3C - PDE4D
RAB3C, LOC105378986
RAB3GAP1
RAB3GAP2
RAB3IL1
RAB40C
RAB4B, MIA-RAB4B, RAB4B-EGLN2
RAB4B-EGLN2
RAB4B-EGLN2, EGLN2
RAB4B-EGLN2, MIA-RAB4B, RAB4B
RAB4B-EGLN2, RAB4B, MIA-RAB4B
RAB5B
RAB5C
RAB5CP2 - LOC107986434
RAB6A - MRPL48
RAB6B
RAB6B - C3orf36
RAB8A
RAB8B
RAB9BP1 - LOC105379110
RABEP1
RABEP2
RABEPKP1 - DACH1
RABGAP1L
RABL2A
RABL3
RAC1
RAC1P2 - COX7B2
RAD17
RAD18
RAD21-AS1 - AARD
RAD21L1
RAD23A
RAD23B - LOC107987111
RAD23BLP - USP25
RAD23BP1 - LOC105376976
RAD23BP2 - LOC107986745
RAD50
RAD50, LOC101927761
RAD51AP1 - DYRK4
RAD51B
RAD51B, LOC107984679
RAD51B; RAD51B; RAD51B; RAD51B; RAD51B; RAD51B
RAD52
RAD54B
RADIL
RAET1M
RAET1M - PHBP1
RAF1
RAF1P1 - LOC100422637
RAI1
RAI14
RAI2
RALB
RALGAPA1
RALGAPA2
RALGDS
RALGPS1
RALY
RALYL
RAMP1
RAMP1 - LOC105373960
RAMP3 - LOC107986736
RAN - ADGRD1
RANBP10
RANBP17
RANBP2
RANBP2, EDAR
RANBP2, SH3RF3
RANBP3L - RNA5SP181
RANBP3L - RNA5SP181 x RANBP3L - RNA5SP181
RANBP6 - GTF3AP1
RANBP9 - MCUR1
RANGAP1
RANP1 - HLA-E
RANP6
RANP6 - LOC107986203
RANP7 - SALL4P5
RAP1A
RAP1A, KRT18P57
RAP1BP2 - TRE-CTC12-1
RAP1BP3 - RNU6-253P
RAP1GAP
RAP1GAP - USP48
RAP1GAP2
RAP1GDS1
RAPGEF2 - LOC107986324
RAPGEF3, LOC105369748
RAPGEF4
RAPGEF4 - ZAK
RAPGEF5
RAPGEF5 - STEAP1B
RAPGEF6
RAPGEFL1 - WIPF2
RAPH1
RAPSN
RAPSN - CELF1
RARB
RARG
RARG - MFSD5
RARRES1
RARRES2
RARS2
RASA2
RASA2 - LOC646730
RASA3
RASA3 - LOC101929355
RASA4B - LOC107983993
RASAL2
RASAL2, LOC105371630
RASD1
RASEF
RASEF - RN7SKP242
RASGEF1A
RASGEF1C
RASGRF1
RASGRF1 - LOC107984750
RASGRF2
RASGRP1
RASGRP3
RASGRP4
RASIP1
RASL10A
RASL10B
RASL11A - RNU6-70P
RASSF1
RASSF10 - LOC105376558
RASSF3
RASSF5
RASSF8
RASSF9
RASSF9 - NTS
RAVER1
RAVER2
RB1
RB1, LPAR6
RBBP4P3 - KHDRBS2
RBBP5
RBBP5 - DSTYK
RBBP6
RBBP8
RBBP8 - LOC105372022
RBFOX1
RBFOX1 - LOC105371069
RBFOX2
RBFOX3
RBKS
RBL1
RBM19
RBM20
RBM23
RBM24
RBM24 - LOC100421092
RBM26
RBM3
RBM38
RBM38 - LOC105372688
RBM44 - RAMP1
RBM47
RBM5
RBM6
RBM8B - C14orf39
RBMS1
RBMS1 - LOC105373718
RBMS2
RBMS3
RBMS3 - LOC101927995
RBMXL2 - MIR302E
RBMXP1 - LOC107986602
RBMXP2 - KRT18P66
RBMXP4 - SEC24B-AS1
RBP3
RBPMS
RBPMS-AS1
RBPMS2 - PIF1
RBX1 - RPS9P2
RCAN1 - CLIC6
RCAN2
RCBTB1
RCBTB1 - LOC105370204
RCC1
RCC2
RCC2 - ARHGEF10L
RCC2P7 - DST
RCC2P8 - COL25A1
RCCD1
RCCD1 - PRC1
RCHY1
RCL1
RCL1 - HNRNPA1P41
RCN1P1 - ZNF292
RCN3 - NOSIP
RCOR1
RCOR1 - TRAF3
RCOR2
RD3 - LOC107985261
RDH13
RDH16 - LOC390332
RDH5, BLOC1S1-RDH5
REC114
RECK
REEP1
REEP2
REEP2 - EGR1
REEP3
REEP5
REEP5, SRP19
REL
RELA
RELB - CLASRP
RELL1
RELN
RELN - ORC5
RELN, LOC101927870
REN - KISS1
RENBP
REPS1
REPS2
RERE
RERE, LOC102724552
RERG
RERG - METTL8P1
REST
REST - NOA1
RET
RETN
RETN - MCEMP1
REV1
REV3L
REXO4
RFC1
RFC3
RFC3P1
RFC3P1 - STAC
RFC5
RFC5P1 - VPS13A-AS1
RFESD
RFFL, RAD51L3-RFFL
RFPL1 - LOC107985541
RFPL4AP5 - LOC101927657
RFT1
RFT1 - PRKCD
RFTN1, OXNAD1
RFTN2
RFWD2
RFWD3
RFX2
RFX3
RFX3 - RFX3-AS1
RFX4, LOC100287944
RFX6
RFX6 - RPS29P13
RFX7
RFX8
RFXAP - SMAD9
RGL1
RGL3
RGMB - LOC107986435
RGPD8 - TTL
RGR
RGS10 - TIAL1
RGS12
RGS14
RGS14 - SLC34A1
RGS16
RGS17
RGS20
RGS21
RGS21 - LOC105371664
RGS22
RGS4 - RGS5
RGS6
RGS6, LOC105370559
RGS7
RGS7BP - MRPL49P1
RGS8
RGS9 - CRAT40
RGS9BP - NUDT19
RHAG - CRISP2
RHBDD1
RHBDF1
RHBDL2
RHBDL3
RHBG
RHBG - C1orf61
RHCE
RHEBL1 - DHH
RHOA
RHOB - LOC107985856
RHOBTB1
RHOBTB2, LOC107986927
RHOC
RHOD
RHOH - LOC101060498
RHOT1
RHOU
RHPN1 - LOC107986984
RHPN2
RIC8B
RICTOR
RILPL2
RIMBP2
RIMKLB
RIMS1
RIMS1 - LOC100422453
RIMS2
RIN2
RIN2, LOC107987276
RIN3
RIOK2 - YTHDF1P1
RIOK3
RIPK1
RIPK2
RIPK2 - COX6B1P6
RIPK3 - NFATC4
RIT1
RIT2
RIT2 - SYT4
RLF
RLN3
RLTPR
RMDN2
RMND5A
RMND5A - CD8A
RMRPP5 - RN7SKP120
RMST
RN7SKP1 - RPS12P24
RN7SKP10 - LOC101927646
RN7SKP104 - TAC1
RN7SKP106 - RPS3AP23
RN7SKP11 - CFAP54
RN7SKP114 - DCAF12
RN7SKP120 - LOC107987056
RN7SKP122 - FBXL17
RN7SKP123 - MTF2
RN7SKP126 - LINC01032
RN7SKP135 - LOC105375876
RN7SKP141 - SMC4P1
RN7SKP142 - LOC105371257
RN7SKP148 - HRH2
RN7SKP15 - LOC105369709
RN7SKP155 - KLHL38
RN7SKP167 - FGFR2
RN7SKP167 - FGFR2; LOC105378519; LINC01153 - LOC105378523
RN7SKP168 - ZFYVE9P2
RN7SKP178 - INO80D
RN7SKP181 - LOC105371004
RN7SKP186 - DDR1
RN7SKP188 - LOC105377523
RN7SKP189 - CYCSP44
RN7SKP190 - LOC100419639
RN7SKP196 - LINC00844
RN7SKP21 - LOC107984003
RN7SKP211 - PRDM1
RN7SKP222 - FGF12
RN7SKP226 - LINC00824
RN7SKP228 - RBMX2P4
RN7SKP244 - HERC3
RN7SKP246 - NAMPTP2
RN7SKP254 - LOC105371001
RN7SKP27 - LOC101929251
RN7SKP270 - PTBP2
RN7SKP277 - PNPT1P2
RN7SKP279 - LOC107984373
RN7SKP297 - CHRDL2
RN7SKP36 - SORCS2
RN7SKP43 - LOC105373877
RN7SKP46 - SHOX2
RN7SKP48 - LOC100526736
RN7SKP6 - PRR20A
RN7SKP60 - LOC574080
RN7SKP61 - MRPS17P3
RN7SKP81 - RN7SKP149
RN7SL100P
RN7SL101P - MIR4275
RN7SL126P - VAMP8
RN7SL152P - TBC1D9
RN7SL159P - LOC105376291
RN7SL167P - LOC107984411
RN7SL178P - LOC105379225
RN7SL188P - LOC105376571
RN7SL193P - LOC402175
RN7SL197P - SNRPFP1
RN7SL201P - RNU6-685P
RN7SL210P - FAHD2CP
RN7SL217P, CAMKV
RN7SL222P - LOC440063
RN7SL231P - LOC105372288
RN7SL251P - RPSAP22
RN7SL252P - DLX6-AS1
RN7SL255P - LOC105379109
RN7SL26P - BAK1
RN7SL271P - LOC105377157
RN7SL309P - KAT5
RN7SL314P - LOC101929498
RN7SL335P - KIAA1109
RN7SL340P - LOC284395
RN7SL341P - LOC101927438
RN7SL342P - SDCCAG3P1
RN7SL361P - LOC442017
RN7SL366P - LOC105378102
RN7SL379P - LOC101928508
RN7SL385P - LGALS1
RN7SL415P - LOC100129847
RN7SL416P - AGFG2
RN7SL423P - LOC100131736
RN7SL44P - S100A6
RN7SL466P - DUSP12
RN7SL478P - LMTK2
RN7SL499P - PTMA
RN7SL50P - THEMIS3P
RN7SL513P - PGPEP1
RN7SL547P - LOC105372518
RN7SL549P - RPS29P15
RN7SL553P - LOC105376936
RN7SL555P - UBOX5-AS1
RN7SL557P - AQP8
RN7SL569P - RNY5
RN7SL582P - BZW1P2
RN7SL601P - SHISA6
RN7SL602P - LOC105374461
RN7SL618P - ZNF646P1
RN7SL632P - LINC01185
RN7SL636P - COX6CP2
RN7SL643P - LOC107986532
RN7SL649P - TNFRSF8
RN7SL679P - LOC105376888
RN7SL680P - LOC102724950
RN7SL691P - RN7SL193P
RN7SL700P - LOC105370196
RN7SL705P - PHLPP1
RN7SL712P - AKR1B1P8
RN7SL713P - TACSTD2
RN7SL714P - LOC105370657
RN7SL728P - LOC105377621
RN7SL72P - LOC392145
RN7SL737P - SOCS2-AS1
RN7SL740P - LINC00649
RN7SL76P - RHEB
RN7SL776P - PHBP14
RN7SL782P - RN7SKP122
RN7SL783P - LOC105370361
RN7SL785P - ZNF157
RN7SL786P - LOC283214
RN7SL792P - TVP23C-CDRT4
RN7SL797P - LOC105377904
RN7SL7P - SAMD9
RN7SL807P - TRK-TTT15-1
RN7SL836P - GIPR
RN7SL841P - IRX6
RN7SL843P - CECR2
RN7SL97P - SS18
RNA5-8SP7 - LINC00658
RNA5SP106 - RPL26P14
RNA5SP110 - RNA5SP111
RNA5SP115 - CLK1
RNA5SP127 - THRAP3P1
RNA5SP142 - LOC100289118
RNA5SP169 - LOC100996286
RNA5SP173 - LOC105377563
RNA5SP178 - MARCH11
RNA5SP182 - KATNBL1P4
RNA5SP185 - PSMC1P4
RNA5SP189 - LOC345571
RNA5SP204 - KIF13A
RNA5SP205 - LOC105374960
RNA5SP208 - RNU6-280P
RNA5SP210 - LOC105377872
RNA5SP214 - LOC105377964
RNA5SP215 - COX6A1P3
RNA5SP220 - MIR3668
RNA5SP23 - PTGFR
RNA5SP231 - LOC105375342
RNA5SP236 - PIK3CG
RNA5SP261 - NRG1
RNA5SP273 - LINC01030
RNA5SP291 - LOC105376192
RNA5SP30 - LOC101926897
RNA5SP318 - PCDH15
RNA5SP32 - RPL18AP17
RNA5SP326 - LOC101927573
RNA5SP331 - LOC101928132
RNA5SP349 - C11orf87
RNA5SP350 - LOC105369490
RNA5SP375 - SBNO1
RNA5SP38 - LOC107984626
RNA5SP426 - LOC102724940
RNA5SP427 - LOC100996483
RNA5SP43 - RPS29P6
RNA5SP433 - LOC105376777
RNA5SP443 - LOC105371796
RNA5SP446 - CACNG4
RNA5SP448 - GPRC5C
RNA5SP455 - KRT8P5
RNA5SP459 - TCF4
RNA5SP461 - LINC01029
RNA5SP471 - LOC105372361
RNA5SP484 - LOC100128988
RNA5SP489 - RPL13AP7
RNA5SP50 - RNU4ATAC8P
RNA5SP56 - PSMC1P12
RNA5SP62 - RNA5SP63
RNA5SP63 - LOC105371521
RNA5SP72 - RNF2
RNA5SP77 - ZNF678
RNA5SP79 - C1orf198
RNA5SP84 - GREB1
RNA5SP85, GREB1
RNA5SP94 - MIR4432HG
RNASE4
RNASE9 x LOC338694, LOC105369366
RNASEH1P3 - HHAT
RNASEH2A
RNASEH2A - RTBDN
RNASEH2C - KRT8P26
RNASEL
RNASET2
RNASET2 - LOC105378120
RNF10
RNF103-CHMP3
RNF103-CHMP3, RNF103, LOC105374845
RNF111
RNF114
RNF115
RNF123
RNF125
RNF128
RNF13
RNF130
RNF135
RNF138P2 - LOC105375282
RNF144A
RNF144B
RNF145
RNF146
RNF149
RNF150
RNF175, LOC105377499
RNF180 - RGS7BP
RNF182 - LOC105374939
RNF186 - LOC105376823
RNF19A
RNF19A - MIR4471
RNF2
RNF207
RNF212
RNF212, LOC100421802
RNF213
RNF213, LOC100294362
RNF219 - LOC105370272
RNF219-AS1
RNF220
RNF223
RNF24
RNF39
RNF39 - TRIM31
RNF40
RNF43
RNF44
RNF5
RNF5P1 - TACC1
RNF6
RNF6, ATP8A2P3
RNF7
RNFT1P2 - MGC27382
RNFT2
RNGTT
RNH1
RNLS
RNLS, LOC101929727
RNMTL1 - NXN
RNMTL1P1 - LOC105376445
RNMTL1P2 - PRPS1L1
RNPEP
RNPEPL1
RNU1-101P - H2AFZP2
RNU1-130P - LOC101928241
RNU1-146P - LOC105369682
RNU1-18P - HSF2
RNU1-21P - LOC105369544
RNU1-35P - LOC107986978
RNU1-69P - GSTP1P1
RNU1-76P - LOC102723339
RNU1-7P - LOC102724539
RNU1-89P - TERF1P3
RNU1-96P - RPS27P11
RNU1-98P - LOC105372740
RNU11-5P - PRKD1
RNU12 - CYB5R3
RNU2-14P - LOC100128233
RNU2-3P - LOC107984800
RNU2-47P - TYRP1
RNU2-48P - MARK2P11
RNU2-49P - CDO1
RNU2-8P - SLC25A5P7
RNU3P2 - LOC105379315
RNU3P3 - LOC105370605
RNU4-17P - LOC342784
RNU4-35P - LOC260339
RNU4-43P - CCNB3P1
RNU4-58P - DUXAP11
RNU4-66P - RIMS1
RNU4-71P - FAM60DP
RNU4-75P - RPL39P9
RNU4-77P - KCNK1
RNU4-7P - IYD
RNU4ATAC14P - LOC105370571
RNU4ATAC5P - TRK-TTT2-1
RNU4ATAC8P - LRRIQ3
RNU5A-2P - RASGEF1B
RNU5B-6P - RNU6-839P
RNU5E-4P - KIAA2013
RNU5E-5P - RNA5SP367
RNU6-1 - LOC100286942
RNU6-1001P - LOC107985952
RNU6-1012P - LOC105369840
RNU6-1018P - LOC101927182
RNU6-1029P - COQ10B
RNU6-102P - GPR37
RNU6-1037P - MIR5011
RNU6-1047P - LOC100419008
RNU6-1059P - RNU6-34P
RNU6-1066P - LOC284898
RNU6-1075P - LOC102724039
RNU6-1090P - PNLIP
RNU6-1094P - MTRNR2L12
RNU6-1145P - LOC647077
RNU6-1146P - RN7SL170P
RNU6-1151P - LOC157273
RNU6-1161P - LOC105373069
RNU6-1179P - LOC105372331
RNU6-1180P - IL1RN
RNU6-1200P - LOC100421670
RNU6-1213P - LOC105375922
RNU6-121P - AQP10
RNU6-1224P - LOC105375684
RNU6-1228P - LOC107987080
RNU6-1230P - DCLK2
RNU6-1251P - L3MBTL1
RNU6-1252P - USP46
RNU6-1264P - BTF3P14
RNU6-1271P - LOC105369848
RNU6-1299P - PDSS2
RNU6-129P - LOC107984181
RNU6-1308P - LOC344593
RNU6-1312P - LOC100124401
RNU6-1325P - LOC105377248
RNU6-13P - IMPAD1
RNU6-144P - LOC107986905
RNU6-147P - SNAI1
RNU6-162P - TCAF1P1
RNU6-163P - LINC00704
RNU6-183P - SCAMP1-AS1
RNU6-2 - CNN2
RNU6-222P - FCAR
RNU6-229P - LOC105375346
RNU6-242P - LOC100506047
RNU6-248P - RNU6-261P
RNU6-253P - DCBLD1
RNU6-256P - MIR100HG
RNU6-259P - LOC105373598
RNU6-261P - LOC105377860
RNU6-273P - MIPOL1
RNU6-276P - LOC644145
RNU6-279P - RNU6-871P
RNU6-280P - LOC105377845
RNU6-281P - FOXP1
RNU6-283P - FGFR3P1
RNU6-297P - LOC100422641
RNU6-311P - COPS8P3
RNU6-318P - MANSC1
RNU6-320P - LINC00892
RNU6-334P - LOC105379111
RNU6-354P - CATSPER2P1
RNU6-356P - LOC105379771
RNU6-363P - PDZD2
RNU6-366P - LOC105370627
RNU6-374P - MSNP1
RNU6-381P - FGF10
RNU6-408P - LOC105372044
RNU6-412P - RAC1P2
RNU6-420P - LOC100505912
RNU6-439P - LOC105374595
RNU6-440P - FZD7
RNU6-450P - TUBD1
RNU6-456P - LOC101927934
RNU6-463P - LOC107984266
RNU6-472P - ALG10
RNU6-474P - CTLA4
RNU6-478P - LOC107984187
RNU6-480P - RNU6-1296P
RNU6-500P - LOC105377732
RNU6-505P - LOC107986139
RNU6-508P - RNA5SP94
RNU6-543P - LOC105378328
RNU6-544P - ARL6IP1P3
RNU6-54P - LOC105370255
RNU6-560P - LOC107984426
RNU6-573P - LOC105374396
RNU6-590P - GRIN2B
RNU6-607P - ZNF703
RNU6-609P - NR5A2
RNU6-612P - ATP1B3P1
RNU6-616P - LOC340581
RNU6-61P - HNRNPA1P31
RNU6-632P - LOC105376460
RNU6-633P - EMP2
RNU6-63P - LNX2
RNU6-649P - LOC105373398
RNU6-650P - COX6B1P1
RNU6-654P - RNA5SP349
RNU6-655P - LOC105372219
RNU6-66P - RNU7-89P
RNU6-675P - LOC105373603
RNU6-67P - LOC105370286
RNU6-684P - CEND1P1
RNU6-694P - SLC1A1
RNU6-706P - LINC00669
RNU6-70P - LOC105370126
RNU6-718P - LOC105379145
RNU6-72P - SLITRK6
RNU6-737P - ST8SIA3
RNU6-738P - LOC105374695
RNU6-741P - LOC107984787
RNU6-745P - LOC105370878
RNU6-755P - LOC107985452
RNU6-765P - LOC105376043
RNU6-778P - LOC100422076
RNU6-783P - LOC107984378
RNU6-815P - LOC107986068
RNU6-822P - LOC101927829
RNU6-829P - LOC107987097
RNU6-830P - LOC105378740
RNU6-835P - GPR65
RNU6-842P - DLC1
RNU6-871P - LOC105369792
RNU6-873P - HTR1F
RNU6-878P - CD81-AS1
RNU6-880P - FAM183A
RNU6-887P - KLB
RNU6-889P - LOC105376348
RNU6-896P - HMGB3P19
RNU6-907P - GPRIN3
RNU6-909P - LOC107986409
RNU6-916P - LAMA1
RNU6-929P - LOC105372683
RNU6-931P - RN7SKP199
RNU6-932P - UPP2
RNU6-938P - KIAA0195
RNU6-939P - QPCT
RNU6-953P - GATM
RNU6-983P - LOC107985458
RNU6-991P - SLC45A1
RNU6ATAC13P - LOC100506122
RNU6ATAC21P - LOC105374920
RNU6ATAC28P - LOC102724338
RNU6ATAC32P - CHCHD2P10
RNU7-106P - RPL26P32
RNU7-133P - LOC105374940
RNU7-137P - PET117
RNU7-144P - LOC105372647
RNU7-149P - NDUFS5P4
RNU7-14P - LOC107987283
RNU7-152P - LOC105378069
RNU7-155P - LOC124685
RNU7-159P - MMP13
RNU7-160P - BAG5
RNU7-165P - LOC107984269
RNU7-190P - DDX18
RNU7-26P - TRX-CAT1-8
RNU7-51P - LOC107984645
RNU7-53P - ARL2BPP4
RNU7-62P - LOC107984966
RNU7-6P - LOC105372664
RNU7-74P - RBM47
RNU7-89P - RNU4-10P
RNVU1-8 - NBPF13P
RNY1P8 - MARK2P12
RNY3P8 - RNY4P27
RNY3P9 - LINC00598
RNY4P15 - MRPL45P1
RNY5 - RNY4
ROBO1
ROBO1 - HMGB1P38
ROBO2
ROBO2 - RNU6-217P
ROBO2P1 - LOC105375278
ROCK1P1
ROPN1L
ROR1
ROR2
RORA
RORA, LOC105370846
RORA, LOC107984805
RORA, RORA-AS1
RORA-AS1
RORA-AS1, RORA
RORB
RORC
ROS1
RP1
RP1L1
RPA1
RPA1 - RTN4RL1
RPA2P1, MDGA2
RPA2P2 - LOC105378389
RPAP2, GLMN
RPAP3
RPE
RPE65 - DEPDC1
RPEL1 - INA
RPF2P1 - PHF20
RPF2P2 - PGAM4P2
RPGRIP1L
RPH3A
RPH3AL
RPL10AP12 - IRF8
RPL10AP3 - LINC01288
RPL10AP8 - YBX1P5
RPL10P13 - LOC105369846
RPL12P27 - FRAT1
RPL12P33 - HNF1A-AS1
RPL12P4 - LINC01441
RPL12P40 - LOC102724417
RPL12P42
RPL12P46 - LOC105369512
RPL12P7 - LOC105370547
RPL13AP10 - SYT6
RPL13AP13 - LOC107986380
RPL13AP21 - SLC38A1
RPL13AP25 - LOC105370213
RPL13AP7 - LINC00158
RPL13P14 - EYA2
RPL13P2 - CD40
RPL14P5 - LOC100418703
RPL15P11 - C7orf73
RPL15P15 - LOC105369513
RPL15P2 - LOC107984693
RPL17P16 - CDC25A
RPL17P2 - LOC101927702
RPL17P33 - LINC00589
RPL17P36 - LDHAP5
RPL18AP17 - RPL21P110
RPL18AP7 - SCN5A
RPL18AP8 - RCC2P5
RPL18P11 - LOC105370913
RPL19P11 - CDH6
RPL19P13 - LOC107986915
RPL19P15 - PRDM12
RPL19P19 - C19orf18
RPL19P8 - RNA5SP173
RPL21P114 - RPL21P117
RPL21P119 - LOC101927026
RPL21P129 - CLEC4M
RPL21P17 - RN7SKP144
RPL21P18 - RNA5SP362
RPL21P2 - SMOX
RPL21P24 - ATP6V0E1P4
RPL21P34 - HS6ST1
RPL21P38 - DYNC1I2
RPL21P59 - RPL7P20
RPL21P67 - ARG1
RPL21P79 - MAPK6PS1
RPL21P93 - LOC107984174
RPL22P13
RPL22P13 - PDGFRA
RPL22P22 - LOC105373287
RPL23AP15 - HIST3H2A
RPL23AP19 - ENO1
RPL23AP2 - CYP4F8
RPL23AP22 - LOC107985242
RPL23AP28 - PAX3
RPL23AP38 - RPL23AP39
RPL23AP39 - RPL21P17
RPL23AP43 - LOC105377021
RPL23AP44 - RPL18P3
RPL23AP46 - LINC00326
RPL23AP53
RPL23AP54 - LOC105377793
RPL23AP61 - AGAP7P
RPL23AP65 - RPL21P97
RPL23AP75 - IGFBP4
RPL23AP76 - CDRT7
RPL23AP96 - DEFA6
RPL23P10 - RNA5SP264
RPL23P11 - PARD3
RPL23P3 - LOC652549
RPL24P6 - APOD
RPL24P7 - UBE2E2-AS1
RPL24P9 - LOC101928201
RPL26P14 - ACVR2A
RPL26P19 - LOC101928448
RPL26P20 - RNU6-1338P
RPL26P21 - ETV1
RPL26P25 - LOC105379377
RPL26P28 - UCN3
RPL26P28 - UCN3; RPL26P28 - UCN3; RPL26P28 - UCN3; RPL26P28 - UCN3
RPL26P3 - LOC107984684
RPL26P31 - SLC36A4
RPL26P32
RPL27AP5 - GCNT4
RPL27AP6 - LOC105378066
RPL27AP8 - LOC107984570
RPL27P2 - LOC101928264
RPL28P1, LOC101928583
RPL29P1 - LOC105374906
RPL29P16 - MRPL14
RPL29P17 - LOC105374965
RPL29P18 - LOC105375695
RPL29P29 - LINC00433
RPL29P30 - LARP6
RPL29P32 - MBD2
RPL3 - SYNGR1
RPL30P12 - TMEM263
RPL31P11 - FCRLA
RPL31P15 - FRZB
RPL31P23 - PCCB
RPL31P28 - RPL31P33
RPL31P29 - LOC646274
RPL31P33 - LOC100130403
RPL31P35 - SEC61G
RPL31P45 - COMMD3-BMI1
RPL31P5 - GCATP1
RPL31P51 - ATP5G2
RPL31P53 - LOC105370217
RPL31P55 - RN7SKP254
RPL31P55 - RN7SKP254 x CASC8
RPL31P59 - IGLJCOR18
RPL31P9 - DSEL
RPL32P14 - HSPD1P15
RPL32P19 - MSR1
RPL32P20 - LOC105375771
RPL32P23 - RBM17
RPL32P28 - SQSTM1P1
RPL32P3
RPL32P35 - LOC392539
RPL32P36
RPL34P12 - FGF2
RPL34P18 - CDH17
RPL34P29 - CNEP1R1
RPL34P34 - ZNF98
RPL34P8 - LOC100133059
RPL34P9 - NDUFB4
RPL35AP12 - TKTL2
RPL35AP19 - HAS2
RPL35AP21 - TMEM2
RPL35AP34 - SHISA9
RPL35AP35 - RNU4-34P
RPL35AP8 - VIPR1
RPL35P2 - RPS10-NUDT3
RPL35P4 - LOC107986733
RPL35P8 - C22orf34
RPL35P9 - RPL35P7
RPL36AP1 - OTX2
RPL36AP17 - RFC3P1
RPL36AP20 - TRC-ACA1-1
RPL36AP21 - RN7SL58P
RPL36AP49 - LOC100128776
RPL36AP5 - UBR2
RPL36AP9 - FOXO6
RPL36P14 - RPL36AP35
RPL37A - LOC101928156
RPL37AP7
RPL37AP7 - LIN7C
RPL37P11 - KCNK3
RPL37P6 - LOC105375851
RPL39P10 - LOC105373223
RPL39P13 - HSP90B3P
RPL39P23 - COBL
RPL39P38 - LSM4
RPL3P11 - ATP5HP3
RPL3P12 - MRRFP1
RPL3P2 - WASF5P
RPL3P4 - LOC107984696
RPL3P8 - LOC100419782
RPL41P1 - LINC01432
RPL4P3
RPL5, FAM69A
RPL5P16 - MIR3977
RPL5P19 - LOC107986625
RPL5P26 - COL13A1
RPL5P6 - HFM1
RPL5P7 - SP3
RPL6P14 - LOC105377351
RPL6P5 - LOC105373664
RPL6P8 - ARL14
RPL7AP23 - CYP51A1P1
RPL7AP32 - LOC105379047
RPL7AP38 - HMGB3P20
RPL7AP56 - LOC105376633
RPL7AP57 - FAT3
RPL7AP58 - LINC01616
RPL7AP61 - IPO5
RPL7L1P1 - PEX12P1
RPL7L1P10 - RPL17P14
RPL7L1P13 - ZNF969P
RPL7L1P4, LOC102467224
RPL7L1P5
RPL7L1P5 - ITGA2B
RPL7P19 - ETF1
RPL7P2 - STK35
RPL7P4 - MDC1
RPL7P40 - PSMC1P8
RPL7P43 - RWDD1P3
RPL7P48 - CA10
RPL7P51 - SPACA6P-AS
RPL7P54 - MIR4328
RPL7P61 - LOC105373727
RPL8P1 - TRI-AAT8-1
RPL9P13 - RN7SL283P
RPL9P15 - LOC105374170
RPL9P19 - GAPDHP68
RPL9P21 - EIF2AP4
RPL9P27 - RNU6-516P
RPLP0P11 - MAPK4
RPLP0P2 - DAGLA
RPLP0P3
RPLP0P5 - SLMO2P1
RPLP0P9 - LOC105377706
RPLP1P1 - IRF2BPL
RPLP1P12 - MIR371A
RPLP1P3 - DNM3
RPLP2P4 - RPL12P32
RPN1
RPN1 - POU5F1P6
RPN2
RPP14
RPP21, TRIM39-RPP21
RPP30
RPPH1-3P - GLRB
RPRD1B
RPRD2 - TARS2
RPRM - DNAJA1P2
RPS10-NUDT3, NUDT3
RPS10P1 - HIST1H4E
RPS10P12 - LOC642366
RPS10P13 - SNRPC
RPS10P21 - RNA5SP32
RPS10P24 - PDPR
RPS10P7 - NAV1
RPS11
RPS12 - HMGB1P13
RPS12P25 - RNU6-667P
RPS12P4 - RNU4-63P
RPS13P6 - CDKL3
RPS14
RPS14P10 - RPS15AP22
RPS14P9 - ACTBP8
RPS15AP14 - LOC105373752
RPS15AP33
RPS15AP5 - ATE1
RPS15AP7 - L1TD1
RPS15P8 - LOC105370773
RPS17P12 - LOC442727
RPS17P2 - LOC102467223
RPS17P5 - LOC100418898
RPS18P11 - LOC101926892
RPS18P12 - LOC105371545
RPS18P7 - ARRDC3
RPS19BP1 - CACNA1I
RPS20P1 - PPP1R2P2
RPS20P10 - LOC105374798
RPS20P12 - LOC105373934
RPS20P23 - RNU4-83P
RPS20P25 - LOC101060099
RPS20P26 - DDB2
RPS20P3 - LOC107986440
RPS20P32 - LOC105370124
RPS21P7 - TMEM230
RPS21P8 - RPS20P32
RPS23P10 - TRN-GTT1-1
RPS23P3 - LOC105377262
RPS23P3 - LOC105377262 x LARP4 - DIP2B
RPS25P10 - BIK
RPS26
RPS26 - ERBB3
RPS26P10 - LOC105375638
RPS26P2 - FTLP4
RPS26P33 - NPTX2
RPS26P35 - LOC105375723
RPS26P38 - PAPSS2
RPS26P6 - YWHAZ
RPS26P8 - MGC57346
RPS27AP11 - LOC101927686
RPS27AP14 - LOC102723803
RPS27AP16 - LOC105371301
RPS27AP4 - LOC728755
RPS27L - LOC101928972
RPS27P10 - ERBB4
RPS27P20 - LINC01395
RPS27P25 - COX6A1
RPS27P5 - LOC105373119
RPS28P1, SYNE2
RPS29P1
RPS29P1 - DCAF5
RPS29P8 - EPC2
RPS29P9 - LOC102724714
RPS2P1 - ASIP
RPS2P1 - ASIP; RPS2P1 - ASIP
RPS2P11 - HMGB1P45
RPS2P27 - EEF1A1P35
RPS2P32 - TRA2A
RPS2P33 - MTDH
RPS2P37 - LOC100507521
RPS2P38 - LOC105376593
RPS3
RPS3AP1 - LINC00320
RPS3AP18 - RPS14P6
RPS3AP2 - PTX4
RPS3AP21 - CAMK4
RPS3AP23 - LOC105378030
RPS3AP49 - RNU4-17P
RPS3AP5 - LOC105378400
RPS3AP9 - CLPTM1LP1
RPS4XP11 - PPIAP31
RPS4XP13 - SERPING1
RPS4XP15 - C12orf50
RPS4XP18 - RNU6-1032P
RPS4XP19 - NDUFV2
RPS4XP2 - PRNP
RPS4Y1P1 - CTRB2
RPS5P5 - LOC100216346
RPS5P6 - RCL1
RPS6KA1
RPS6KA2
RPS6KA2-AS1 - RNASET2
RPS6KA4
RPS6KA4 - LOC107984366
RPS6KA5
RPS6KB1
RPS6KL1
RPS6P10 - DENND4C
RPS6P16 - PLET1
RPS6P24 - LOC105370430
RPS6P4 - LINC01192
RPS7P6 - QDPR
RPS8P3 - LOC105372121
RPS9P4
RPS9P4 - TSKS
RPSAP11 - CMTM8
RPSAP12 - RAP1B
RPSAP18 - PEX19
RPSAP20 - LOC105378744
RPSAP22 - LOC100630918
RPSAP25 - MTX2
RPSAP26 - B3GNT2
RPSAP29 - LOC151760
RPSAP35
RPSAP4 - GSC
RPSAP40 - UST
RPSAP48 - LOC100132280
RPSAP5 - MARK3
RPSAP52
RPSAP56 - LOC107984856
RPSAP72 - LOC105377869
RPSAP9 - GCNT1
RPTN - HRNR
RPTOR
RPUSD3 - LOC107986062
RRAS2
RRAS2 - LOC105376670
RREB1
RREB1 - SSR1
RRM1
RRM1 - OR55B1P
RRNAD1
RRP12
RRP1B
RSAD2 x LOC339568 - ATG3P1
RSBN1L - TMEM60
RSL24D1P1 - TRQ-CTG6-1
RSL24D1P4 - LOC100129949
RSL24D1P5 - AVPR1A
RSPH14
RSPH3
RSPH6A
RSPO1
RSPO1 - C1orf109
RSPO2
RSPO2 - AURKBPS1
RSPO3, LOC105377989
RSRC1
RSRP1
RSU1
RSU1P1 - DUXAP3
RTCA
RTCB
RTEL1, RTEL1-TNFRSF6B
RTEL1-TNFRSF6B, RTEL1
RTF1
RTKN2
RTKN2 - LOC105378325
RTN1
RTN2
RTN3P1 - NMNAT1P4
RTN4RL1
RTN4RL2 - SLC43A1
RTTN
RUFY1
RUFY3
RUFY4
RUNDC3B
RUNDC3B - SLC25A40
RUNX1
RUNX1 - LOC100506403
RUNX1, LOC102724584
RUNX1T1
RUNX2
RUNX2 - LOC107986519
RUNX3
RUNX3 - MIR4425
RUNX3, LOC105376878
RUSC2
RUVBL1
RUVBL2
RWDD2A - ME1
RXFP1
RXRA; RXRA; RXRA; RXRA
RXRG
RYBP
RYK - LOC105374119
RYR1
RYR2
RYR3
S100A9 - S100A12
S100B
S100B - PRMT2
S100P
S100Z
S1PR1
S1PR2
S1PR2 - MRPL4
S1PR3
S1PR4
SAA1 - HPS5
SAA2-SAA4 - ST13P5
SAA2-SAA4, SAA2
SACM1L
SACS
SACS - LINC00327
SAE1
SAFB2
SALL1
SALL1 - LOC101928945
SALL2 - RBBP4P5
SALL4
SALL4 - LINC01429
SALL4P1 - ACTBL2
SALL4P5 - RPL24P7
SALL4P5 - RPL24P7 x LAMA5
SAMD10
SAMD12, LOC105375724
SAMD12-AS1 - RPS26P35
SAMD13
SAMD15 - NOXRED1
SAMD3
SAMD3, LOC105378159
SAMD4A
SAMD4B
SAMD5
SAMD5 - SASH1
SAMD8 - VDAC2
SAMD9L
SAMHD1 - RBL1
SAMM50
SAMM50 - PARVB
SAP130 - UGGT1
SAP30BP
SAP30L
SAP30L-AS1
SAPCD2P4 - SEPT14P1
SAR1AP1
SARDH
SARDH - VAV2
SARM1
SASH1
SASH1 - SNRPEP6
SATB1
SATB2
SAV1
SAV1 - ZFP64P1
SAXO1
SAYSD1 - KCNK5
SBF1
SBF2
SBF2 - LOC105376544
SBK1
SBK1 - LOC105369182
SBK2 - SBK3
SBNO1
SBNO2
SBSPON
SBSPON - LOC107986891
SC5D - BMPR1APS2
SCAF4 - TPT1P1
SCAF8
SCAI
SCAMP2
SCAMP3
SCAMP4 - LOC105372238
SCAMP5
SCAP
SCAPER
SCARA3
SCARA5
SCARB1
SCARB2
SCARNA5, ATG16L1
SCD
SCD5
SCFD1
SCFD1 - RPL12P5
SCFD2
SCG2 - LOC646696
SCG5
SCG5 - GREM1
SCGB1A1, LOC102723765
SCGB1B2P
SCGB1C1
SCGB1D1 - SCGB2A1
SCGB2A1 - SCGB1D2
SCGB2A2 - SCGB1D4
SCGN
SCGN - SLC17A1
SCHIP1, IQCJ-SCHIP1
SCIN
SCIN - LOC105375157
SCLT1
SCMH1
SCML4
SCN10A
SCN10A - LOC105377034
SCN11A
SCN1A
SCN1A, LOC101929680
SCN1A, LOC102724058
SCN2A
SCN2B
SCN4B - SCN2B
SCN5A
SCN5A - SCN10A
SCN7A - LOC107985958
SCN8A
SCN9A
SCNN1A
SCNN1A, LOC107984500
SCNN1B - COG7
SCNN1G - SCNN1B
SCO2
SCPEP1 - RNF126P1
SCRG1, LOC101928383
SCRN1
SCRN3
SCUBE1
SCUBE1 - LOC105373053
SCUBE2
SCYL2
SDAD1
SDAD1P2
SDC1
SDC1 - LOC151457
SDC2
SDC4 - SYS1
SDCCAG8
SDE2 - H3F3A
SDF2L1 - MIR301B
SDHAF4
SDHD - IL18
SDHDP3 - TERC
SDK1
SDK1 - CYP3A54P
SDK1, LOC105375131
SDK2
SDK2 - LOC107985091
SDR42E1P5 - IL18RAP
SDR42E2 - TRL-TAG3-1
SDR9C7
SDR9C7 - LOC100420982
SDS - SDSL
SEC11A
SEC14L1
SEC14L2
SEC14L4
SEC14L4 - SEC14L6
SEC14L5
SEC16A
SEC16B
SEC1P
SEC1P, NTN5
SEC22C
SEC23IP
SEC23IP - MIR4682
SEC24B
SEC24B - SETP20
SEC24D
SEC24D; SEC24D
SEC31A
SEC31B
SEC61B - RN7SKP225
SEC62
SECISBP2L
SECISBP2L - COPS2
SEH1L
SEL1L - LINC01467
SEL1L3
SELENBP1
SELL
SELO
SELP
SELP - LOC107985745
SELPLG, LOC105369968
SEMA3A
SEMA3C
SEMA3C - LOC100420647
SEMA3D - DYNLL1P7
SEMA3E
SEMA3F-AS1
SEMA4A - SLC25A44
SEMA4D
SEMA5A
SEMA5B
SEMA6C
SEMA6D
SEMA7A
SENCR, FLI1
SENP1, PFKM
SENP2
SENP3, SENP3-EIF4A1
SENP7
SEPHS1
SEPHS1 - LOC105376419
SEPHS1P7 - RNU2-41P
SEPHS2 - ITGAL
SEPSECS
SEPT11, LOC105377291
SEPT14P10 - LOC107984177
SEPT14P17 - WNT3A
SEPT14P7 - IGFBP1
SEPT2 - FARP2
SEPT2P1 - LOC105378883
SEPT4-AS1
SEPT8 - SOWAHA
SERAC1
SERBP1P3 - RFT1
SERHL2
SERINC1
SERINC2
SERINC5
SERINC5 - KRT18P45
SERPINA1
SERPINA1 - SERPINA11
SERPINA10
SERPINA10 - SERPINA6
SERPINA12
SERPINA12 - SERPINA4
SERPINA13P
SERPINA2 - SERPINA1
SERPINA3 - ADIPOR1P2
SERPINA6 - SERPINA2
SERPINA7 - LOC100131448
SERPINA7P1 - CXorf57
SERPINB1
SERPINB12
SERPINB12 - SERPINB13
SERPINB5
SERPINB5 - SERPINB12
SERPINB6
SERPINB7
SERPINB7 - SERPINB2
SERPINB9 - LOC105374887
SERPINB9 - LOC105374887 x LOC107987083
SERPINB9P1
SERPINE1
SERPINE2
SERPINE2 - LOC100420435
SERPINE3
SERPING1
SERPINH1
SERPINI1
SERTAD2
SESTD1
SESTD1 - LOC644776
SETBP1
SETD1A
SETD1B - HPD
SETD2
SETD5
SETD7
SETDB1
SETDB2-PHF11, PHF11
SETP1 - RNASE9
SETP16 - CXCR5
SETP2 - FRMD6-AS2
SETP7 - BTBD11
SETP8 - LOC100420957
SETP9 - CD48
SEZ6L
SEZ6L2
SF1
SF3A1
SF3A3 - RNU6-510P
SF3B1 - RNU6-1029P
SFI1
SFMBT1, LOC105377135
SFMBT2
SFPQ - ZMYM4
SFR1
SFRP2
SFRP5 - LOC107984260
SFSWAP
SFTA2
SFTA2 - DPCR1
SFTA3
SFTPA2
SFTPD
SFXN1 - RN7SKP148 x LOC105377794 - LOC392180
SFXN2
SGCD
SGCD, LOC105377673
SGCE
SGCG
SGCZ
SGCZ - TUSC3
SGIP1
SGK1
SGK223
SGK3, C8orf44-SGK3
SGMS1
SGMS2
SGO1P2 - LOC392027
SGOL1-AS1, SGOL1
SGOL2
SGPP2
SGSM1
SGSM2
SGSM3, ADSL, LOC107985538
SH2B1
SH2B1 - ATP2A1
SH2B1, TUFM
SH2B3
SH2D1B
SH2D2A
SH2D3C
SH2D4B
SH2D4B, LOC105378387
SH2D6
SH3BGR, WRB-SH3BGR
SH3BGRL2
SH3BGRL2 - C6orf7
SH3BP4
SH3BP5
SH3BP5 - HMGN2P7
SH3D19 - PRSS48
SH3GL1
SH3GL2
SH3GL2 - LOC105375987
SH3GL3
SH3GL3 - ADAMTSL3
SH3GLB1
SH3GLB2 - FAM73B
SH3PXD2A
SH3RF1
SH3RF2, LOC107986458
SH3RF3, RANBP2
SH3TC1
SH3TC2
SH3YL1
SHANK1
SHANK2
SHANK3
SHARPIN
SHB
SHBG
SHBG - ATP1B2
SHC2
SHC3 - LOC105376136
SHC4
SHFM1 - LOC105375414
SHH - LOC389602
SHISA6
SHISA9
SHISA9 - LOC105371093
SHISA9, LOC107984137
SHOX2
SHQ1
SHROOM1
SHROOM2
SHROOM3
SHROOM3, LOC105377290
SHROOM3, SUMO2P11
SIAE
SIAH1
SIAH2
SIAH3
SIDT1
SIDT2
SIGLEC11
SIGLEC18P - SIGLEC9
SIGLEC5
SIGLEC6
SIGLEC9
SIK1
SIK2
SIK2, PPP2R1B
SIK3
SIK3 - LOC101060089
SIK3, APOA1-AS
SIL1
SIL1 x PCNXL4
SIM2
SIN3A
SIN3A - PTPN9
SIPA1
SIPA1L1
SIPA1L1, LOC145474
SIPA1L2
SIPA1L3
SIRPA - LOC727993
SIRPB1
SIRPB2
SIRPD, LOC105372499
SIRPG
SIRT3
SIX1 - SIX4
SIX3 - LOC101926949
SIX6
SKA1
SKA2
SKAP1
SKAP2
SKAP2 - RPL7AP38
SKI
SKIL
SKIL - CLDN11
SKIV2L
SKOR2
SKOR2 - MIR4527
SKP2
SLA, TG
SLAIN1 - EDNRB-AS1
SLAIN2
SLAIN2 - SLC10A4
SLAMF6
SLAMF7
SLAMF8
SLAMF9 - RPL27AP2
SLBP
SLC10A2 - LOC105370338
SLC10A6
SLC10A7
SLC10A7 - RNU1-44P
SLC11A2 - RNU6-1273P
SLC11A2, HIGD1C
SLC12A1, LOC105370807
SLC12A2
SLC12A2 - FBN2
SLC12A3
SLC12A4
SLC12A4 - DPEP3
SLC12A4, LCAT
SLC12A7
SLC12A7, LOC105374612
SLC12A8
SLC12A9
SLC13A1
SLC13A2
SLC13A3
SLC13A4
SLC13A5
SLC14A1, LOC105372093
SLC14A2
SLC14A2, LOC105372093
SLC14A2, LOC107985153
SLC15A1
SLC15A2
SLC15A4
SLC15A4 - LOC101929984
SLC15A5, LOC101928362
SLC16A10
SLC16A11
SLC16A13
SLC16A7
SLC16A8
SLC16A9
SLC16A9 - MRLN
SLC17A1
SLC17A1 - SLC17A3
SLC17A1, SLC17A4
SLC17A2
SLC17A2 - TRIM38
SLC17A3
SLC17A4, SLC17A1
SLC17A6
SLC17A8 - NR1H4
SLC19A1, COL18A1
SLC19A2
SLC19A2 - F5
SLC19A3 - RNA5SP121
SLC1A1
SLC1A1, SPATA6L
SLC1A2
SLC1A3 - LOC107986412
SLC1A7
SLC1A7 - LOC105378724
SLC20A2
SLC22A1
SLC22A1 - SLC22A2
SLC22A11
SLC22A11 - SLC22A12
SLC22A12
SLC22A15
SLC22A16
SLC22A18
SLC22A18AS
SLC22A2
SLC22A2 - LOC105378088
SLC22A23
SLC22A23 - LOC100507336
SLC22A23, PSMG4
SLC22A24 - SLC22A25
SLC22A25
SLC22A3
SLC22A3 - LPAL2
SLC22A4
SLC22A4, LOC553103
SLC22A5
SLC22A5 - C5orf56
SLC22A7
SLC22A8
SLC22A9
SLC23A3
SLC24A2
SLC24A3
SLC24A4
SLC24A4 - LOC105370707
SLC24A5
SLC25A10
SLC25A11
SLC25A12
SLC25A2
SLC25A21
SLC25A24
SLC25A24 - NBPF4
SLC25A27
SLC25A36
SLC25A37
SLC25A37 - RNU4-71P
SLC25A39
SLC25A43
SLC25A44
SLC25A45
SLC25A46 - BCLAF1P1
SLC25A48
SLC25A51P2 - LRRC30
SLC25A5P3 - VSTM2A
SLC25A6P1 - RPL41P1
SLC25A6P2 - LINC01243
SLC25A6P5 - LOC107987108
SLC26A11
SLC26A3
SLC26A4
SLC26A5
SLC26A7
SLC26A7 - RN7SKP231
SLC26A8 - MAPK14
SLC26A9
SLC27A1
SLC27A2
SLC27A3 - LOC343052
SLC28A1
SLC28A3
SLC29A1 - HSP90AB1
SLC29A3
SLC29A3 - CDH23
SLC2A1
SLC2A1-AS1
SLC2A10 - RN7SKP33
SLC2A13
SLC2A13 - LOC101930164
SLC2A2
SLC2A4
SLC2A5
SLC2A5 - LOC107984916
SLC2A9
SLC2A9 - WDR1
SLC2A9, LOC105374476
SLC30A10
SLC30A3
SLC30A4
SLC30A6
SLC30A7, HNRNPA1P68
SLC30A8
SLC30A8, LOC105375716
SLC31A1
SLC31A1P1 - NCEH1
SLC33A1
SLC34A1
SLC34A1 - GRK6
SLC35B3
SLC35B4
SLC35D1
SLC35D2
SLC35D3 - RPL35AP3
SLC35F1
SLC35F1 - LOC644303
SLC35F2 - RPLP2P3
SLC35F3
SLC35F4
SLC35F4, LOC105370519
SLC35G1
SLC36A1
SLC36A3 - SLC36A2
SLC36A4
SLC37A2
SLC37A4 - HYOU1
SLC38A10
SLC38A11 - SCN3A
SLC38A3
SLC38A4
SLC38A6
SLC38A6 - LOC105378182
SLC38A7
SLC38A7 - GOT2
SLC38A8
SLC38A9
SLC39A1
SLC39A11
SLC39A11 - POLR3KP2
SLC39A11, LOC105371887
SLC39A12
SLC39A12 - CACNB2
SLC39A13
SLC39A14
SLC39A6
SLC39A8
SLC3A2
SLC40A1
SLC41A1
SLC43A1
SLC43A3
SLC43A3 - RNA5SP341
SLC44A2
SLC44A3
SLC44A4
SLC44A5
SLC45A1
SLC45A1; SLC45A1
SLC45A1; SLC45A1; SLC45A1; SLC45A1; SLC45A1
SLC45A2
SLC45A3
SLC45A4
SLC45A4 - LINC01300
SLC46A1, SARM1
SLC46A2 - MUPP
SLC46A3
SLC47A1
SLC47A2
SLC48A1
SLC4A1
SLC4A10
SLC4A10 - DPP4
SLC4A1AP
SLC4A1APP2 - LOC100129274
SLC4A4
SLC4A4 - LOC107986285
SLC4A5
SLC4A7
SLC4A8
SLC4A8 - SCN8A
SLC50A1
SLC52A2
SLC52A3 - FAM110A
SLC5A10
SLC5A11
SLC5A12
SLC5A4
SLC5A6
SLC5A8
SLC6A1
SLC6A11
SLC6A11 - SLC6A1
SLC6A12
SLC6A13
SLC6A2
SLC6A20
SLC6A3 - LPCAT1
SLC6A5
SLC6A5 - NELL1
SLC6A6
SLC6A6P1 - RNU1-139P
SLC6A9
SLC7A1
SLC7A10
SLC7A10 - CEBPA
SLC7A11
SLC7A13 - LOC105375624
SLC7A15P - RNA5SP86
SLC7A2
SLC7A5
SLC7A6
SLC7A9
SLC7A9 - CEP89
SLC8A1
SLC8A1, SLC8A1-AS1
SLC8A1-AS1
SLC8A1-AS1, SLC8A1
SLC8A3
SLC9A2
SLC9A3
SLC9A3R1
SLC9A4
SLC9A4 - SLC9A2
SLC9A6 - GAPDHP67
SLC9A8
SLC9A9
SLC9B1
SLC9B2
SLCO1A2
SLCO1B1
SLCO1B1 - SLCO1A2
SLCO1B3
SLCO1B3 - SLCO1B7
SLCO1B7 - SLCO1B1
SLCO1C1
SLCO1C1 - SLCO1B3
SLCO3A1
SLCO3A1 - LOC107987227
SLCO4C1
SLCO5A1
SLCO6A1
SLCO6A1 - LINC00492
SLFN12L
SLFN14
SLFN14 - RPL39P32
SLFN5
SLFN5 - LOC101060119
SLIT1
SLIT2
SLIT3
SLIT3 - LOC105377714
SLITRK4
SLMAP
SLMO2, SLMO2-ATP5E
SLMO2-ATP5E - MRPS16P2
SLMO2-ATP5E, SLMO2
SLMO2P3 - MIR633
SLTM
SLX4IP
SMAD3
SMAD3 - AAGAB
SMAD4 - SRSF10P1
SMAD6
SMAD7
SMAD9
SMAP2
SMARCA4
SMARCA4 - LDLR
SMARCAD1
SMARCB1
SMARCD1
SMARCD2 - TCAM1P
SMARCD3
SMARCE1P4 - LOC100507403
SMC1B
SMC2
SMC5 - KLF9
SMCHD1
SMCHD1 - EMILIN2
SMCO2
SMCP - IVL
SMEK1
SMEK2
SMG5, TMEM79
SMG6
SMG8
SMG9
SMG9 - KCNN4
SMIM1
SMIM12P1 - GCC2
SMIM13
SMIM13 - NEDD9
SMIM14
SMIM18, GTF2E2
SMIM19 - LOC105379396
SMIM2-AS1, LOC105370183
SMIM20 - LOC105374540
SMIM23
SMIM3 - IRGM
SMIM8, GJB7
SMNDC1 - LOC105378482
SMOC1
SMOC1 - SLC8A3
SMOC2
SMOX
SMOX - LINC01433
SMPD3
SMPD4P2
SMPDL3A
SMPDL3B
SMTNL2
SMURF2
SMURF2 - MINOS1P2
SMYD1
SMYD2
SMYD3
SMYD3, LOC105373269
SNAI1 - LOC105372654
SNAI3-AS1
SNAP25
SNAP25-AS1
SNAP91
SNAPC3
SNAPC4
SNAR-I - LOC107986171
SNCA
SNCA-AS1 - MMRN1
SNCAIP, MGC32805
SNED1
SNED1, MTERF4
SNHG17
SNHG18 - LOC101929359
SNORA107 - LOC105370290
SNORD114-31 - MIR379
SNORD116@
SNPH
SNRPA
SNRPA - MIA
SNRPA1
SNRPBP1 - GNAT3
SNRPCP13 - ENPP7P11
SNRPCP3 - LOC101928105
SNRPEP3 - GP2
SNRPEP4 - SAFB2
SNRPEP6 - RPSAP40
SNRPF
SNRPFP3 - LINC00383
SNRPGP16 - MTNR1B
SNRPGP2 - DYNAP
SNRPGP7 - PLB1
SNRPGP8 - LOC100533842
SNRPN
SNTB1
SNTB1 - LOC100133147
SNTB1; SNTB1; SNTB1
SNTG1
SNTG1 - LOC100128686
SNTG2
SNTG2 - TPO
SNTN
SNUPN - IMP3
SNX10
SNX13
SNX13 - RNMTL1P2
SNX16
SNX17
SNX18
SNX19 - LOC105369577
SNX20
SNX20 - NOD2
SNX24
SNX25
SNX29
SNX29 - LOC105371088
SNX30 x LOC105376345 - LOC105376346
SNX6 - RNU6-1261P
SNX7
SNX7 - LPPR5
SNX8
SNX9
SNX9 - SYNJ2
SOBP - SCML4
SOCS2
SOCS5 - LINC01118
SOCS5P1 - LOC105375381
SOCS5P5 - LOC107986637
SOD1P2 - LOC105371253
SOD2
SOGA1 - RN7SL156P
SOGA3
SOGA3 - C6orf58
SOHLH2, CCDC169-SOHLH2
SORBS1
SORBS2
SORBS3
SORCS1
SORCS2
SORCS3
SORD
SORL1
SORT1
SOS1
SOS2
SOST - DUSP3
SOWAHA - SHROOM1
SOX11 - LOC105373400
SOX13
SOX2-OT
SOX2-OT - RN7SL703P
SOX21-AS1 - BRD7P5
SOX30
SOX5
SOX5, LOC101928471
SOX5P1 - LOC100419762
SOX6
SOX9 - LOC146795
SOX9-AS1
SP1
SP100 - TPM3P8
SP100, LOC101928816
SP110
SP140
SP140L
SP3P
SP4
SP6
SP7
SP7 - SP1
SP8 - RPL23P8
SPACA5 - ZNF630-AS1
SPACA6P
SPAG16
SPAG17
SPAG6
SPAG7
SPANXN2 - UBE2NL
SPARCL1
SPARCL1 - DSPP
SPAST
SPATA13
SPATA16
SPATA16, LOC105374220 x JAZF1
SPATA17
SPATA2
SPATA22, ASPA
SPATA2L - VPS9D1
SPATA2P1 - LOC105370214
SPATA33
SPATA33 - LOC105371416
SPATA5
SPATA5L1
SPATA5L1 - C15orf48
SPATA6L - CDC37L1-AS1
SPATA8 - RN7SKP181
SPATA9
SPATC1
SPATS1
SPATS2L
SPATS2L - KCTD18
SPATS2L, LOC101927741
SPC24
SPC25 - G6PC2
SPCS2P2 - ERLIN1
SPCS3
SPCS3 - LOC100421630
SPDEF
SPECC1
SPECC1L-ADORA2A, SPECC1L
SPEF2, LOC105374724
SPEG
SPERT - SIAH3
SPG7
SPG7 - RPL13
SPHK1
SPHK2
SPHKAP
SPIB
SPIC
SPIN4 - LINC01278
SPINK1 - C5orf46
SPINK14
SPINK2
SPINK2 - REST
SPINK5
SPINK8
SPINT2
SPIRE1
SPIRE2
SPIRE2 - TCF25
SPNS3
SPOCD1 - PTP4A2
SPOCK1
SPOCK1 - KLHL3
SPOCK2 - ASCC1
SPOCK3
SPOCK3 - RN7SL776P
SPON1
SPOPL
SPOPL - NXPH2
SPPL2A
SPPL2A - RPL32P30
SPPL2B - TMPRSS9
SPPL2C, MAPT-AS1
SPPL3
SPRED1 - FAM98B
SPRED2
SPRED2 - LOC105374780
SPRTN
SPRY1 - TRC-GCA2-4
SPRY3
SPRYD4
SPRYD7 - DLEU2
SPSB1
SPSB1 - LOC100506022
SPSB2
SPSB4
SPSB4 - PXYLP1
SPTA1
SPTB
SPTBN1
SPTBN2
SPTBN4
SPTLC1
SPTLC1 - LOC100128076
SPTLC2
SPTLC2 - COX6CP11
SPTLC3
SPTSSB
SPTY2D1
SQLE
SQRDL
SQRDL - LOC105370802
SQSTM1
SRBD1
SRC
SRC - RPL7AP14
SRCAP
SRD5A1
SRD5A2
SREBF1
SRGAP1
SRGAP2
SRGAP3
SRIP1 - LOC105377671
SRL
SRP14-AS1
SRP14-AS1 - LOC105370787
SRP54-AS1
SRP72
SRPK2
SRPRB
SRR
SRRM1 - CLIC4
SRRM3
SRRM4
SRSF10
SRSF10P1 - MEX3C
SRSF10P2
SRSF10P2 - HAO1
SRSF1P1 - KLHL1
SRSF2, MFSD11
SRSF6 - RNU6-1251P
SS18
SSBP2
SSBP3
SSBP3 - LOC105378735
SSBP4
SSC5D - SBK2
SSH1
SSH2
SSPN - LOC105369705
SSR1
SSR1P2 - CTAGE11P
SSR3 - TIPARP-AS1
SSSCA1-AS1
SST - RTP2
SSTR1 - CLEC14A
SSTR2 - COG1
SSTR3
SSUH2
SSX2IP - LOC102724892
ST13P11 - CWC15
ST13P13 - RPEL1
ST13P2 - LINC01090
ST13P5 - SAA1
ST13P6 - ST3GAL1
ST13P7
ST13P7 - EXOC4
ST13P8 - LOC105369784
ST13P9 - RNU6-400P
ST18
ST18 - FAM150A
ST20, ST20-MTHFS
ST20-AS1 - FDPSP9
ST20-MTHFS, ST20
ST3GAL1
ST3GAL1 - LOC105375773
ST3GAL3
ST3GAL4
ST3GAL4, KIRREL3
ST3GAL4-AS1
ST3GAL5-AS1
ST3GAL6
ST5
ST5, LOC102724784
ST6GAL1
ST6GAL2
ST6GALNAC2P1 - LOC107985905
ST6GALNAC3
ST6GALNAC3 - TPI1P1
ST6GALNAC5
ST7L
ST8SIA1
ST8SIA1 - C2CD5
ST8SIA2
ST8SIA6
STAB1
STAB2
STAC
STAC3 - R3HDM2
STAG1
STAG3
STAG3L5P-PVRIG2P-PILRB
STAM2
STAP1
STAR
STARD10
STARD13
STARD3
STARD3NL
STARD4-AS1
STARD4-AS1, NREP
STARD9
STARP1 - HNRNPA3P5
STAT1
STAT2
STAT3
STAT3 - PTRF
STAT4
STAT4; STAT4; STAT4
STAT5B
STAT6
STAT6 - LRP1
STAU1
STAU2
STAU2 - UBE2W
STC1 - LOC107986931
STEAP1B
STEAP2-AS1
STIM1
STIM2
STIM2 - LOC101929199
STIP1
STK10
STK11
STK19
STK24
STK3
STK31
STK31 - LOC105375188
STK32B
STK32B x STK32B
STK33
STK36
STK38
STK38 - SRSF3
STK39
STK4
STMN1
STMN2
STMND1 - RBM24
STOML3
STON1-GTF2A1L
STON1-GTF2A1L, LHCGR
STON1-GTF2A1L, STON1
STON2
STOX1
STOX2
STPG2
STRADA
STRCP1
STRN
STS - VCX
STX11
STX16-NPEPL1, NPEPL1
STX17
STX18-AS1
STX18-AS1 - LOC101928279
STX18-AS1 x OSM - GATSL3
STX1B
STX1B - STX4
STX2
STX2 - RNU6-1077P
STX4
STX6
STX7
STX8
STXBP4
STXBP4 - HLF
STXBP5
STXBP5L
STXBP6
STYXL1
SUB1
SUCLA2P1 - RANP1
SUCLA2P2 - LOC647275
SUCLG2
SUCO
SUDS3
SUDS3 - LOC105370013
SUFU
SUFU - TRIM8
SUGCT
SUGP1
SUGT1P3 - ELF1
SUGT1P3, TPTE2P5
SULF1
SULF1 - SLCO5A1
SULF2
SULT1A1 - NPIPB8
SULT1B1
SULT1C2
SULT1C2P1
SULT1C3 - WASF1P1
SULT1C4
SULT2A1
SULT2A1 - SNAR-A12
SULT2B1
SULT4A1
SUMF1
SUMF2
SUMO1P1 - BCAS1
SUMO1P5 - CEP120
SUMO2P1 - MOG
SUMO2P12 - LOC107986536
SUMO2P20 - PRDM14
SUMO2P6 - LOC105377740
SUN1
SUN2
SUOX
SUOX - IKZF4
SUPT3H
SUPT3H, RUNX2
SUPV3L1 - LOC101928994
SURF6 x LCN1P2 - SURF6
SUSD1
SUSD2
SUSD6
SUV39H2, DCLRE1C
SUV420H1
SUZ12
SUZ12P2 - RN7SKP205
SV2A
SV2A - SF3B4
SV2B
SV2B - LOC107984778
SV2C
SVEP1
SVIL
SWAP70
SWI5
SWI5 - TRUB2
SWT1
SYCE2, GCDH
SYCE3
SYCP1 - TSHB
SYCP2L
SYCP2L - ELOVL2
SYCP2L x LOC105379292 - LOC100421673
SYDE1
SYF2 - RSRP1
SYK
SYMPK
SYN2
SYN2 - GSTM5P1
SYN3
SYN3 - LOC105373006
SYN3, LOC105373002
SYN3, TIMP3
SYNCRIP - PKMP3
SYNDIG1 - LOC107985402
SYNE1
SYNE2
SYNE3
SYNGAP1
SYNGR1
SYNGR2
SYNGR2P1 - GOLGA8J
SYNJ1
SYNJ2
SYNJ2 x LOC105372950 - LOC107985307
SYNJ2BP, SYNJ2BP-COX16
SYNPO2
SYNPR
SYNPR - SNTN
SYNPR, SYNPR-AS1
SYNRG
SYPL2
SYT1
SYT10
SYT10 - ST13P9
SYT11 - RIT1
SYT13 - LOC101928812
SYT14
SYT14 - SERTAD4-AS1
SYT16
SYT17, LOC105371114
SYT2
SYT4 - LOC105372088
SYT6
SYT6 - LOC107985443
SYT9
SYTL2
SYTL3
SYTL5
SYTL5 - SRPX
SYVN1 - HIGD1AP10
SZT2, HYI
T
T - RNU6-153P
TAAR2 - TAAR1
TAAR7P - TAAR6
TAB2
TAB2 - ZC3H12D
TAC1 - ASNS
TACC1
TACC1P1 - MTND1P18
TACC2
TACC3
TACR3 - RNU6-635P
TADA1 - ILDR2
TADA2A - DUSP14
TADA2B, LOC100129931
TAF1
TAF15
TAF1C
TAF2
TAF3
TAF4
TAF4B
TAF7 - PCDHGA1
TAF8 - C6orf132
TAF9BP2, ABLIM1
TAF9P3 - LOC107985271
TAGAP, LOC105378083
TAGLN - PCSK7
TAGLN2
TAL1
TAL2 - TMEM38B
TALDO1
TAMM41
TANC1
TANC2
TANGO2
TANGO6
TANGO6 - HAS3
TANK
TANK, LOC101929512
TAOK1
TAOK2
TAOK3
TAP2
TAPBPL
TAPT1
TARBP1
TARBP1 - LINC01354
TARDBPP1 - LOC149844
TARID
TARS2
TAS1R1, LOC107984912
TAS2R38
TAS2R5
TASP1
TASP1, ISM1
TASP1, SPTLC3
TAX1BP1
TBATA - RPS26P40
TBC1D1
TBC1D1 - LOC105374408
TBC1D12
TBC1D13
TBC1D14
TBC1D19
TBC1D2
TBC1D21
TBC1D22A
TBC1D22A - LL22NC03-75H12.2
TBC1D22B
TBC1D29
TBC1D2B - SH2D7
TBC1D30
TBC1D31
TBC1D31 - FAM83A
TBC1D3F - TBC1D3J
TBC1D3J - LOC105371749
TBC1D4
TBC1D4 - COMMD6
TBC1D5
TBC1D7-LOC100130357 - LOC105374936
TBC1D7-LOC100130357, PHACTR1
TBC1D8
TBC1D8B
TBC1D8B - RIPPLY1
TBCD
TBCE
TBCK
TBK1
TBKBP1 - TBX21
TBL2
TBL2 - MLXIPL
TBPL2
TBPL2 - RPL7AP4
TBR1 - LOC105373720
TBX1
TBX15
TBX18 - LOC105377881
TBX2
TBX20
TBX20 - LOC401324
TBX21
TBX21 - OSBPL7
TBX3
TBX4
TBX4 - NACA2
TBX5
TBX6
TBXAS1
TC2N
TCAM1P - CSH2
TCEA2
TCEA3
TCEANC2
TCEB1P18 - RPE65
TCEB1P3 - CUX2P1
TCEB2 - PRSS33
TCEB3
TCERG1L
TCERG1L, LOC105378563
TCF12
TCF15 - LOC107985387
TCF19
TCF20
TCF20, OGFRP1
TCF21
TCF21 - TBPL1
TCF24 - LOC100288001
TCF25
TCF3
TCF3 - ONECUT3
TCF4
TCF7L1
TCF7L2
TCF7L2, LOC105378488
TCFL5
TCHH
TCHHL1 - TCHH
TCL1A
TCL1A - LOC107984703
TCL6
TCN1
TCN2
TCP11 - SCUBE3
TCP11L1 - CSTF3
TCTA
TCTN1
TDGF1 - LOC100132146
TDGF1P3 - LOC100131200
TDGF1P4 - GLRX3P2
TDP2
TDRD15 - LOC105374317
TDRD3
TDRD9
TDRD9 - LOC105370691
TDRG1 - LRFN2
TDRKH
TDRP
TDRP - ERICH1
TEAD1
TEAD4 - RPL13AP24
TEC
TECPR2
TECRL
TECRP2 - LOC101927087
TEF
TEF - TOB2
TEFM
TEFM - ADAP2
TEK
TEKT1
TEKT5
TENM1
TENM2
TENM3
TENM3 - LOC105377576
TENM3 x FAM209B
TENM3, LOC105377571
TENM4
TENM4 - LOC105369405
TEP1
TEPP - ZNF319
TERF1P3 - LOC105377441
TERT
TERT - MIR4457
TESC
TESK2
TET2
TET2, TET2-AS1
TET2-AS1
TET2-AS1, TET2
TET3
TEX101 - LYPD3
TEX11 - SLC7A3
TEX14
TEX2
TEX2 - RPL31P57
TEX22
TEX26-AS1
TEX29 - LOC107984618
TEX33 - TST
TEX35
TEX36
TEX41
TEX41, LOC100505498
TEX9
TF
TF, LOC100421637
TF, TFP1
TFAM - LOC105378316
TFAP2A
TFAP2A, TFAP2A-AS1
TFAP2B
TFAP2D
TFAP4 - GLIS2
TFB1M - NOX3
TFCP2L1
TFDP2
TFEB
TFP1, TF
TFPI - LOC105373788 x NSD1
TFPI, LOC105373786
TFPT
TFR2
TFRC
TFRC - LINC00885
TG
TGFA
TGFA - ADD2
TGFA, TGFA-IT1
TGFB1
TGFB1 - B9D2
TGFB2
TGFB2 - LOC105372924
TGFBI
TGFBR1
TGFBR1 - LOC105376174
TGFBR2
TGFBR2 - GADL1
TGFBR3
TGFBR3 - BRDT
TGFBRAP1
TGIF1, BOD1P1
TGIF2LX - LOC100130134
TGM2 - KIAA1755
TGM3
TGM3, LOC105372503
TGM5 - ATP5HP1
TGM6
TGOLN2
TGS1 - LYN
TH - ASCL2
THADA
THADA - PLEKHH2
THADA x FMN1
THAP2
THBD - CD93
THBS2
THBS2 - VTA1P1
THBS2, LOC101929523
THBS3
THBS3, MTX1
THBS4
THBS4, CTD-2201I18.1
THEG5 - RNA5SP471
THEM4
THEM4 - KRT8P28
THEM5 - THEM4
THEM7P - WT1
THEMIS
THEMIS - PTPRK
THEMIS3P - AKR1B1P6
THNSL2 - RNY4P15
THOC1 - COLEC12
THOC5
THOC7
THOP1 - ZNF554
THPO
THRA
THRAP3P1 - LOC105377019
THRB
THRB, LOC101927854
THSD4
THSD7A
THSD7A - TMEM106B
THSD7B
THSD7B - LOC101928273
THUMPD1 - ACSM3
THUMPD2 - SLC8A1-AS1
TIAM1
TIAM2
TICAM1
TICAM1 - PLIN3
TICRR
TIMD4
TIMD4 - HAVCR1
TIMELESS
TIMM17BP1 - LOC105369678
TIMM21 - RN7SL551P
TIMM23
TIMMDC1
TIMP2
TINAG
TINAG - CLNS1AP1
TIPARP
TIPARP, LOC107986148
TIPIN
TIRAP
TJAP1
TJP1
TJP2
TK1, AFMID
TK2
TKT
TKTL1
TLDC1 - COTL1
TLE1
TLE3
TLE4
TLE4 - LOC105376334
TLK1
TLK2, RPS10P26
TLL1
TLL1 - SPOCK3
TLL2
TLN1
TLN2
TLR1
TLR1 - TLR6
TLR10
TLR10 - TLR1
TLR4
TLR4 - LOC105376244
TLR8-AS1 - TMSB4X
TLX1NB
TM4SF4
TM4SF5
TM6SF2
TM9SF2
TM9SF4
TMA16
TMBIM1, PNKD
TMC2
TMC3, TMC3-AS1
TMC3-AS1
TMC4
TMC4 - MBOAT7
TMC5
TMC6
TMC7
TMC8
TMC8, TMC6
TMCC1P1 - RPL17P32
TMCC2
TMCC2 - NUAK2
TMCO1
TMCO3 - TFDP1
TMCO4
TMCO4 - RNF186
TMCO5A - LOC107984774
TMCO5B - LOC101928134
TMED10
TMED10P2 - LINC01565
TMED2 - DDX55
TMED3
TMED7-TICAM2, LOC101927100, TMED7
TMED9
TMEFF1, MSANTD3-TMEFF1
TMEFF2
TMEFF2 - PCGEM1
TMEM104
TMEM106B
TMEM106C - COL2A1
TMEM108
TMEM110, TMEM110-MUSTN1
TMEM110-MUSTN1, TMEM110
TMEM116
TMEM117
TMEM120B, RHOF
TMEM123
TMEM128 - LYAR
TMEM132B
TMEM132C
TMEM132C - SLC15A4
TMEM132D
TMEM132E - LOC105371740
TMEM135
TMEM136
TMEM144 - LOC646890
TMEM14C
TMEM150B
TMEM150C - LOC442113
TMEM151A - CD248
TMEM158 - LOC105377061
TMEM161A - MEF2BNB-MEF2B
TMEM161B
TMEM161B-AS1
TMEM163
TMEM164
TMEM164 - AMMECR1
TMEM165, CLOCK
TMEM170A - CHST6
TMEM170B - LOC340184
TMEM173
TMEM175
TMEM176A - LOC105375567
TMEM178A
TMEM178A - THUMPD2
TMEM178B
TMEM179 - LOC101929634
TMEM180
TMEM181
TMEM182
TMEM184B
TMEM187 - IRAK1
TMEM189, TMEM189-UBE2V1
TMEM189-UBE2V1, TMEM189
TMEM19
TMEM192 - KLHL2
TMEM194B
TMEM196, LOC107986774
TMEM199
TMEM200A - LOC105378002
TMEM200A x LOC105371106 - LOC107984893
TMEM200C - L3MBTL4
TMEM201
TMEM206
TMEM211
TMEM220-AS1
TMEM229B, GPHN
TMEM231
TMEM232
TMEM235 - LOC105371910
TMEM237
TMEM239
TMEM241
TMEM243 - TP53TG1
TMEM245
TMEM246-AS1, TMEM246
TMEM247 - ATP6V1E2
TMEM248
TMEM248P1 - LOC101927109
TMEM251 - C14orf142
TMEM254
TMEM254 - RPL22P18
TMEM255B
TMEM258
TMEM259
TMEM26
TMEM26-AS1 - C10orf107
TMEM260
TMEM261 - LOC105375971
TMEM263
TMEM39A
TMEM41B - IPO7
TMEM44
TMEM45B
TMEM47 - FAM47B
TMEM50A
TMEM50B
TMEM51 - LOC100421184
TMEM56-RWDD3, LOC101928118
TMEM56-RWDD3, RWDD3
TMEM57
TMEM59L - KLHL26
TMEM63A, EPHX1
TMEM63C
TMEM64
TMEM65 - TRMT12
TMEM69
TMEM72-AS1
TMEM74
TMEM81
TMEM82
TMEM82 - FBLIM1
TMEM87B - FBLN7
TMEM88
TMEM89 - SLC26A6
TMEM8B
TMEM92-AS1 - XYLT2
TMEM97
TMIE
TMOD1
TMPRSS11B - LOC100422188
TMPRSS11D
TMPRSS11E
TMPRSS11E - UGT2B29P
TMPRSS11F
TMPRSS11F - FTLP10
TMPRSS13 - IL10RA
TMPRSS2
TMPRSS2 - LOC105372809
TMPRSS5
TMPRSS6
TMPRSS6 - IL2RB
TMPRSS7
TMPRSS9
TMTC1
TMTC1 - LOC105369715
TMTC2
TMTC2 x PRNCR1 - LOC105375752
TMX2-CTNND1, C11orf31
TMX2-CTNND1, TMX2
TMX3
TNC
TNC - LOC101928748
TNC x EEFSEC
TNF - LTB
TNFAIP2, LOC105370683
TNFAIP3
TNFAIP3 - LOC105378020
TNFAIP6 - RIF1
TNFAIP6, LOC101929319
TNFAIP8
TNFAIP8L3
TNFAIP8L3 - CYP19A1
TNFRSF10B
TNFRSF10C
TNFRSF11A
TNFRSF11A - RPL17P44
TNFRSF11B
TNFRSF13B
TNFRSF19
TNFRSF1A
TNFRSF1B
TNFRSF21
TNFRSF6B, RTEL1-TNFRSF6B
TNFRSF8
TNFSF10
TNFSF10 - LOC105374219
TNFSF11
TNFSF11 - FAM216B
TNFSF12-TNFSF13, TNFSF12
TNFSF12-TNFSF13, TNFSF13
TNFSF13, TNFSF12-TNFSF13
TNFSF13B
TNFSF14
TNFSF14 - C3
TNFSF15
TNFSF15 - LOC645266
TNFSF4
TNFSF4, LOC100506023
TNFSF8
TNFSF8 - TNC
TNIK
TNIK, LOC105374216
TNIP1
TNIP1 - ANXA6
TNIP3; TNIP3
TNK2
TNKS
TNKS - LINC00599
TNN - KIAA0040
TNNI3K, FPGT-TNNI3K
TNNI3K, FPGT-TNNI3K, LOC105378803
TNNI3K, LOC105378803, FPGT-TNNI3K
TNNT2
TNNT3
TNPO1
TNPO3
TNR - LOC107985228
TNR, LOC105371623
TNRC6A
TNRC6A, LINC01567
TNRC6B
TNRC6B x TH - ASCL2
TNS1
TNS2, LOC283335
TNS3
TNS4
TNXA - STK19B
TNXB
TNXB - ATF6B
TOLLIP
TOLLIP-AS1 - LOC105376513
TOM1
TOM1 - HMOX1
TOM1L1
TOM1L2
TOM1L2, LOC100507131
TOMM22P3 - KL
TOMM22P6 - RPS6P4
TOMM40
TOMM5
TOMM7
TOMM7 - SNORD93
TOP1
TOP2A
TOP3A
TOP3B
TOPAZ1
TOPORS-AS1, NDUFB6
TOX
TOX2
TOX3
TP53
TP53AIP1 - ARHGAP32
TP53BP1
TP53BP2
TP53I11 - LOC105376649
TP53INP1, NDUFAF6
TP53TG1
TP63
TP63 - P3H2
TP73
TPCN2
TPD52
TPD52L3 - UHRF2
TPGS2
TPH2 x FGFR3P3 - CASC20
TPI1P2
TPI1P2 - CYCSP20
TPK1
TPM1
TPM1 - LOC107984798
TPM3
TPM4
TPM4 - RAB8A
TPMT
TPO
TPPP, CEP72
TPPP, LOC101929895
TPRG1
TPRG1 - LOC105374270
TPRN
TPRX2P - LOC102725176
TPSAB1 - TPSD1
TPST1
TPST2
TPST2 - CRYBB1
TPT1P1 - HUNK
TPTE
TPTE2P1
TPTE2P6
TPX2 - MYLK2
TRA
TRA, LOC100419912
TRA, LOC105370401
TRA-AGC1-1 - TRA-TGC7-1
TRA-AGC2-2 - TRR-CCG1-3
TRA-AGC5-1 - TRA-AGC7-1
TRA-AGC6-1 - TRA-TGC5-1
TRA-CGC2-1 - TRK-TTT13-1
TRA-CGC5-1 - TRA-AGC5-1
TRA2B
TRABD
TRABD2B
TRAF1
TRAF3
TRAF3 - AMN
TRAF3IP1
TRAF3IP1 - RNU6-234P
TRAF3IP2
TRAF3IP2 - LOC105377944
TRAF3IP2, TRAF3IP2-AS1
TRAF3IP2-AS1
TRAF3IP2-AS1, LOC107986522
TRAF3IP2-AS1, TRAF3IP2
TRAF3IP3
TRAF6
TRAFD1 - HECTD4
TRAIP
TRAK1
TRAK1 - LOC105377048
TRAK2
TRAM2
TRAM2-AS1 - LOC724104
TRANK1
TRAP1
TRAP1 - CREBBP
TRAPPC12
TRAPPC3
TRAPPC3L, FAM26D
TRAPPC6A
TRAPPC8 - PGDP1
TRAPPC9
TRAV30, TRA
TRB
TRB, PRSS1
TRB, WBP1LP1
TRBV20-1, TRB
TRBV26OR9-2 - LOC102724216
TRBV27, TRB
TRC-ACA1-1 - LINC01470
TRC-GCA1-1 - TRC-GCA9-2
TRC-GCA21-1 - TRC-GCA17-1
TRD-GTC2-10 - TRS-AGA2-4
TRD-GTC3-1 - TRK-TTT4-1
TRDMT1
TRDN
TRDN, LOC105377982
TRE-CTC12-1 - LOC105374019
TRE-CTC4-1 - RNA5SP30
TRE-CTC9-1 - LOC105373685
TREH
TREM2, LOC105375056
TREML2
TREML5P - TREM1
TRERF1
TREX1
TRF-GAA3-1 - TRA-AGC6-1
TRF-GAA4-1 - TRA-AGC2-1
TRG-AS1, TRG
TRH-GTG1-1 - TRK-CTT2-1 x HFE2
TRH-GTG1-7 - LOC101928414
TRH-GTG1-9 - ZDHHC21
TRHDE
TRHDE - LOC105369838
TRHR
TRHR - NUDCD1
TRI-AAT10-1 - TRV-TAC4-1
TRI-AAT2-1 - LINC01012
TRI-AAT5-4 - TRV-CAC6-1
TRI-TAT2-3 - TRV-AAC3-1
TRIAP1P1 - PTCHD3
TRIB1 - LOC105375746
TRIB1 - LOC105375746; TRIB1 - LOC105375746; TRIB1 - LOC105375746
TRIB2
TRIB2 - LOC100506474
TRIB3
TRIL - LOC100506497
TRIM10
TRIM11
TRIM15
TRIM2
TRIM21 - OR51R1P
TRIM24
TRIM26
TRIM26 - HCG17
TRIM27 - TRL-CAA1-2
TRIM31
TRIM31, TRIM31-AS1
TRIM31-AS1
TRIM31-AS1 - TRIM40
TRIM31-AS1, TRIM31
TRIM33
TRIM33 - PKMP1
TRIM33 - PKMP1; LOC105378913 - BCAS2; PKMP1
TRIM33; TRIM33; TRIM33 - PKMP1; TRIM33; TRIM33; TRIM33; TRIM33; TRIM33; TRIM33
TRIM33; TRIM33; TRIM33; TRIM33; TRIM33; TRIM33
TRIM33; TRIM33; TRIM33; TRIM33; TRIM33; TRIM33; TRIM33
TRIM33; TRIM33; TRIM33; TRIM33; TRIM33; TRIM33; TRIM33; TRIM33
TRIM35
TRIM37, PPM1E
TRIM39-RPP21, TRIM39
TRIM4
TRIM40
TRIM42
TRIM42 - RPL23AP41
TRIM43CP - LOC107985918
TRIM44
TRIM44 - KRT18P14
TRIM46
TRIM47
TRIM49 - LOC642414
TRIM5
TRIM5, TRIM34, TRIM6-TRIM34
TRIM5, TRIM6-TRIM34
TRIM51CP
TRIM56 - SERPINE1
TRIM58
TRIM58 - OR2W3
TRIM6-TRIM34, TRIM5, TRIM6
TRIM61 - LOC391713
TRIM63
TRIM65
TRIM66
TRIM71
TRIM71 - CCR4
TRIM71 - CCR4 x FAF2 - RNF44
TRIM72 - ITGAM
TRIM74
TRIM8 - ARL3
TRIM8, LOC105378460
TRIM9
TRIM9 - TMX1
TRIML2
TRIO
TRIOBP
TRIOBP - H1F0
TRIP11
TRIP4
TRK-TTT15-1 - HIGD1AP4
TRK-TTT4-1 - TRX-CAT1-7
TRK-TTT6-1 - ZNF204P
TRK-TTT8-1 - CDK18
TRL-AAG7-1 - TRV-AAC1-3
TRM-CAT3-1
TRM-CAT3-1 - TRK-TTT3-5
TRM-CAT3-2 - KRT18P1
TRM-CAT4-3 - TRM-CAT4-2
TRMT1
TRMT10A
TRMT11
TRMT112P5 - CLSTN2
TRMT112P6
TRMT112P7 - RP1
TRMT44
TRMT61A - RNU7-160P
TRN-GTT2-2 - TRG-TCC4-1
TRP-AGG5-1 - LOC101927967
TRPA1
TRPA1 - LOC105375896
TRPC1 - PCOLCE2
TRPC4
TRPC4 - LOC101929077
TRPC5
TRPC6
TRPC7-AS2, TRPC7
TRPM1
TRPM1 - LOC102725022
TRPM3
TRPM3, LOC101927086
TRPM3, LOC107987079
TRPM5
TRPM6
TRPM7
TRPM8
TRPM8 - SPP2
TRPS1
TRPT1
TRPV6
TRPV6 - TRPV5
TRQ-CTG1-3 - LOC105374958
TRQ-TTG4-1 - RNU1-33P
TRQ-TTG8-1 - OR1M4P
TRQ-TTG9-1 - LOC107984547
TRR-ACG1-3 - TRV-CAC1-6
TRR-ACG2-3 - TRL-TAA4-1
TRR-CCG1-2 - TRK-TTT7-1
TRR-TCG1-1 - LINC00925
TRR-TCT5-1
TRRAP
TRS-AGA4-1 - CD83P1
TRS-GCT1-1 - RNU2-62P
TRS-GCT2-1 - POM121L2
TRSUP-CTA2-1 - WNT7A
TRT-AGT2-1 - TRR-ACG1-3
TRT-AGT2-2 - TRI-AAT2-1
TRT-AGT6-1 - TRI-AAT5-4
TRT-CGT2-1 - LOC100129781
TRUB1
TRUB1 - LOC102724589
TRUB2
TRV-CAC2-1 - TRI-AAT10-1
TRV-CAC9-1 - TRH-GTG1-8
TRV-TAC4-1 - TRS-ACT1-1
TRW-CCA2-1 - SLC47A1
TRX-CAT1-3 - TRR-TCG4-1
TRY-GTA1-1
TRY-GTA3-1 - TRY-GTA6-1
TRY2P - PRSS3P3
TSACC - RHBG
TSC1
TSC2
TSC22D1
TSC22D2 - SERP1
TSC22D4
TSC22D4 - NYAP1
TSEN15
TSEN15 - LOC102724830 x NEBL
TSEN2 x MSMB - RPL23AP61
TSEN34
TSEN34 - RPS9
TSEN54
TSG1 - LOC100132830
TSGA13 - KLF14
TSHR, LOC101928462
TSHZ1 - LOC105372200
TSHZ2
TSHZ3
TSKU - ACER3
TSLP
TSLP - WDR36
TSNARE1
TSNAX-DISC1
TSNAX-DISC1, DISC1
TSPAN10
TSPAN11
TSPAN13 - AGR2
TSPAN14
TSPAN14 - LOC101929574
TSPAN15
TSPAN15 x TTC28
TSPAN16, RAB3D
TSPAN18
TSPAN19
TSPAN2
TSPAN32
TSPAN32, C11orf21
TSPAN5
TSPAN8
TSPAN8 - LOC105369831
TSPAN9
TSPEAR
TSPO
TSPO - TTLL12
TSPO2 - APOBEC2
TSTD3
TTBK1
TTC12
TTC16
TTC17
TTC21A
TTC21B
TTC21B - LOC102724058
TTC23L
TTC25
TTC26
TTC27
TTC28
TTC28 - CHEK2
TTC28, TTC28-AS1
TTC28-AS1, TTC28
TTC29
TTC3
TTC30B - TTC30A
TTC34 - ACTRT2
TTC39A
TTC39B
TTC39B - RPL7P33
TTC6
TTC6 - LINC00517
TTC7A
TTC7B
TTC8 - LOC105370615
TTF1
TTLL1
TTLL11
TTLL12
TTLL2
TTLL4
TTLL5
TTLL6
TTLL7
TTLL8
TTN
TTN - CCDC141
TTN, LOC101927055
TTR - B4GALT6
TTYH1
TTYH2
TTYH2 - DNAI2
TTYH3
TUB
TUBA1A - TUBA1C
TUBA1C
TUBA1C - LOC101927267
TUBA3C - LOC101928697
TUBA3GP - BCRP2
TUBA4B, TUBA4A
TUBA8
TUBB1
TUBB3 - DEF8
TUBB4BP7 - LOC107986535
TUBBP1 - RBPMS-AS1
TUBBP11 - RAP1BP2
TUBBP6 - LOC643348
TUBBP9 - LOC105375049
TUBD1
TUBGCP2
TUBGCP4
TUBGCP6
TUFM
TUFM, SH2B1
TUG1 - RN7SL633P
TULP1 - LOC101929309
TULP4
TUNAR
TUNAR - C14orf132
TUSC1 - LINC01241
TUSC3
TUSC3 - PPM1AP1
TUSC5
TUSC5 - YWHAE
TUSC7 - MIR4447
TUT1
TWF1P1 - CRYBA1
TWF2
TWIST1 - FERD3L
TWIST2 - FLJ43879
TWSG1
TXK
TXLNG
TXNDC11
TXNDC11 - ZC3H7A
TXNDC15 - PCBD2
TXNDC16
TXNL4B
TXNRD1
TXNRD1 - LOC105369949
TXNRD2
TXNRD3NB, LOC105374090
TYK2
TYMP
TYMS
TYR, LOC107984363
TYW1B
TYW3 - LHX8
U2AF2
UBA52P4 - LOC105377005
UBAC2
UBAC2 - CCR12P
UBAC2, GPR183
UBAP2
UBASH3A
UBASH3B
UBBP1 - RN7SKP141
UBD
UBD - OR2H5P
UBDP1 - MAS1LP1
UBE2A
UBE2D2
UBE2E1
UBE2E2
UBE2E3
UBE2E3 - LOC107985831
UBE2G1
UBE2G1 - SPNS3
UBE2H - ZC3HC1
UBE2K
UBE2K - PDS5A
UBE2L3
UBE2L3 - YDJC
UBE2NL - RRM2P4
UBE2O
UBE2Q2
UBE2Q2P1
UBE2R2
UBE2V1P9 - RNU6-555P
UBE2WP1 - EEF1A1P11
UBE2Z
UBE3A
UBE3AP2 - TIAM1
UBE3B
UBE3C
UBE3C - DNAJB6
UBE3D
UBE4A
UBE4A, LOC100131626
UBL3
UBL7
UBLCP1 - LOC105377683
UBQLN1P1
UBQLN1P1 - MICC
UBQLN4P2 - LOC105373691
UBR1
UBR2
UBR3
UBR5
UBTD1
UBTFL2 - TRIM64DP
UBXN11
UBXN2A
UBXN2A - MFSD2B
UBXN2B
UBXN2B - CYP7A1
UBXN4
UBXN4 - LCT
UBXN7
UBXN7 - RNF168
UCHL1 - LIMCH1
UCHL3
UCHL5
UCK2
UCMA - PHYH
UFM1
UFSP1
UGCG
UGCG - RNU6-710P
UGDH
UGDH-AS1
UGP2
UGT1A
UGT1A, UGT1A10, UGT1A8
UGT1A, UGT1A10, UGT1A8, UGT1A9, UGT1A4, UGT1A6, UGT1A5, UGT1A7, UGT1A3
UGT1A, UGT1A5, UGT1A3, UGT1A4, UGT1A6, UGT1A7, UGT1A8, UGT1A9, UGT1A10
UGT1A, UGT1A7, UGT1A6, UGT1A4, UGT1A8, UGT1A5, UGT1A9, UGT1A3, UGT1A10
UGT1A1, UGT1A3, UGT1A6, UGT1A10, UGT1A7, UGT1A, UGT1A9, UGT1A4, UGT1A5, UGT1A8
UGT1A1, UGT1A7, UGT1A3, UGT1A, UGT1A10, UGT1A5, UGT1A4, UGT1A8, UGT1A6, UGT1A9
UGT1A10, UGT1A1, UGT1A6, UGT1A8, UGT1A3, UGT1A7, UGT1A, UGT1A5, UGT1A4, UGT1A9
UGT1A10, UGT1A4, UGT1A8, UGT1A9, UGT1A5, UGT1A3, UGT1A, UGT1A6, UGT1A7, UGT1A1
UGT1A10, UGT1A8, UGT1A
UGT1A4, UGT1A6, UGT1A9, UGT1A5, UGT1A8, UGT1A7, UGT1A10, UGT1A, UGT1A3, UGT1A1
UGT1A5, UGT1A3, UGT1A, UGT1A4, UGT1A9, UGT1A10, UGT1A6, UGT1A7, UGT1A8, UGT1A1
UGT1A5, UGT1A9, UGT1A6, UGT1A8, UGT1A10, UGT1A4, UGT1A7, UGT1A, UGT1A3
UGT1A8, UGT1A10, UGT1A, UGT1A6, UGT1A7, UGT1A9
UGT1A8, UGT1A7, UGT1A10, UGT1A9, UGT1A
UGT1A9, UGT1A10, UGT1A, UGT1A8
UGT1A9, UGT1A3, UGT1A5, UGT1A7, UGT1A8, UGT1A10, UGT1A, UGT1A4, UGT1A6
UGT1A9, UGT1A6, UGT1A10, UGT1A5, UGT1A, UGT1A8, UGT1A7
UGT2B10
UGT2B24P - UGT2B4
UGT2B7
UGT3A1
UGT3A2
UGT8
UHMK1 - UQCRBP2
UHRF1 - KDM4B
UHRF1BP1
UHRF1BP1 - TAF11
UHRF1BP1L - DNM1P19
UHRF2
UIMC1
ULBP1 - BTF3P10
ULK2 - AKAP10
ULK3
ULK4
UMAD1
UMAD1, RPA3
UMOD
UMOD - PDILT
UMODL1
UMODL1 - ABCG1
UMPS
UMPS - ITGB5
UNC119B
UNC119B - ACADS
UNC13A
UNC13B
UNC13C
UNC13C - LOC105370829
UNC13C, LOC100422032
UNC45B
UNC45B - LOC100130114
UNC5B
UNC5C
UNC5CL
UNC5D
UNC5D - LOC105379370
UNC79
UNC93B4 - OR7E99P
UNCX
UNCX - MICALL2
UNGP1 - LOC107984886
UNGP2 - LOC105370419
UNK
UNK - UNC13D
UOX
UPB1
UPF2 x DPF1 - PPP1R14A
UPP2
UQCC1
UQCC1 - GDF5
UQCC2
UQCC3 - UBXN1
UQCRBP3 - HNRNPKP5
UQCRC1 - TMEM89
UQCRC2P1
UQCRC2P1 - CCR2
UQCRH x C14orf159
UQCRHP2 - TRMT112P6
URB2 - LOC100131918
URGCP, URGCP-MRPS24
URGCP-MRPS24
UROC1
USF1
USF2
USH2A
USH2A - LOC107985596
USMG5
USO1 - LOC105377284
USP1
USP1 - DOCK7
USP10
USP15
USP15 - MON2
USP2
USP2-AS1 - LOC107984398
USP22
USP24
USP25
USP28
USP3
USP3-AS1, USP3
USP30
USP32P4 - RPL36AP47
USP33
USP34
USP37
USP38 - LOC107986316
USP4
USP4 - GPX1
USP40
USP44 - PGAM1P5
USP47 - DKK3
USP48
USP49
USP50
USP50 - TRPM7
USP53
USP7
USP8P1
USP8P1 - RPL3P2
UST
UTP14C - LOC107984562
UTP20
UTP23 - RAD21
UTRN
UTRN - TRQ-TTG4-1
UTS2
UTS2B
UVRAG
UVSSA
UXS1
VAC14
VAMP3
VAMP8
VANGL1
VANGL2 - LOC105371467
VARS
VARS2
VARS2 - SFTA2
VASH2
VAT1L
VAT1L - CLEC3A
VAV1
VAV2
VAV3
VAV3-AS1 - LOC107985124
VAX1
VAX2
VCAM1 - EXTL2
VCAN
VCAN - HAPLN1
VCAN, LOC105379054
VDAC1
VDAC1P12 - LOC105370158
VDAC1P2 - SALL1P1
VDR
VEGFA
VEGFA - LOC105375070
VENTXP4 - LOC105377003
VENTXP7
VEPH1
VEZF1P1 - LOC105374280
VEZT
VGLL2 - ROS1
VGLL3
VGLL4
VIL1
VIM-AS1
VIPAS39
VIPR1
VIPR2
VIT
VKORC1 - BCKDK
VLDLR
VLDLR, VLDLR-AS1
VLDLR-AS1
VMAC
VMP1
VN1R105P - LILRB4
VN1R10P - TRX-CAT1-6
VN1R11P - TRP-CGG2-1
VN1R13P - VN1R11P
VN1R14P
VN1R23P - RAC1P5
VN1R4 - FAM90A27P
VN1R5 - LOC105373273
VN1R57P - LOC101928449
VN1R70P - PPP1R1AP2
VN1R85P - ZNF676
VN1R88P - LOC105372332
VN2R10P - ADAMTS18
VN2R12P - ZNF887P
VN2R20P - LOC101927869
VPRBP
VPS13A
VPS13B
VPS13C
VPS13D
VPS18 - LOC105370943
VPS26A
VPS26A - SUPV3L1
VPS26B
VPS33B
VPS36
VPS37A
VPS37A, MTMR7
VPS37B - ABCB9
VPS37C
VPS41
VPS45
VPS53
VPS53 - FAM57A
VPS54
VPS8
VRK1
VRK1 - LINC00618
VRK2
VSIG10
VSIG2
VSNL1
VSTM1 - TARM1
VSTM2A-OT1 - RNU6-1125P
VSTM2B - POP4
VSTM4
VSX2
VTA1
VTA1 - LOC105378032
VTA1P1 - LOC105378148
VTCN1
VTI1A
VTI1BP1 - TBC1D23
VTN
VTRNA3-1P - HUWE1
VWA3B
VWA5A
VWA5B1
VWA7
VWA8
VWA8P1 - LOC105379015
VWA9
VWC2, ZPBP
VWC2L
VWDE
VWF
VWF; VWF
WAC
WAC-AS1
WAPAL
WARS2
WASF2
WASF5P - LOC105375015
WASL
WBP11P1 - KLHL14
WBP1L
WBP2NL
WBSCR17
WDFY3
WDFY4
WDFY4, LOC105378299
WDFY4, LRRC18
WDHD1
WDPCP
WDPCP, LOC107985769
WDR1
WDR11-AS1
WDR11-AS1, LOC105378516
WDR12
WDR19
WDR20
WDR25
WDR26
WDR27
WDR33
WDR36
WDR36 - LOC100129099
WDR37
WDR4
WDR41
WDR43
WDR43 - FAM179A
WDR45BP1 - LOC105371730
WDR49
WDR49 - PDCD10
WDR59
WDR60
WDR60 - LINC00689
WDR63 x SGK1
WDR64
WDR66
WDR66 - BCL7A
WDR7
WDR70 - GDNF
WDR72
WDR73
WDR76
WDR81
WDR86-AS1 - CRYGN
WDR92
WDR95P - HSPH1
WFDC1
WFDC11
WFIKKN2
WFS1
WHAMMP2 - LOC100996670
WHSC1L2P - SOST
WIF1
WIPF1
WIPF1 - H3F3AP4
WIPF2
WIPF3
WIPI2
WISP1
WIZP1 - MIR8054
WLS - RPS7P4
WLS, GNG12-AS1
WNK1
WNT10A
WNT11
WNT16
WNT16 - FAM3C
WNT2
WNT2B
WNT3
WNT3 - LOC101929777
WNT4
WNT4, LOC105376845
WNT5B
WNT7A
WNT7B
WNT7B - LOC730668
WNT8A
WNT9A - LOC107985355
WNT9B
WRAP53
WRB-SH3BGR
WRB-SH3BGR, LCA5L
WRN
WRN - LOC105379358
WSCD1 - LOC105371508
WSCD2
WSCD2, LOC105369965
WT1-AS
WTAPP1
WTAPP1, MMP3
WWC1 - RARS
WWC2
WWC3
WWC3 - CLCN4
WWOX
WWP1P1 - ST3GAL6-AS1
WWP2
WWP2 - CLEC18A
WWTR1
XACT - QTRT1P1
XAGE3
XBP1
XCL2 - XCL1
XDH
XIRP2
XIRP2-AS1, XIRP2
XKR4
XKR4 - LOC105375845
XKR6
XKR6 - RPL19P13
XKR9
XKR9 - LOC105375894
XPNPEP1
XPNPEP3
XPO1 - LOC100422418
XPO7
XPR1
XRCC1
XRCC2
XRCC2 - ATP5F1P3
XRCC4
XRCC4 x XRCC4
XRCC6
XRN1
XRN2
XXYLT1
XYLB
XYLT1
YAP1
YAP1P3 - PRELID1P1
YBEY
YBX1P2
YBX1P5 - ZNF366
YBX1P9 - LOC101060016
YBX2 - EIF5A
YDJC
YEATS4 - LOC105369822
YEATS4 x TLE3 - LOC107984734
YES1
YIF1A
YIPF1
YIPF4 - BIRC6
YJEFN3
YKT6
YKT6 - CAMK2B
YLPM1
YPEL1
YPEL2
YPEL2 - LINC01476
YPEL5P3 - LOC105369923
YRDCP3 - LINC00323
YTHDF1 - BIRC7
YTHDF3
YWHABP1 - RNU6-765P
YWHAE
YWHAE - CRK
YWHAG
YWHAH
YWHAQ
YWHAQP1 - TUBBP3
YWHAQP3 - SDR9C7
YWHAQP9 - LOC105373220
YWHAZ
YWHAZP3 - PTF1A
ZADH2
ZAK
ZAN
ZAP70
ZBBX
ZBED1P1 - LOC105377362
ZBED3-AS1
ZBED4, ALG12
ZBED8
ZBED9
ZBP1
ZBTB10
ZBTB10 - RPSAP47
ZBTB16
ZBTB17
ZBTB20
ZBTB21
ZBTB25
ZBTB37
ZBTB38
ZBTB39
ZBTB4
ZBTB41
ZBTB42 - LINC00638
ZBTB45
ZBTB46
ZBTB47 - RN7SL567P
ZBTB49 - NSG1
ZBTB7A
ZBTB7A - MAP2K2
ZBTB7B
ZBTB7C
ZBTB8B
ZBTB9 - LOC107986537
ZC3H10 - ESYT1
ZC3H11A
ZC3H12B
ZC3H12C
ZC3H12D
ZC3H13
ZC3H3 x PIEZO2
ZC3H4
ZC3H4 - SAE1
ZC3H7B
ZC3H7B - TEF
ZC3HC1
ZCCHC11 - EEF1GP7
ZCCHC14
ZCCHC16
ZCCHC17
ZCCHC2
ZCCHC2 - RN7SL705P
ZCCHC24
ZCCHC4
ZCCHC6
ZCCHC8
ZCCHC8 - RSRC2
ZCWPW1
ZDBF2 - LOC645978
ZDHHC1 - HSD11B2
ZDHHC11
ZDHHC13
ZDHHC14
ZDHHC18
ZDHHC18 - SFN
ZDHHC19
ZDHHC2
ZDHHC20P4 - SNRPFP3
ZDHHC22
ZDHHC23
ZDHHC3
ZDHHC6
ZDHHC7 - KIAA0513
ZDHHC8
ZDHHC8P1 - LOC101929374
ZEB2
ZEB2P1 - LOC105374505
ZER1 - TBC1D13
ZFAND3
ZFAND6
ZFAND6 - FAH
ZFAS1
ZFAT
ZFAT - LOC102723694
ZFAT x ZFAT
ZFAT-AS1, ZFAT
ZFHX3
ZFHX3, LOC101927978
ZFHX4
ZFP1
ZFP1 - RPS4Y1P1
ZFP14
ZFP2
ZFP36L1
ZFP36L1 - MAGOH3P
ZFP36L1 - MAGOH3P x SIK1 - LOC107987302
ZFP36L2
ZFP42
ZFP42 - TRIML2
ZFP57 - ZDHHC20P1
ZFP64
ZFP64, LOC105372664
ZFP64P1
ZFP69, LOC105378672 x LOC107986541 - SPACA1
ZFP82
ZFP90
ZFP90 - CDH3
ZFP91, ZFP91-CNTF
ZFP91-CNTF - GLYAT
ZFPM1
ZFPM2
ZFPM2-AS1
ZFPM2-AS1 - SLC16A14P1
ZFX - SUPT20HL2
ZFYVE1
ZFYVE26
ZFYVE27 - SFRP5
ZFYVE28
ZFYVE9P1 - RN7SKP31
ZGLP1
ZGPAT
ZGRF1
ZHX2
ZHX3
ZHX3 - LOC100130936
ZIC2
ZKSCAN1
ZKSCAN2 - LOC105371146
ZKSCAN3
ZKSCAN3 - ZSCAN12
ZKSCAN3, ZSCAN31
ZKSCAN4
ZKSCAN5
ZKSCAN7
ZKSCAN8
ZMAT3
ZMAT4
ZMIZ1
ZMIZ1-AS1
ZMIZ2
ZMIZ2 - LOC105375259
ZMYM2
ZMYM4
ZMYM6
ZMYND15 - TM4SF5
ZMYND8
ZNF100 - BRI3BPP1
ZNF101
ZNF101 - ZNF14
ZNF101P1 - LOC105376468
ZNF106
ZNF112 - ZNF285
ZNF131
ZNF133
ZNF134 - ZNF211
ZNF14
ZNF142
ZNF146 - LOC100134317
ZNF154
ZNF16
ZNF160
ZNF165
ZNF165 - ZNF602P
ZNF169
ZNF169 - LOC105376154
ZNF175
ZNF184
ZNF19
ZNF192P1
ZNF192P1 - ZNF603P
ZNF192P2 - TRS-GCT5-1
ZNF202
ZNF204P
ZNF207
ZNF208 - ZNF257
ZNF213
ZNF215
ZNF217
ZNF229
ZNF230
ZNF236
ZNF25 x LOC105369839 - RPL31P48
ZNF254
ZNF257
ZNF260
ZNF276
ZNF277
ZNF28 - ZNF468
ZNF280B, IGL x LOC100288146 - TET2
ZNF280D
ZNF280D - LOC645877
ZNF285 - ZNF229
ZNF285B
ZNF292
ZNF292 - GJB7
ZNF295-AS1
ZNF300P1
ZNF311 - LOC105375002
ZNF316 - LOC100419773
ZNF318
ZNF318 - LOC105375065
ZNF320
ZNF322
ZNF324B
ZNF326 - LOC105378848
ZNF329 - ZNF274
ZNF330
ZNF334
ZNF335
ZNF341
ZNF343
ZNF354C - ADAMTS2
ZNF362
ZNF365
ZNF365 - ALDH7A1P4
ZNF365, LOC105378327
ZNF366
ZNF367
ZNF367 - HABP4
ZNF37A
ZNF385B
ZNF385B - CWC22
ZNF385B, LOC107985967
ZNF385D
ZNF396
ZNF398
ZNF407
ZNF410
ZNF420
ZNF423
ZNF423 - RPL34P29
ZNF428
ZNF429 - LOC101929007
ZNF43 - LOC105372324
ZNF44 - ZNF563
ZNF443 - ZNF709
ZNF446
ZNF45
ZNF454 - GRM6
ZNF460
ZNF462
ZNF469 - ZFPM1
ZNF470
ZNF473
ZNF483
ZNF486, LOC105372310
ZNF490
ZNF503
ZNF510
ZNF512
ZNF516
ZNF521
ZNF521 - RN7SL97P
ZNF527
ZNF532
ZNF536
ZNF540
ZNF551 - ZNF154
ZNF556
ZNF556 - LOC100419704
ZNF577
ZNF578
ZNF579
ZNF584
ZNF585A - ZNF585B
ZNF585B
ZNF589
ZNF592 - ALPK3
ZNF600
ZNF602P - ZSCAN16-AS1
ZNF607
ZNF608
ZNF611
ZNF613
ZNF614 - ZNF432
ZNF615
ZNF618
ZNF619 - RNU5B-2P
ZNF619P1 - LOC107986792
ZNF623
ZNF638
ZNF641
ZNF646
ZNF646P1 - LOC105370210
ZNF648
ZNF652
ZNF653
ZNF655
ZNF655 - GS1-259H13.2
ZNF660
ZNF664, ZNF664-FAM101A
ZNF664-FAM101A
ZNF664-FAM101A - NCOR2
ZNF664-FAM101A, ZNF664
ZNF665
ZNF670, ZNF670-ZNF695
ZNF670-ZNF695 - ZNF669
ZNF671 - ZNF776
ZNF678
ZNF678 - SNAP47
ZNF679
ZNF679 - VN1R39P
ZNF689 - PRR14
ZNF697 - LOC105378937
ZNF700, ZNF69
ZNF701
ZNF704
ZNF704 - LOC107986894
ZNF70P1 - LOC105375022
ZNF71
ZNF726P1 - ZNF726
ZNF731P - MIR3916
ZNF732
ZNF740
ZNF746 - TRC-GCA16-1
ZNF76
ZNF766
ZNF767P
ZNF775
ZNF778
ZNF785
ZNF786
ZNF788
ZNF789
ZNF792 - GRAMD1A
ZNF804A
ZNF804A - LOC105373782
ZNF804B
ZNF804B - LOC105375387
ZNF805
ZNF813
ZNF815P
ZNF816, ZNF816-ZNF321P
ZNF816-ZNF321P
ZNF823
ZNF827
ZNF827 - LOC105377468
ZNF831
ZNF841
ZNF841 - ZNF616
ZNF850
ZNF860 - RPL21P40
ZNF862
ZNF93
ZNF965P - LINC00417
ZNF969P - ENPEP
ZNF971P
ZNF98 - BNIP3P32
ZNFX1
ZNHIT2 - FAU
ZNHIT6
ZNRD1
ZNRD1-AS1
ZNRF3
ZNRF4 - TINCR
ZP3
ZPBP
ZPBP2
ZPBP2 - GSDMB
ZPLD1 - LOC105374016
ZPR1
ZPR1; LOC101929011 - BUD13; BUD13
ZRANB1
ZRANB2-AS2
ZRANB2-AS2 - NEGR1
ZRANB3
ZSCAN12
ZSCAN20
ZSCAN23
ZSCAN23 - COX11P1
ZSCAN25
ZSCAN25, CYP3A5
ZSCAN25, CYP3A51P, CYP3A7-CYP3A51P
ZSCAN31
ZSCAN31, ZKSCAN3
ZSCAN32
ZSCAN5A
ZSCAN9
ZSCAN9 - ZKSCAN4
ZSWIM3
ZSWIM6
ZSWIM6 - LOC105378997
ZSWIM7
ZWILCH
ZWINT - MIR3924
ZXDC
ZYG11A
ZYG11B
ZYX
ZZEF1
ZZZ3
