# Supplementary material for: C3: connect separate connected components to form a succinct disease module
Source: BMC Bioinformatics. 2020 Oct 2;21:433. doi: 10.1186/s12859-020-03769-y (PMC7531168; doi:10.1186/s12859-020-03769-y)
Supplement: Supplementary file 1 — Additional file 1: Supplementary data and results. [file 12859_2020_3769_MOESM1_ESM.zip › supplementary files/Biological validation datasets/OMIM.txt]

A1BG
A2M
A4GALT
AAAS
AADAC
AAMP
AANAT
AARS
AASDHPPT
AASS
AATK
ABAT
ABCA1
ABCA12
ABCA13
ABCA2
ABCA3
ABCA4
ABCA7
ABCB1
ABCB10
ABCB11
ABCB4
ABCB6
ABCB7
ABCB8
ABCB9
ABCC1
ABCC11
ABCC12
ABCC2
ABCC3
ABCC4
ABCC5
ABCC6
ABCC8
ABCC9
ABCD1
ABCD2
ABCD3
ABCD4
ABCE1
ABCF1
ABCG1
ABCG2
ABCG4
ABCG5
ABCG8
ABHD16A
ABHD5
ABI1
ABI2
ABI3
ABI3BP
ABL1
ABL2
ABLIM1
ABO
ABR
ABTB1
ACAA1
ACAA2
ACACA
ACACB
ACAD8
ACADM
ACADS
ACADSB
ACAN
ACAP1
ACAP2
ACAT1
ACAT2
ACBD3
ACE
ACE2
ACHE
ACIN1
ACKR2
ACKR4
ACLY
ACO1
ACO2
ACOT11
ACOT7
ACOT8
ACOT9
ACOX2
ACOX3
ACP1
ACP2
ACP4
ACP5
ACPP
ACR
ACRV1
ACSL1
ACSL3
ACSL4
ACSL5
ACSL6
ACSM3
ACSS2
ACTA1
ACTA2
ACTB
ACTC1
ACTG1
ACTG2
ACTL6A
ACTL7A
ACTL7B
ACTN1
ACTN2
ACTN3
ACTN4
ACTR1A
ACTR1B
ACTR2
ACTR3
ACTRT1
ACVR1
ACVR1B
ACVR2A
ACVR2B
ACVRL1
ACY1
ACYP1
ACYP2
AD5
ADA2
ADAM10
ADAM11
ADAM12
ADAM15
ADAM17
ADAM19
ADAM2
ADAM20
ADAM21
ADAM22
ADAM23
ADAM28
ADAM29
ADAM30
ADAM33
ADAM7
ADAM8
ADAM9
ADAMDEC1
ADAMTS1
ADAMTS12
ADAMTS13
ADAMTS14
ADAMTS15
ADAMTS16
ADAMTS17
ADAMTS18
ADAMTS19
ADAMTS2
ADAMTS3
ADAMTS4
ADAMTS5
ADAMTS6
ADAMTS7
ADAMTS8
ADAMTS9
ADAP1
ADAR
ADARB1
ADARB2
ADAT1
ADCY1
ADCY10
ADCY2
ADCY3
ADCY4
ADCY5
ADCY6
ADCY7
ADCY8
ADCY9
ADCYAP1
ADCYAP1R1
ADD1
ADD2
ADD3
ADFN
ADGRA2
ADGRB1
ADGRB2
ADGRB3
ADGRE1
ADGRE2
ADGRE3
ADGRE5
ADGRG1
ADGRG2
ADGRL2
ADGRV1
ADH1A
ADH1B
ADH1C
ADH4
ADH5
ADH6
ADH7
ADIPOQ
ADIPOR1
ADIPOR2
ADK
ADM
ADORA1
ADORA2A
ADORA2B
ADORA3
ADPRH
ADRA1A
ADRA1B
ADRA1D
ADRA2A
ADRA2B
ADRA2C
ADRB1
ADRB2
ADRB3
ADSL
ADSS
AEBP1
AES
AFAP1
AFDN
AFF1
AFF2
AFF3
AFF4
AFG3L1P
AFG3L2
AFM
AFP
AGAP2
AGER
AGFG1
AGFG2
AGMX2
AGO1
AGO2
AGO3
AGO4
AGPAT1
AGPAT2
AGPS
AGR2
AGRN
AGRP
AGT
AGTPBP1
AGTR1
AGTR2
AGXT
AHCY
AHCYL1
AHNAK
AHR
AHRR
AHSG
AHSP
AIC
AICDA
AIF1
AIFM1
AIFM2
AIH3
AIM2
AIMP1
AIMP2
AIP
AIPL1
AIRE
AIRN
AK1
AK2
AK4
AK5
AKAP1
AKAP10
AKAP11
AKAP12
AKAP13
AKAP14
AKAP17A
AKAP2
AKAP3
AKAP4
AKAP5
AKAP6
AKAP7
AKAP8
AKAP9
AKNA
AKR1A1
AKR1B1
AKR1B10
AKR1C1
AKR1C2
AKR1C3
AKR1C4
AKR1D1
AKR7A2
AKT1
AKT2
ALAD
ALAS1
ALAS2
ALB
ALCAM
ALDH18A1
ALDH1A1
ALDH1A2
ALDH1A3
ALDH1B1
ALDH1L1
ALDH2
ALDH3A1
ALDH3B1
ALDH3B2
ALDH4A1
ALDH6A1
ALDH7A1
ALDH8A1
ALDH9A1
ALDOA
ALDOC
ALG1
ALG10
ALG12
ALG13
ALG2
ALG5
ALG6
ALG8
ALG9
ALK
ALKBH1
ALMS1
ALOX12
ALOX12B
ALOX15
ALOX15B
ALOX5
ALOX5AP
ALOXE3
ALPI
ALPK1
ALPL
ALPP
ALPPL2
ALS2
ALS3
ALS7
ALX1
ALX3
ALX4
ALYREF
AMACR
AMBN
AMBP
AMCN
AMD1
AMELX
AMELY
AMER1
AMFR
AMH
AMHR2
AMMECR1
AMN
AMOT
AMPD1
AMPD2
AMPD3
AMPH
AMT
AMY1A
AMY1B
AMY1C
AMY2A
AMY2B
ANAPC2
ANAPC4
ANAPC5
ANAPC7
ANG
ANGPT1
ANGPT2
ANGPT4
ANGPTL1
ANGPTL2
ANGPTL3
ANGPTL4
ANGPTL5
ANIB1
ANK2
ANK3
ANKFY1
ANKH
ANKRA2
ANKS1B
ANO7
ANOP1
ANOS1
ANP32A
ANP32C
ANP32D
ANPEP
ANTXR1
ANTXR2
ANXA1
ANXA10
ANXA11
ANXA13
ANXA2
ANXA3
ANXA4
ANXA5
ANXA6
ANXA7
ANXA8
ANXA9
AOAH
AOC1
AOC2
AOC3
AOX1
AP1B1
AP1G1
AP1G2
AP1M1
AP1M2
AP1S1
AP1S2
AP2A1
AP2A2
AP2B1
AP2M1
AP2S1
AP3B1
AP3B2
AP3D1
AP3S1
AP3S2
AP4B1
AP4E1
AP4M1
AP4S1
APAF1
APBA1
APBA2
APBA3
APBB1
APBB2
APBB3
APCDD1
APCS
APEH
APEX1
APEX2
APH1A
APH1B
APLN
APLNR
APLP1
APLP2
APOA1
APOA2
APOA4
APOA5
APOB
APOBEC1
APOBEC2
APOBEC3A
APOBEC3B
APOBEC3C
APOBEC3G
APOBR
APOC1
APOC2
APOC3
APOC4
APOD
APOE
APOF
APOH
APOL1
APOL2
APOL3
APOL4
APOL5
APOL6
APOM
APOO
APOOL
APP
APPBP2
APPL1
APPL2
APRT
APTX
AQP1
AQP10
AQP2
AQP3
AQP4
AQP5
AQP6
AQP7
AQP8
AQP9
AR
ARAF
ARAP1
ARAP2
ARAP3
ARCN1
AREG
ARF1
ARF3
ARF4
ARF5
ARF6
ARFGAP2
ARFGEF1
ARFGEF2
ARFIP1
ARFIP2
ARFRP1
ARG1
ARG2
ARHGAP1
ARHGAP17
ARHGAP26
ARHGAP35
ARHGAP36
ARHGAP4
ARHGAP45
ARHGAP5
ARHGAP6
ARHGDIA
ARHGDIB
ARHGDIG
ARHGEF1
ARHGEF10
ARHGEF11
ARHGEF12
ARHGEF2
ARHGEF4
ARHGEF5
ARHGEF6
ARHGEF7
ARHGEF9
ARID1A
ARID3A
ARID4A
ARIH1
ARIH2
ARL1
ARL2
ARL3
ARL4A
ARL4C
ARL4D
ARL6IP1
ARL6IP4
ARL6IP5
ARMCX1
ARMCX2
ARMCX3
ARNT
ARNT2
ARNTL
ARPC1A
ARPC1B
ARPC2
ARPC3
ARPC4
ARPC5
ARPP19
ARPP21
ARR3
ARRB1
ARRB2
ARSA
ARSC2
ARSD
ARSE
ARSF
ARSH
ART1
ART3
ART4
ARTN
ARVCF
ARVD3
ARVD4
ARX
ASAP1
ASAP2
ASB1
ASB11
ASB12
ASB2
ASB3
ASB4
ASB9
ASCL1
ASCL2
ASD1
ASGR1
ASGR2
ASH1L
ASH2L
ASIC1
ASIC2
ASIC4
ASIP
ASL
ASMT
ASMTL
ASNA1
ASNS
ASPA
ASPH
ASPM
ASPN
ASPSCR1
ASS1
ASTN1
ASZ1
ATCAY
ATD
ATE1
ATF1
ATF2
ATF3
ATF4
ATF5
ATF6
ATF6B
ATF7
ATG4A
ATG5
ATHS
ATIC
ATL1
ATM
ATN1
ATOH1
ATOX1
ATP10A
ATP11A
ATP11B
ATP11C
ATP12A
ATP1A1
ATP1A2
ATP1A3
ATP1A4
ATP1B1
ATP1B2
ATP1B3
ATP2A1
ATP2A2
ATP2A3
ATP2B1
ATP2B2
ATP2B3
ATP2B4
ATP2C1
ATP4A
ATP4B
ATP5F1A
ATP5F1B
ATP5F1C
ATP5F1D
ATP5F1E
ATP5MC1
ATP5MC2
ATP5MC3
ATP5ME
ATP5MPL
ATP5PB
ATP5PF
ATP5PO
ATP6AP1
ATP6AP2
ATP6V0A1
ATP6V0A4
ATP6V0B
ATP6V0C
ATP6V0D1
ATP6V0E1
ATP6V1A
ATP6V1B1
ATP6V1B2
ATP6V1C1
ATP6V1E1
ATP6V1F
ATP6V1G1
ATP6V1G2
ATP7A
ATP7B
ATP8A2
ATP8B1
ATP8B2
ATP8B3
ATR
ATRIP
ATRN
ATRX
ATXN1
ATXN2
ATXN2L
ATXN3
ATXN3L
ATXN7
ATXN8OS
AUH
AUP1
AURKA
AURKB
AURKC
AUTS2
AVEN
AVP
AVPR1A
AVPR1B
AVPR2
AVSD1
AWAT1
AWAT2
AXIN1
AXIN2
AXL
AZGP1
AZIN1
AZU1
B2M
B2MR
B3GALNT1
B3GALT1
B3GALT2
B3GALT4
B3GALT5
B3GAT1
B3GAT2
B3GAT3
B3GNT2
B3GNT3
B3GNT4
B4GALNT1
B4GALNT2
B4GALT1
B4GALT2
B4GALT3
B4GALT4
B4GALT5
B4GALT6
B4GALT7
B4GAT1
BAALC
BAAT
BACE1
BACE2
BACH1
BACH2
BAD
BAG1
BAG2
BAG3
BAG4
BAG5
BAG6
BAGE
BAIAP2
BAIAP3
BAK1
BAMBI
BANF1
BAP1
BARD1
BARHL1
BARHL2
BARX1
BARX2
BASP1
BAX
BAZ1A
BAZ1B
BAZ2A
BAZ2B
BBC3
BBOX1
BBS1
BBS2
BBS4
BBS5
BBS7
BBS9
BCAN
BCAP31
BCAR1
BCAR3
BCAS1
BCAS2
BCAS3
BCAS4
BCAT1
BCAT2
BCHE
BCKDHB
BCL10
BCL11A
BCL11B
BCL2
BCL2A1
BCL2L1
BCL2L10
BCL2L11
BCL2L14
BCL2L2
BCL3
BCL5
BCL6
BCL7A
BCL7B
BCL7C
BCL9
BCO1
BCOR
BCORL1
BCR
BCS1L
BCYRN1
BDH1
BDKRB1
BDKRB2
BDNF
BDP1
BECN1
BEST1
BEST2
BEST3
BEST4
BET1
BEX1
BEX2
BEX3
BEX4
BEX5
BFSP1
BFSP2
BGLAP
BGN
BHLHB9
BHLHE40
BHLHE41
BHMT
BHMT2
BICD1
BICRA
BID
BIK
BIN1
BIN2
BIN3
BIRC2
BIRC3
BIRC5
BIRC6
BIRC7
BLK
BLM
BLMH
BLNK
BLOC1S1
BLOC1S4
BLOC1S5
BLOC1S6
BLVRA
BLVRB
BMF
BMI1
BMIQ1
BMIQ2
BMIQ3
BMP1
BMP15
BMP2
BMP3
BMP4
BMP5
BMP6
BMP7
BMP8B
BMPR1A
BMPR1B
BMPR2
BMX
BNC1
BNIP1
BNIP2
BNIP3
BNIP3L
BOK
BOLL
BPHL
BPI
BPIFA1
BPIFA4P
BPNT1
BPTF
BPY2
BRAF
BRAFP1
BRAP
BRCA1
BRCA2
BRCC3
BRD1
BRD2
BRD3
BRD8
BRDT
BRF1
BRF2
BRINP1
BRIP1
BRMS1
BRPF1
BRS3
BRWD3
BSCL2
BSG
BSN
BSND
BST1
BST2
BTAF1
BTC
BTF3
BTF3P11
BTF3P12
BTF3P13
BTG1
BTG2
BTG3
BTG4
BTK
BTLA
BTN1A1
BTNL2
BTNL3
BTRC
BUB1
BUB1B
BUB3
BUD31
BVES
BYSL
C1D
C1GALT1C1
C1QA
C1QB
C1QBP
C1QC
C1S
C21orf2
C21orf33
C3
C3AR1
C4A
C4B
C4BPA
C4BPB
C5
C5AR1
C6
C6orf48
C7
C8A
C8B
C8G
C9
CA1
CA10
CA11
CA12
CA14
CA3
CA4
CA5A
CA5B
CA6
CA7
CA8
CA9
CABIN1
CABP1
CABP2
CABP5
CACNA1A
CACNA1B
CACNA1C
CACNA1D
CACNA1E
CACNA1F
CACNA1G
CACNA1H
CACNA1I
CACNA1S
CACNA2D1
CACNA2D2
CACNA2D3
CACNA2D4
CACNB1
CACNB2
CACNB3
CACNB4
CACNG1
CACNG2
CACNG3
CACNG4
CACNG5
CACNG6
CACNG7
CACNG8
CACYBP
CAD
CADM1
CADPS
CAGE1
CALB1
CALB2
CALCA
CALCB
CALCOCO2
CALCR
CALCRL
CALD1
CALM1
CALM2
CALM3
CALML3
CALML5
CALN1
CALR
CALU
CALY
CAMK1
CAMK1D
CAMK2A
CAMK2B
CAMK2D
CAMK2G
CAMK4
CAMLG
CAMP
CAND1
CANDN1
CANX
CAPG
CAPN1
CAPN10
CAPN11
CAPN15
CAPN2
CAPN3
CAPN5
CAPN6
CAPN7
CAPN9
CAPNS1
CAPRIN1
CAPS
CAPS2
CAPZA1
CAPZA2
CAPZB
CARD10
CARD11
CARD14
CARD18
CARD9
CARF
CARM1
CARS
CARTPT
CASC3
CASK
CASP1
CASP10
CASP14
CASP2
CASP3
CASP4
CASP5
CASP6
CASP7
CASP8
CASP8AP2
CASP9
CASQ1
CASQ2
CASR
CAST
CAT
CATR1
CATSPER1
CATSPER2
CAV1
CAV2
CAV3
CAVIN1
CAVIN2
CBFA2T2
CBFA2T3
CBFB
CBL
CBLB
CBLL1
CBLN1
CBLN2
CBR1
CBR3
CBX1
CBX2
CBX3
CBX4
CBX5
CBY1
CCA1
CCAL1
CCAR2
CCDC120
CCDC22
CCDC6
CCDC80
CCDC85B
CCHCR1
CCIN
CCK
CCKAR
CCKBR
CCL1
CCL11
CCL13
CCL14
CCL15
CCL16
CCL17
CCL18
CCL19
CCL2
CCL20
CCL21
CCL22
CCL23
CCL24
CCL25
CCL26
CCL27
CCL28
CCL3
CCL3L1
CCL4
CCL4L1
CCL5
CCL7
CCL8
CCM2
CCNA1
CCNA2
CCNB1
CCNB1IP1
CCNB2
CCNB3
CCNC
CCND1
CCND2
CCND3
CCNDBP1
CCNE1
CCNE2
CCNF
CCNG1
CCNG2
CCNH
CCNK
CCNO
CCNQ
CCNT1
CCNT2
CCR1
CCR10
CCR2
CCR3
CCR4
CCR5
CCR6
CCR7
CCR8
CCR9
CCS
CCT2
CCT3
CCT4
CCT6A
CCT7
CCV
CD101
CD14
CD151
CD160
CD163
CD163L1
CD164
CD177
CD180
CD19
CD1A
CD1B
CD1C
CD1D
CD1E
CD2
CD200
CD200R1
CD207
CD209
CD22
CD226
CD24
CD244
CD247
CD248
CD27
CD274
CD276
CD28
CD2AP
CD2BP2
CD300A
CD300C
CD320
CD33
CD34
CD36
CD37
CD38
CD3D
CD3E
CD3EAP
CD3G
CD4
CD40
CD40LG
CD44
CD46
CD47
CD48
CD5
CD52
CD53
CD55
CD58
CD59
CD5L
CD6
CD63
CD68
CD69
CD7
CD70
CD72
CD74
CD79A
CD79B
CD80
CD81
CD82
CD83
CD84
CD86
CD8A
CD8B
CD9
CD93
CD96
CD99
CD99L2
CDA
CDAN1
CDAN3
CDC14A
CDC14B
CDC16
CDC20
CDC23
CDC25A
CDC25B
CDC25C
CDC27
CDC34
CDC37
CDC40
CDC42
CDC42BPA
CDC42EP1
CDC42EP2
CDC42EP3
CDC42EP4
CDC45
CDC5L
CDC6
CDC7
CDC73
CDCA3
CDH1
CDH10
CDH11
CDH12
CDH13
CDH15
CDH16
CDH17
CDH18
CDH19
CDH2
CDH20
CDH23
CDH3
CDH4
CDH5
CDH6
CDH7
CDH8
CDHR5
CDIPT
CDK1
CDK10
CDK11A
CDK11B
CDK13
CDK16
CDK17
CDK18
CDK2
CDK2AP1
CDK3
CDK4
CDK5
CDK5R1
CDK5R2
CDK5RAP1
CDK5RAP2
CDK5RAP3
CDK6
CDK7
CDK8
CDK9
CDKL1
CDKL2
CDKL5
CDKN1A
CDKN1B
CDKN1C
CDKN2A
CDKN2B
CDKN2C
CDKN2D
CDKN3
CDO1
CDR1
CDR2
CDRT1
CDS1
CDS2
CDSN
CDT1
CDX1
CDX2
CDX4
CDY1
CDY2A
CDYL
CEACAM1
CEACAM19
CEACAM5
CEACAM6
CEBPA
CEBPB
CEBPD
CEBPE
CEBPG
CECR2
CEL
CELA1
CELF1
CELF2
CELSR1
CELSR2
CELSR3
CEND1
CENPA
CENPB
CENPC
CENPE
CENPF
CENPH
CENPI
CENPV
CEP57
CER1
CERS1
CERS2
CES1
CES2
CES3
CETN1
CETN2
CETN3
CETP
CFAP45
CFB
CFC1
CFD
CFDP1
CFH
CFHR1
CFHR2
CFHR3
CFHR4
CFI
CFL1
CFL2
CFLAR
CFM1
CFP
CFTR
CGA
CGB3
CGF1
CGGBP1
CGNL1
CGREF1
CGRRF1
CH25H
CHAD
CHAF1A
CHAF1B
CHAT
CHD1
CHD2
CHD3
CHD4
CHEK1
CHEK2
CHFR
CHGA
CHGB
CHI3L1
CHI3L2
CHIA
CHIC1
CHIC2
CHIT1
CHKA
CHL1
CHM
CHML
CHMP1A
CHMP1B
CHN1
CHN2
CHODL
CHORDC1
CHP1
CHPF2
CHRAC1
CHRD
CHRDL1
CHRM1
CHRM2
CHRM3
CHRM4
CHRM5
CHRNA1
CHRNA10
CHRNA2
CHRNA3
CHRNA4
CHRNA5
CHRNA6
CHRNA7
CHRNA9
CHRNB1
CHRNB2
CHRNB3
CHRNB4
CHRND
CHRNE
CHRNG
CHST1
CHST10
CHST15
CHST2
CHST3
CHST5
CHST6
CHST7
CHSY1
CHUK
CIAO1
CIB1
CIB2
CIDEA
CIDEB
CIITA
CILP
CIR1
CIRBP
CISH
CIT
CITED1
CITED2
CITED4
CKB
CKM
CKMT1B
CKMT2
CKS1B
CKS2
CLA3
CLASP1
CLASP2
CLC
CLCA1
CLCA2
CLCA3P
CLCF1
CLCN1
CLCN2
CLCN3
CLCN4
CLCN5
CLCN6
CLCN7
CLCNKA
CLCNKB
CLDN1
CLDN11
CLDN14
CLDN16
CLDN2
CLDN3
CLDN4
CLDN5
CLEC10A
CLEC11A
CLEC1A
CLEC1B
CLEC2B
CLEC2D
CLEC3B
CLEC4A
CLEC4C
CLEC4M
CLEC5A
CLEC7A
CLECL1
CLGN
CLIC1
CLIC2
CLIC3
CLIC4
CLIC5
CLINT1
CLIP1
CLIP2
CLIP3
CLK1
CLK2
CLK3
CLK4
CLN3
CLN5
CLN6
CLN8
CLNS1A
CLOCK
CLPP
CLPS
CLPTM1
CLRN1
CLSPN
CLTA
CLTB
CLTC
CLTCL1
CLTRN
CLU
CMA1
CMAS
CMD1B
CMD1H
CMD1K
CMKLR1
CMM
CMPK1
CMTM1
CMTM2
CMTM3
CMTM4
CMTM5
CMTM6
CMTM7
CMTM8
CMTX2
CMTX3
CNA1
CNBP
CNC2
CNDP2
CNGA1
CNGA2
CNGA3
CNGB1
CNGB3
CNKSR1
CNKSR2
CNMD
CNN1
CNN2
CNN3
CNNM1
CNNM2
CNNM3
CNNM4
CNOT1
CNOT2
CNOT3
CNOT4
CNOT7
CNOT8
CNP
CNPY2
CNR1
CNR2
CNTF
CNTFR
CNTN1
CNTN2
CNTN3
CNTN4
CNTN5
CNTN6
CNTNAP1
CNTNAP2
CNTRL
COA4
COCH
COD2
COG1
COG2
COG3
COG4
COG5
COG6
COG7
COG8
COIL
COL10A1
COL11A1
COL11A2
COL12A1
COL13A1
COL14A1
COL15A1
COL16A1
COL17A1
COL18A1
COL19A1
COL1A1
COL1A2
COL1AR
COL2A1
COL3A1
COL4A1
COL4A2
COL4A3
COL4A3BP
COL4A4
COL4A5
COL4A6
COL5A1
COL5A2
COL5A3
COL6A1
COL6A2
COL6A3
COL7A1
COL8A1
COL8A2
COL9A1
COL9A2
COL9A3
COLEC10
COLEC12
COLQ
COMMD1
COMMD5
COMP
COMT
COP1
COPA
COPB1
COPB2
COPE
COPG2
COPS2
COPS3
COPS5
COQ3
COQ7
COQ8A
CORD1
CORD8
CORIN
CORO1A
CORO1C
CORO2A
CORO2B
CORT
COTL1
COX10
COX11
COX15
COX17
COX4I1
COX4I2
COX5A
COX5B
COX6A1
COX6A2
COX6B1
COX6C
COX7A1
COX7A2
COX7A2L
COX7B
COX7C
COX8A
CP
CPA1
CPA2
CPA3
CPA4
CPAT1
CPB1
CPB2
CPD
CPE
CPEB1
CPLX1
CPLX2
CPM
CPN1
CPN2
CPNE1
CPNE2
CPNE3
CPNE4
CPNE5
CPNE6
CPNE7
CPS1
CPSF1
CPSF2
CPSF3
CPSF4
CPSF6
CPT1A
CPT1B
CPT2
CPZ
CR1
CR1L
CR2
CRABP1
CRABP2
CRADD
CRAT
CRB1
CRCP
CREB1
CREB3
CREB3L4
CREBBP
CREBL2
CREBZF
CRELD1
CRELD2
CREM
CRH
CRHBP
CRHR1
CRHR2
CRIM1
CRIP1
CRIP2
CRIPT
CRISP1
CRISP2
CRK
CRKL
CRLF1
CRLF2
CRLS1
CRMP1
CROT
CRP
CRTAC1
CRTAP
CRTC1
CRX
CRY1
CRY2
CRYAA
CRYAB
CRYBA1
CRYBA2
CRYBA4
CRYBB1
CRYBB2
CRYBB3
CRYBG1
CRYGA
CRYGB
CRYGC
CRYGD
CRYGS
CRYM
CRYZ
CRYZL1
CS
CSAG1
CSDE1
CSE1L
CSF1
CSF1R
CSF2
CSF2RA
CSF2RB
CSF3
CSF3R
CSH1
CSH2
CSHL1
CSK
CSN1S1
CSN2
CSN3
CSNK1A1
CSNK1D
CSNK1E
CSNK1G1
CSNK1G2
CSNK1G3
CSNK2A1
CSNK2A2
CSNK2B
CSPG4
CSPG4P1Y
CSPG5
CSRNP1
CSRP1
CSRP2
CSRP3
CST1
CST2
CST3
CST4
CST5
CST6
CST7
CSTA
CSTB
CSTF1
CSTF2
CSTF3
CT45A1
CT45A2
CT45A3
CT45A5
CT45A6
CT47A1
CT47A10
CT47A11
CT47A2
CT47A3
CT47A4
CT47A5
CT47A6
CT47A7
CT47A8
CT47A9
CT47B1
CT83
CTAA1
CTAA2
CTAG1A
CTAG1B
CTAG2
CTBP1
CTBP2
CTBS
CTCF
CTCFL
CTDP1
CTDSP1
CTF1
CTGF
CTH
CTLA4
CTNNA1
CTNNA2
CTNNA3
CTNNAL1
CTNNB1
CTNNBIP1
CTNND1
CTNND2
CTNS
CTPL1
CTPS1
CTPS2
CTRB1
CTRC
CTRL
CTSB
CTSC
CTSD
CTSE
CTSF
CTSG
CTSH
CTSK
CTSL
CTSO
CTSS
CTSV
CTSW
CTSZ
CTTN
CTXN1
CUBN
CUL1
CUL2
CUL3
CUL4A
CUL4B
CUL5
CUL9
CUX1
CX3CL1
CX3CR1
CXADR
CXB3S
CXCL1
CXCL10
CXCL11
CXCL12
CXCL13
CXCL14
CXCL16
CXCL2
CXCL3
CXCL5
CXCL6
CXCL8
CXCL9
CXCR1
CXCR2
CXCR3
CXCR4
CXCR5
CXCR6
CXorf36
CXorf40A
CYB561
CYB561D2
CYBB
CYBRD1
CYC1
CYCS
CYFIP1
CYFIP2
CYLC1
CYLC2
CYLD
CYMD
CYP11A1
CYP11B2
CYP19A1
CYP1A1
CYP1A2
CYP1B1
CYP24A1
CYP26A1
CYP26B1
CYP27A1
CYP2A13
CYP2A6
CYP2A7
CYP2B6
CYP2C18
CYP2C19
CYP2C8
CYP2C9
CYP2D6
CYP2E1
CYP2F1
CYP2G1P
CYP2J2
CYP39A1
CYP3A4
CYP3A43
CYP3A5
CYP3A7
CYP46A1
CYP4A11
CYP4B1
CYP4F2
CYP4F3
CYP51A1
CYP7A1
CYP7B1
CYP8B1
CYR61
CYSLTR1
CYSLTR2
CYTH1
CYTH2
CYTH3
CYTH4
CYTIP
CYTL1
DAAM1
DAAM2
DAB1
DAB2
DACH1
DACH2
DACT1
DAD1
DAG1
DANT1
DANT2
DAO
DAOA
DAOA-AS1
DAP
DAP3
DAPK1
DAPK3
DAPP1
DARS
DAXX
DAZ1
DAZ2
DAZ3
DAZAP1
DAZAP2
DAZL
DBF4
DBI
DBN1
DBP
DBR1
DBT
DCAF5
DCAF7
DCC
DCD
DCDC1
DCDC2
DCHS1
DCK
DCLK1
DCLRE1C
DCN
DCP1A
DCSTAMP
DCT
DCTD
DCTN1
DCTN2
DCTN3
DCUN1D1
DCX
DDAH1
DDAH2
DDB1
DDB2
DDC
DDIT3
DDIT4
DDIT4L
DDO
DDOST
DDR1
DDR2
DDT
DDX1
DDX10
DDX11
DDX12P
DDX18
DDX19B
DDX20
DDX21
DDX24
DDX25
DDX28
DDX39B
DDX3X
DDX3Y
DDX4
DDX41
DDX43
DDX5
DDX56
DDX6
DEAF1
DECR1
DEDD
DEFA1
DEFA3
DEFA4
DEFA5
DEFA6
DEFB1
DEFB103B
DEFB118
DEFB4A
DEK
DENND4A
DENR
DES
DFFA
DFFB
DFNA16
DFNA18
DFNA21
DFNA24
DFNA30
DFNA7
DFNB13
DFNB14
DFNB17
DFNB20
DFNB26
DFNB27
DFNB33
DFNB38
DFNB40
DFNB5
DFNM1
DFNX3
DFNY1
DGAT1
DGAT2
DGAT2L6
DGCR2
DGCR6
DGKA
DGKB
DGKD
DGKE
DGKG
DGKH
DGKI
DGKK
DGKQ
DGKZ
DGUOK
DHCR24
DHCR7
DHDDS
DHDH
DHFR
DHH
DHODH
DHPS
DHX15
DHX16
DHX32
DHX38
DHX40
DHX8
DHX9
DIABLO
DIAPH1
DIAPH2
DIAPH2-AS1
DICER1
DIDO1
DIH1
DIO1
DIO2
DIO3
DIP2A
DIRAS1
DIRAS2
DIRAS3
DIRC1
DIRC2
DIRC3
DIS3
DISC1
DISC2
DISP1
DISP2
DKC1
DKK1
DKK2
DKK3
DKK4
DKKL1
DLC1
DLD
DLEC1
DLEU1
DLEU2
DLG1
DLG2
DLG3
DLG4
DLG5
DLGAP1
DLGAP2
DLK1
DLL1
DLL3
DLL4
DLST
DLX1
DLX2
DLX3
DLX4
DLX5
DLX6
DMAP1
DMBT1
DMBX1
DMC1
DMD
DMGDH
DMP1
DMPK
DMRT1
DMRT2
DMRTC1
DMTN
DMXL1
DNA2
DNAH1
DNAH10
DNAH11
DNAH12
DNAH14
DNAH2
DNAH3
DNAH5
DNAH6
DNAH8
DNAH9
DNAI1
DNAI2
DNAJA1
DNAJB1
DNAJB2
DNAJB9
DNAJC10
DNAJC12
DNAJC14
DNAJC2
DNAJC3
DNAJC4
DNAJC7
DNALI1
DNASE1
DNASE1L1
DNASE1L2
DNASE1L3
DNASE2
DNASE2B
DNER
DNM1
DNM1L
DNM2
DNMT1
DNMT3A
DNMT3B
DNMT3L
DNTT
DOC2A
DOC2B
DOCK1
DOCK11
DOCK2
DOCK3
DOCK4
DOCK9
DOK1
DOK2
DOK4
DOK5
DOPEY2
DOT1L
DPAGT1
DPEP1
DPF1
DPF2
DPF3
DPH1
DPH2
DPM1
DPM2
DPM3
DPP10
DPP3
DPP4
DPP6
DPP8
DPP9
DPT
DPYSL2
DPYSL3
DR1
DRAP1
DRD1
DRD2
DRD3
DRD4
DRD5
DRG1
DRG2
DRGX
DRP2
DSC1
DSC2
DSC3
DSCAM
DSCR4
DSE
DSG1
DSG2
DSG3
DSG4
DSP
DSPP
DST
DTNA
DTNB
DTNBP1
DTX1
DTYMK
DUOX1
DUOX2
DURS1
DUSP1
DUSP11
DUSP12
DUSP14
DUSP16
DUSP2
DUSP21
DUSP3
DUSP4
DUSP5
DUSP6
DUSP7
DUSP8
DUSP9
DUT
DUX4
DVL1
DVL1P1
DVL2
DVL3
DWS
DXO
DYM
DYNC1H1
DYNC1I1
DYNC1I2
DYNC2H1
DYNLL1
DYNLRB1
DYNLRB2
DYNLT1
DYNLT3
DYRK1A
DYRK1B
DYRK2
DYRK3
DYSF
DYT13
DYT15
DYT7
DYX3
DYX5
DYX6
DYX9
E11S
E2F1
E2F2
E2F3
E2F4
E2F5
E2F6
E4F1
EAF1
EAF2
EBAG9
EBF1
EBF3
EBI3
EBM
EBP
EBR3
ECA1
ECE1
ECEL1
ECH1
ECHS1
ECI1
ECI2
ECM1
ECM2
ECT2
EDA
EDA2R
EDAR
EDARADD
EDC4
EDEM1
EDF1
EDIL3
EDN1
EDN2
EDN3
EDNRA
EDNRB
EEA1
EEC1
EED
EEF1A1
EEF1A2
EEF1B2
EEF1D
EEF1G
EEF2
EEF2K
EEFSEC
EEGV1
EFEMP1
EFEMP2
EFHC2
EFNA1
EFNA2
EFNA3
EFNA4
EFNA5
EFNB1
EFNB2
EFNB3
EFTUD2
EGF
EGFL6
EGFR
EGI
EGLN1
EGLN2
EGLN3
EGR1
EGR2
EGR3
EGR4
EHD1
EHD2
EHD3
EHD4
EHF
EHHADH
EHMT1
EHMT2
EI24
EID1
EIF1AX
EIF1AY
EIF2AK2
EIF2AK3
EIF2B1
EIF2B2
EIF2B3
EIF2B4
EIF2B5
EIF2S1
EIF2S2
EIF2S3
EIF3A
EIF3B
EIF3C
EIF3D
EIF3E
EIF3F
EIF3G
EIF3H
EIF3I
EIF3J
EIF4A1
EIF4A2
EIF4B
EIF4E
EIF4E2
EIF4EBP1
EIF4EBP2
EIF4EBP3
EIF4ENIF1
EIF4G1
EIF4G2
EIF4G3
EIF4H
EIF5
EIF5A
EIF5A2
EIF5B
EIF6
EJM2
ELAC1
ELAC2
ELANE
ELAVL1
ELAVL2
ELAVL3
ELAVL4
ELF1
ELF3
ELF4
ELF5
ELK1
ELK3
ELK4
ELL
ELL2
ELMO1
ELMO2
ELMO3
ELN
ELOA
ELOB
ELOC
ELOVL4
ELP1
ELP4
ELSPBP1
EMC2
EMC8
EMD
EMILIN1
EML1
EML4
EMP1
EMP2
EMP3
EMWX
EMX1
EMX2
EMX2OS
EN1
EN2
ENAM
ENC1
ENDOG
ENDOU
ENG
ENO1
ENO2
ENO3
ENOSF1
ENOX2
ENPEP
ENPP1
ENPP2
ENPP3
ENSA
ENSG00000276399
ENTPD1
ENTPD2
ENTPD3
ENTPD4
ENTPD5
ENTPD6
ENUR1
ENUR2
EOMES
EP300
EP400
EPAS1
EPB41
EPB41L1
EPB41L2
EPB41L3
EPB42
EPCAM
EPHA1
EPHA2
EPHA3
EPHA4
EPHA5
EPHA6
EPHA7
EPHA8
EPHB1
EPHB2
EPHB3
EPHB4
EPHB6
EPHX1
EPHX2
EPM2A
EPM2AIP1
EPN1
EPN2
EPN3
EPO
EPOR
EPPK1
EPRS
EPS15
EPS8
EPSTI1
EPX
EPYC
ERAL1
ERAP1
ERAS
ERBB2
ERBB3
ERBB4
ERBIN
ERC1
ERCC1
ERCC2
ERCC3
ERCC4
ERCC5
ERCC6L
ERCM1
ERDA1
EREG
ERG
ERG28
ERH
ERN1
ERN2
ERP29
ERRFI1
ERV3-1
ERVE-1
ERVK-6
ERVW-1
ESA4
ESB3
ESD
ESM1
ESPL1
ESPN
ESR1
ESR2
ESRRA
ESRRB
ESRRG
ESS2
ESX1
ETF1
ETFA
ETFB
ETFDH
ETM2
ETS1
ETS2
ETV1
ETV3
ETV4
ETV5
ETV6
ETV7
EVC
EVC2
EVI2A
EVI2B
EVI5
EVPL
EVR3
EVX1
EVX2
EWSR1
EXO1
EXOC1
EXOC3
EXOC4
EXOC5
EXOC6B
EXOC7
EXOG
EXOSC1
EXOSC10
EXOSC2
EXOSC3
EXOSC4
EXOSC5
EXOSC6
EXOSC7
EXOSC8
EXOSC9
EXT1
EXT2
EXT3
EXTL1
EXTL2
EXTL3
EYA1
EYA2
EYA3
EYA4
EZH1
EZH2
EZR
F11
F11R
F13A1
F13B
F2
F2R
F2RL1
F2RL2
F2RL3
F3
F8
F8A1
F9
FAAH
FAAH2
FABP1
FABP2
FABP3
FABP4
FABP5
FABP6
FABP7
FADD
FADS1
FADS2
FADS3
FAF1
FAIM2
FAM107A
FAM120C
FAM162A
FAM189A2
FAM3A
FAM46D
FAM50A
FAM9A
FAM9B
FAM9C
FANCA
FANCB
FANCG
FANCL
FAP
FARP1
FARSA
FAS
FASLG
FASN
FASTK
FAT1
FAT2
FATE1
FAU
FBL
FBLIM1
FBLN1
FBLN2
FBLN5
FBN1
FBP2
FBXL2
FBXL3
FBXL4
FBXL5
FBXL7
FBXO11
FBXO18
FBXO2
FBXO32
FBXO5
FBXO6
FBXO7
FBXO8
FBXW11
FBXW4
FBXW7
FCAMR
FCAR
FCER1A
FCER1G
FCER2
FCGR1A
FCGR1B
FCGR1CP
FCGR2A
FCGR2B
FCGR3A
FCGRT
FCMR
FCMTE1
FCN1
FCN2
FCN3
FCP1
FCRL1
FCRL2
FCRL3
FCRL4
FCRL5
FCRLA
FDCSP
FDFT1
FDPS
FDX1
FDXR
FEN1
FER
FERMT1
FERMT2
FERMT3
FES
FETUB
FEV
FEZ1
FEZ2
FEZF2
FFAR1
FFAR2
FFAR3
FGA
FGB
FGD1
FGD2
FGF1
FGF10
FGF11
FGF12
FGF13
FGF14
FGF16
FGF17
FGF18
FGF19
FGF2
FGF20
FGF22
FGF23
FGF3
FGF4
FGF5
FGF6
FGF7
FGF8
FGF9
FGFBP1
FGFBP2
FGFR1
FGFR1OP
FGFR2
FGFR3
FGFR4
FGFRL1
FGG
FGL1
FGL2
FGR
FGS3
FGS5
FH
FHIT
FHL1
FHL2
FHL3
FHL5
FHOD1
FIBP
FIGN
FILIP1
FIP1L1
FIRRE
FKBP10
FKBP1A
FKBP1B
FKBP2
FKBP3
FKBP4
FKBP5
FKBP6
FKBP7
FKBP8
FKRP
FKTN
FLCN
FLG
FLI1
FLII
FLNA
FLNB
FLNC
FLOT1
FLOT2
FLRT1
FLRT2
FLRT3
FLT1
FLT3
FLT3LG
FLT4
FMN1
FMN2
FMNL1
FMO1
FMO2
FMO3
FMO4
FMO5
FMOD
FMR1
FMR1-AS1
FN1
FNBP1
FNTA
FNTB
FOLH1
FOLR1
FOLR2
FOLR3
FOS
FOSB
FOSL1
FOSL2
FOXA1
FOXA2
FOXA3
FOXC1
FOXC2
FOXD1
FOXD2
FOXD4
FOXE1
FOXE3
FOXF1
FOXF2
FOXG1
FOXH1
FOXI1
FOXJ1
FOXK2
FOXL1
FOXL2
FOXM1
FOXN1
FOXN2
FOXN3
FOXO1
FOXO3
FOXO4
FOXP1
FOXP2
FOXP3
FOXR2
FOXS1
FPGS
FPGT
FPR1
FPR2
FPR3
FRAS1
FRAT1
FRAT2
FRDA2
FRG1
FRK
FRMD3
FRMD7
FRMPD3
FRMPD4
FRRS1L
FRS2
FRS3
FRZB
FSCN1
FSCN2
FSHB
FSHR
FST
FSTL1
FSTL3
FTCD
FTH1
FTHL17
FTL
FTSJ1
FTX
FUBP1
FUBP3
FUCA2
FUNDC1
FURIN
FUS
FUT1
FUT2
FUT3
FUT4
FUT5
FUT6
FUT7
FUT8
FUT9
FXN
FXR1
FXR2
FXYD1
FXYD2
FXYD3
FXYD5
FXYD6
FXYD7
FYB1
FYCO1
FYN
FZD1
FZD10
FZD2
FZD3
FZD4
FZD5
FZD6
FZD7
FZD8
FZD9
FZR1
G6PC2
G6PD
GAA
GAB1
GAB2
GAB3
GABARAP
GABARAPL1
GABARAPL2
GABBR1
GABBR2
GABPA
GABPB1
GABRA1
GABRA2
GABRA3
GABRA4
GABRA5
GABRA6
GABRB1
GABRB2
GABRB3
GABRD
GABRE
GABRG1
GABRG2
GABRG3
GABRP
GABRQ
GABRR1
GABRR2
GAD1
GAD2
GADD45A
GADD45B
GADD45G
GADD45GIP1
GAGE1
GAGE10
GAGE12C
GAGE12D
GAGE12E
GAGE12F
GAGE12G
GAGE12H
GAGE12I
GAGE12J
GAGE13
GAGE2A
GAGE2B
GAGE2C
GAGE2D
GAGE2E
GAGE4
GAGE5
GAGE6
GAGE7
GAGE8
GAK
GAL
GAL3ST1
GAL3ST2
GAL3ST3
GAL3ST4
GALC
GALE
GALK1
GALK2
GALM
GALNT1
GALNT10
GALNT14
GALNT2
GALNT3
GALNT4
GALNT6
GALNT7
GALNT8
GALNT9
GALR1
GALR2
GALR3
GALT
GAMT
GAN
GANAB
GANC
GAP43
GAPDH
GAR1
GARS
GART
GAS1
GAS2
GAS2L1
GAS5
GAS6
GAS7
GAS8
GAS8-AS1
GAST
GATA1
GATA2
GATA3
GATA4
GATA6
GATB
GATM
GBA
GBA3
GBE1
GBF1
GBGT1
GBP1
GBP2
GBP3
GBX1
GBX2
GC
GCA
GCAT
GCC1
GCFC2
GCG
GCGR
GCH1
GCHFR
GCK
GCKR
GCLC
GCLM
GCM1
GCM2
GCN1
GCNA
GCNT1
GCNT2
GCNT3
GCOM2
GCSAM
GCSH
GCY
GDA
GDAP1
GDE1
GDF1
GDF10
GDF11
GDF15
GDF2
GDF3
GDF5
GDF6
GDF7
GDF9
GDI1
GDI2
GDNF
GDPD2
GEM
GEMIN2
GEMIN4
GEMIN5
GEMIN6
GEMIN7
GEMIN8
GFAP
GFER
GFI1
GFI1B
GFM1
GFM2
GFPT1
GFPT2
GFRA1
GFRA2
GFRA3
GGA1
GGA2
GGA3
GGCT
GGCX
GGH
GGPS1
GGT2
GGT5
GGTA1P
GH1
GH2
GHR
GHRH
GHRHR
GHRL
GHSR
GIMAP1
GIMAP2
GIMAP4
GIMAP5
GINGF2
GIP
GIPC1
GIPR
GJA1
GJA3
GJA4
GJA5
GJA8
GJB1
GJB2
GJB3
GJB4
GJB5
GJB6
GJD2
GJD3
GK
GKN1
GLA
GLC1B
GLC1C
GLC1D
GLC3B
GLDC
GLE1
GLG1
GLI1
GLI2
GLI3
GLI4
GLIPR1
GLIPR2
GLMN
GLO1
GLP1R
GLP2R
GLRA1
GLRA2
GLRA3
GLRB
GLRX
GLRX2
GLS
GLS2
GLUD1
GLUD2
GLUL
GLYAT
GLYB
GMDS
GMEB1
GMEB2
GMFB
GMFG
GML
GMNN
GMPR
GMPS
GNA11
GNA12
GNA13
GNA14
GNA15
GNAI1
GNAI2
GNAI2P1
GNAI3
GNAL
GNAO1
GNAQ
GNAS
GNAT1
GNAT2
GNAT3
GNAZ
GNB1
GNB2
GNB3
GNB5
GNE
GNG10
GNG11
GNG13
GNG2
GNG4
GNG5
GNG7
GNGT1
GNGT2
GNL1
GNL3
GNL3L
GNLY
GNMT
GNPAT
GNPDA1
GNPTAB
GNPTG
GNRH1
GNRH2
GNRHR
GNS
GOLGA1
GOLGA2
GOLGA2P2Y
GOLGA3
GOLGA4
GOLGA5
GOLGB1
GOLIM4
GOLM1
GOPC
GORAB
GORASP1
GOSR1
GOSR2
GOT1
GOT2
GP1BA
GP1BB
GP2
GP5
GP6
GP9
GPA33
GPAA1
GPAM
GPANK1
GPAT4
GPC1
GPC3
GPC4
GPC5
GPC6
GPD1
GPD2
GPDS1
GPER1
GPHN
GPI
GPKOW
GPLD1
GPM6A
GPM6B
GPNMB
GPR1
GPR101
GPR119
GPR12
GPR132
GPR135
GPR137B
GPR143
GPR15
GPR17
GPR173
GPR174
GPR18
GPR180
GPR182
GPR183
GPR19
GPR20
GPR21
GPR22
GPR25
GPR26
GPR27
GPR3
GPR31
GPR32
GPR34
GPR35
GPR37
GPR39
GPR4
GPR42
GPR45
GPR50
GPR52
GPR55
GPR6
GPR61
GPR62
GPR63
GPR65
GPR68
GPR75
GPR78
GPR82
GPR83
GPR84
GPR85
GPR87
GPR88
GPRASP1
GPRASP2
GPRC5A
GPRC5B
GPRC5C
GPRC5D
GPS1
GPS2
GPT
GPT2
GPX1
GPX2
GPX3
GPX4
GPX5
GPX6
GRAP
GRAP2
GRB10
GRB14
GRB2
GRB7
GREM1
GRHL3
GRHPR
GRIA1
GRIA2
GRIA3
GRIA4
GRID2
GRIK1
GRIK2
GRIK3
GRIK4
GRIK5
GRIN1
GRIN2A
GRIN2B
GRIN2C
GRIN2D
GRIN3A
GRIN3B
GRINA
GRIP1
GRIPAP1
GRK1
GRK2
GRK3
GRK4
GRK5
GRK6
GRK7
GRM1
GRM2
GRM3
GRM4
GRM5
GRM6
GRM7
GRM8
GRN
GRP
GRPEL1
GRPR
GRSF1
GSC
GSC2
GSK3A
GSK3B
GSM1
GSN
GSPT1
GSPT2
GSR
GSS
GSTA1
GSTA2
GSTA3
GSTA4
GSTA5
GSTK1
GSTM1
GSTM2
GSTM3
GSTM4
GSTM5
GSTO1
GSTP1
GSTT1
GSTT2
GSTZ1
GTF2A1
GTF2A1L
GTF2A2
GTF2B
GTF2E1
GTF2E2
GTF2F1
GTF2F2
GTF2H1
GTF2H2
GTF2H3
GTF2H4
GTF2I
GTF2IRD1
GTF3A
GTF3C1
GTF3C2
GTF3C3
GTF3C4
GTF3C5
GTPBP1
GTPBP2
GTPBP6
GTSE1
GUCA1A
GUCA1B
GUCA1C
GUCA2A
GUCA2B
GUCY1A1
GUCY1A2
GUCY1B1
GUCY1B2
GUCY2C
GUCY2D
GUCY2F
GUK1
GULP1
GYG1
GYG2
GYPA
GYPB
GYPC
GYPE
GYS1
GYS2
GZMA
GZMB
GZMH
GZMK
GZMM
H19
H1F0
H1FX
H2AFB3
H2AFX
H2AFZ
H2BFWT
H3F3A
H3F3B
H6PD
HAAO
HABP2
HACL1
HADH
HADHA
HADHB
HAGH
HAMP
HAND1
HAND2
HAO1
HAO2
HAP1
HAPLN1
HARS
HARS2
HAS1
HAS2
HAS3
HAT1
HAUS7
HAVCR1
HAVCR2
HAX1
HBA1
HBA2
HBB
HBD
HBE1
HBEGF
HBG1
HBG2
HBQ1
HBZ
HCAR1
HCAR3
HCCS
HCFC1
HCFC2
HCK
HCLS1
HCN1
HCN2
HCN4
HCP5
HCRT
HCRTR1
HCRTR2
HCST
HCVS
HDAC1
HDAC11
HDAC2
HDAC3
HDAC4
HDAC5
HDAC6
HDAC7
HDAC8
HDAC9
HDC
HDGF
HDLBP
HDLCQ1
HDX
HEBP1
HEBP2
HECA
HELLS
HELQ
HELZ
HEPH
HERC1
HERC2
HERC3
HERC5
HERPUD1
HES1
HES4
HES5
HES7
HESX1
HEXA
HEXB
HEXIM1
HEY1
HEY2
HGD
HGF
HGFAC
HGS
HHAT
HHATL
HHEX
HHIP
HHLA1
HHLA2
HHLA3
HIC1
HIC2
HID1
HIF1A
HIF1AN
HILS1
HINFP
HINT1
HIP1
HIP1R
HIPK1
HIPK2
HIPK3
HIRA
HIRIP3
HIST1H1A
HIST1H1B
HIST1H1C
HIST1H1D
HIST1H1E
HIST1H1T
HIST1H2AB
HIST1H2AC
HIST1H2AD
HIST1H2AE
HIST1H2AI
HIST1H2AJ
HIST1H2AK
HIST1H2AL
HIST1H2AM
HIST1H2BB
HIST1H2BC
HIST1H2BD
HIST1H2BE
HIST1H2BF
HIST1H2BG
HIST1H2BH
HIST1H2BI
HIST1H2BL
HIST1H2BM
HIST1H2BN
HIST1H2BO
HIST1H3A
HIST1H3B
HIST1H3C
HIST1H3D
HIST1H3E
HIST1H3F
HIST1H3G
HIST1H3H
HIST1H3I
HIST1H3J
HIST1H4A
HIST1H4B
HIST1H4C
HIST1H4D
HIST1H4E
HIST1H4F
HIST1H4G
HIST1H4H
HIST1H4I
HIST1H4J
HIST1H4K
HIST1H4L
HIST2H2AA3
HIST2H2AC
HIST2H2BE
HIST2H3C
HIST2H4A
HIST3H3
HIVEP1
HIVEP2
HIVEP3
HK1
HK2
HK3
HKR1
HLA-A
HLA-B
HLA-C
HLA-DMA
HLA-DMB
HLA-DOA
HLA-DOB
HLA-DPA1
HLA-DPB1
HLA-DQA1
HLA-DQB1
HLA-DRA
HLA-DRB1
HLA-DRB5
HLA-E
HLA-F
HLA-G
HLF
HLTF
HLX
HM13
HMG20A
HMG20B
HMGA1
HMGA2
HMGB1
HMGB2
HMGB3
HMGCR
HMGCS1
HMGCS2
HMGN1
HMGN2
HMGN3
HMGN5
HMGXB4
HMMR
HMOX1
HMOX2
HMX1
HMX2
HNF1A
HNF1B
HNF4A
HNF4G
HNMT
HNRNPA1
HNRNPA2B1
HNRNPA3
HNRNPAB
HNRNPC
HNRNPD
HNRNPDL
HNRNPF
HNRNPH1
HNRNPH2
HNRNPH3
HNRNPK
HNRNPL
HNRNPM
HNRNPR
HNRNPU
HNRNPUL1
HOMER1
HOMER2
HOMER3
HOMEZ
HOOK1
HOOK2
HOOK3
HOPX
HOXA1
HOXA10
HOXA11
HOXA11-AS
HOXA13
HOXA2
HOXA3
HOXA4
HOXA5
HOXA6
HOXA7
HOXA9
HOXB1
HOXB13
HOXB2
HOXB3
HOXB4
HOXB5
HOXB6
HOXB7
HOXB8
HOXB9
HOXC10
HOXC11
HOXC12
HOXC13
HOXC4
HOXC5
HOXC6
HOXC8
HOXC9
HOXD1
HOXD10
HOXD11
HOXD12
HOXD13
HOXD3
HOXD4
HOXD8
HOXD9
HP
HPCA
HPCAL1
HPCX
HPE1
HPFH2
HPGD
HPGDS
HPLH1
HPN
HPR
HPRT1
HPS1
HPS3
HPS4
HPS5
HPS6
HPSE
HPT
HPV6AI1
HPVC1
HPX
HR
HRAS
HRASLS
HRC
HRES1
HRG
HRH1
HRH2
HRH3
HRH4
HRK
HS2ST1
HS3ST1
HS3ST2
HS3ST3A1
HS3ST3B1
HS3ST4
HS6ST1
HS6ST2
HSBP1
HSCB
HSD11B1
HSD17B1
HSD17B10
HSD17B2
HSD17B3
HSD17B4
HSD17B6
HSD17B7
HSD17B8
HSD3B1
HSD3B7
HSF1
HSF2
HSF2BP
HSF4
HSFY1
HSP90AA1
HSP90AA2P
HSP90AB1
HSP90B1
HSPA13
HSPA1A
HSPA1B
HSPA1L
HSPA2
HSPA4
HSPA5
HSPA6
HSPA7
HSPA8
HSPA9
HSPB1
HSPB2
HSPB3
HSPB8
HSPBAP1
HSPD1
HSPE1
HSPG2
HTATIP2
HTATSF1
HTC1
HTL
HTN1
HTN3
HTR1A
HTR1B
HTR1D
HTR1E
HTR1F
HTR2A
HTR2B
HTR2C
HTR3A
HTR3B
HTR4
HTR5A
HTR6
HTR7
HTRA1
HTRA2
HUNK
HUS1
HUWE1
HYAL1
HYAL2
HYAL3
HYAL4
HYD2
HYMAI
HYOU1
IAPP
IARS
IBD2
IBD3
IBD4
IBD5
IBD6
IBD7
IBD8
IBSP
IBTK
ICA1
ICAM1
ICAM2
ICAM3
ICAM5
ICMT
ICOS
ICOSLG
ID1
ID2
ID3
ID4
IDDM11
IDDM13
IDDM15
IDDM17
IDDM18
IDDM3
IDDM4
IDDM6
IDDM7
IDDM8
IDE
IDH1
IDH2
IDH3A
IDH3B
IDH3G
IDI1
IDO1
IDS
IDUA
IER3
IER5
IFI16
IFI27
IFI30
IFI35
IFI6
IFIH1
IFIT1
IFIT2
IFIT3
IFITM1
IFITM2
IFITM3
IFNA1
IFNA10
IFNA13
IFNA14
IFNA16
IFNA17
IFNA2
IFNA21
IFNA4
IFNA5
IFNA6
IFNA7
IFNA8
IFNAR1
IFNAR2
IFNB1
IFNG
IFNGR1
IFNGR2
IFNL1
IFNL2
IFNL3
IFNLR1
IFNR
IFNW1
IFRD1
IFRD2
IFT122
IFT172
IFT57
IFT74
IFT81
IFT88
IGAD1
IGBP1
IGDCC3
IGES
IGF1
IGF1R
IGF2
IGF2BP1
IGF2BP2
IGF2BP3
IGF2R
IGFALS
IGFBP1
IGFBP2
IGFBP3
IGFBP4
IGFBP5
IGFBP6
IGFBP7
IGH
IGHA1
IGHA2
IGHD
IGHE
IGHG1
IGHG2
IGHG3
IGHG4
IGHM
IGHMBP2
IGKC
IGKDEL
IGKV1OR2-108
IGLC1
IGLL1
IGSF1
IGSF3
IGSF6
IGSF8
IHH
IK
IKBKB
IKBKE
IKBKG
IKZF1
IKZF2
IKZF3
IKZF4
IKZF5
IL10
IL10RA
IL10RB
IL11
IL11RA
IL12A
IL12B
IL12RB1
IL12RB2
IL13
IL13RA1
IL13RA2
IL15
IL15RA
IL16
IL17A
IL17B
IL17C
IL17D
IL17F
IL17RA
IL17RB
IL17RD
IL18
IL18BP
IL18R1
IL18RAP
IL19
IL1A
IL1B
IL1R1
IL1R2
IL1RAP
IL1RAPL1
IL1RAPL2
IL1RL1
IL1RL2
IL1RN
IL2
IL20
IL20RA
IL20RB
IL21
IL21R
IL22
IL22RA1
IL22RA2
IL23A
IL23R
IL24
IL25
IL26
IL27
IL27RA
IL2RA
IL2RB
IL2RG
IL3
IL32
IL36A
IL36B
IL36G
IL36RN
IL37
IL3RA
IL4
IL4R
IL5
IL5RA
IL6
IL6R
IL6ST
IL7
IL7R
IL9
IL9R
ILF2
ILF3
ILK
ILVBL
IMMP2L
IMMT
IMPA1
IMPA2
IMPDH1
IMPDH2
IMPG1
IMPG2
INA
INCENP
INE1
INE2
ING1
ING2
ING3
INGX
INHA
INHBA
INHBB
INHBC
INMT
INPP1
INPP4A
INPP4B
INPP5A
INPP5B
INPP5D
INPP5J
INPP5K
INPPL1
INS
INSIG1
INSL3
INSL4
INSL5
INSL6
INSM1
INSR
INSRR
INTS6
INVS
IP6K1
IP6K2
IP6K3
IPO5
IPO7
IPO8
IPP
IPW
IQGAP1
IQGAP2
IQSEC2
IRAK1
IRAK2
IRAK3
IRAK4
IREB2
IRF1
IRF2
IRF3
IRF4
IRF5
IRF6
IRF7
IRF8
IRF9
IRGM
IRS1
IRS2
IRS4
IRX1
IRX2
IRX4
IRX5
IRX6
ISG15
ISG20
ISL1
ISLR
ITCH
ITGA1
ITGA10
ITGA11
ITGA2
ITGA2B
ITGA3
ITGA4
ITGA5
ITGA6
ITGA7
ITGA8
ITGA9
ITGAD
ITGAE
ITGAL
ITGAM
ITGAV
ITGAX
ITGB1
ITGB1BP1
ITGB1BP2
ITGB2
ITGB3
ITGB3BP
ITGB4
ITGB5
ITGB6
ITGB7
ITGB8
ITGBL1
ITIH1
ITIH2
ITIH3
ITIH4
ITK
ITM2A
ITM2B
ITPA
ITPK1
ITPKA
ITPKB
ITPKC
ITPR1
ITPR2
ITPR3
ITSN1
ITSN2
IVD
IVL
JADE3
JAG1
JAG2
JAK1
JAK2
JAK3
JAM2
JAM3
JARID2
JAZF1
JCHAIN
JMJD1C
JMJD6
JMY
JPH1
JPH2
JPH3
JPX
JRK
JRKL
JTB
JUN
JUNB
JUND
JUP
KAAG1
KALRN
KANK1
KARS
KAT2A
KAT2B
KAT5
KAT6A
KAT6B
KATNA1
KATNB1
KCNA1
KCNA10
KCNA2
KCNA3
KCNA4
KCNA5
KCNA6
KCNA7
KCNAB1
KCNAB2
KCNAB3
KCNB1
KCNB2
KCNC1
KCNC2
KCNC3
KCNC4
KCND1
KCND2
KCND3
KCNE1
KCNE2
KCNE3
KCNE4
KCNE5
KCNF1
KCNG1
KCNG2
KCNG3
KCNG4
KCNH1
KCNH2
KCNH3
KCNH4
KCNH5
KCNH6
KCNH7
KCNH8
KCNIP1
KCNIP2
KCNIP3
KCNIP4
KCNJ1
KCNJ10
KCNJ11
KCNJ12
KCNJ13
KCNJ14
KCNJ15
KCNJ16
KCNJ2
KCNJ3
KCNJ4
KCNJ5
KCNJ6
KCNJ8
KCNJ9
KCNK1
KCNK10
KCNK12
KCNK13
KCNK15
KCNK16
KCNK17
KCNK2
KCNK3
KCNK4
KCNK5
KCNK6
KCNK7
KCNK9
KCNMA1
KCNMB1
KCNMB2
KCNMB3
KCNMB4
KCNN1
KCNN2
KCNN3
KCNN4
KCNQ1
KCNQ1OT1
KCNQ2
KCNQ3
KCNQ4
KCNQ5
KCNRG
KCNS1
KCNS2
KCNS3
KCNT1
KCNV1
KCNV2
KDELR1
KDM2A
KDM4C
KDM5A
KDM5B
KDM5C
KDM5D
KDM6A
KDR
KDSR
KEAP1
KERA
KHDRBS1
KHSRP
KIAA1210
KIF11
KIF13A
KIF13B
KIF17
KIF1A
KIF1B
KIF1C
KIF20A
KIF20B
KIF21A
KIF21B
KIF22
KIF23
KIF25
KIF2A
KIF2C
KIF3A
KIF3B
KIF3C
KIF4A
KIF5A
KIF5B
KIF5C
KIF9
KIFAP3
KIFC1
KIFC3
KIN
KIR2DL1
KIR2DL2
KIR2DL3
KIR2DL4
KIR2DL5A
KIR2DS1
KIR2DS2
KIR2DS3
KIR2DS4
KIR2DS5
KIR3DL1
KIR3DL2
KIRREL1
KIRREL2
KIRREL3
KISS1
KISS1R
KIT
KITLG
KL
KLC1
KLC3
KLF1
KLF10
KLF11
KLF12
KLF13
KLF15
KLF16
KLF2
KLF4
KLF5
KLF6
KLF7
KLF8
KLF9
KLHL1
KLHL13
KLHL15
KLHL2
KLHL3
KLHL4
KLHL41
KLHL5
KLK1
KLK10
KLK11
KLK12
KLK13
KLK14
KLK2
KLK3
KLK4
KLK5
KLK6
KLK7
KLK8
KLK9
KLKB1
KLRA1P
KLRB1
KLRC1
KLRC2
KLRC3
KLRC4
KLRD1
KLRF1
KLRG1
KMO
KMT2A
KMT2B
KMT2C
KMT2D
KMT5A
KNTC1
KPNA1
KPNA2
KPNA3
KPNA4
KPNA5
KPNB1
KRAS
KRBOX4
KRIT1
KRT1
KRT10
KRT12
KRT13
KRT14
KRT15
KRT16
KRT17
KRT18
KRT19
KRT2
KRT20
KRT23
KRT24
KRT3
KRT31
KRT32
KRT33A
KRT33B
KRT34
KRT35
KRT36
KRT37
KRT38
KRT4
KRT5
KRT6A
KRT6B
KRT7
KRT71
KRT72
KRT73
KRT74
KRT8
KRT81
KRT82
KRT83
KRT84
KRT85
KRT86
KRT9
KRTAP11-1
KRTAP5-1
KRTAP5-9
KSR1
KTN1
KWE
KY
KYAT1
KYNU
L1CAM
L1RE1
L1RE2
LACRT
LAD1
LAG3
LAGE3
LAIR1
LAIR2
LAKLG
LALBA
LAMA1
LAMA2
LAMA3
LAMA4
LAMA5
LAMB1
LAMB2
LAMB3
LAMC1
LAMC2
LAMC3
LAMP1
LAMP2
LAMP3
LAMTOR3
LANCL1
LAP3
LAPTM5
LARGE1
LARS
LARS2
LAS1L
LASP1
LAT
LAT2
LATS1
LATS2
LBP
LBR
LBX1
LBX2
LCAT
LCK
LCN1
LCN2
LCOR
LCP1
LCP2
LCS1
LCT
LDB1
LDB2
LDB3
LDHA
LDHB
LDHC
LDHD
LDLR
LDLRAD4
LDLRAP1
LDOC1
LECT2
LEF1
LEFTY1
LEFTY2
LEMD3
LENEP
LEP
LEPR
LEPROTL1
LETM1
LFNG
LGALS1
LGALS12
LGALS14
LGALS2
LGALS3
LGALS3BP
LGALS4
LGALS7
LGALS8
LGALS9
LGI1
LGI2
LGI3
LGI4
LGMN
LGR4
LGR5
LGR6
LGTN
LHB
LHCGR
LHFPL1
LHFPL6
LHX1
LHX2
LHX3
LHX4
LHX5
LHX6
LHX8
LHX9
LIAS
LIF
LIFR
LIG1
LIG3
LIG4
LILRA1
LILRA2
LILRA3
LILRA4
LILRA5
LILRB1
LILRB2
LILRB3
LILRB4
LILRB5
LIM2
LIMD1
LIMK1
LIMK2
LIMS1
LIMS2
LIN7A
LINC00850
LIPB
LIPC
LIPE
LIPF
LIPG
LIPH
LITAF
LLGL1
LMAN1
LMBR1
LMCD1
LMNA
LMNB1
LMNB2
LMO1
LMO2
LMO3
LMO4
LMO7
LMOD1
LMOD2
LMX1A
LMX1B
LNPEP
LONP1
LOR
LOX
LOXL1
LOXL2
LOXL3
LOXL4
LPA
LPAR1
LPAR2
LPAR3
LPAR4
LPAR5
LPIN1
LPIN2
LPIN3
LPO
LPP
LPXN
LRAT
LRBA
LRMP
LRP1
LRP2
LRP3
LRP4
LRP5
LRP6
LRP8
LRPAP1
LRPPRC
LRRC1
LRRC2
LRRC25
LRRC32
LRRFIP1
LRRN2
LSAMP
LSM1
LSM2
LSM3
LSM4
LSM5
LSM6
LSM7
LSM8
LSP1
LSS
LST1
LTA
LTA4H
LTB
LTB4R
LTB4R2
LTBP1
LTBP2
LTBP3
LTBP4
LTBR
LTC4S
LTF
LTK
LUC7L
LUM
LUZP1
LUZP2
LUZP4
LY6D
LY6E
LY6G6D
LY6H
LY75
LY86
LY9
LY96
LYL1
LYN
LYNX1
LYPLA1
LYST
LYVE1
LYZ
LZTFL1
LZTR1
LZTS1
M6PR
MAB21L1
MAB21L2
MACF1
MAD1L1
MAD2L1
MAD2L2
MADCAM1
MADD
MAEA
MAF
MAFD1
MAFD2
MAFF
MAFG
MAFK
MAG
MAGEA1
MAGEA10
MAGEA11
MAGEA12
MAGEA2
MAGEA2B
MAGEA3
MAGEA4
MAGEA5
MAGEA6
MAGEA8
MAGEA9
MAGEA9B
MAGEB1
MAGEB10
MAGEB16
MAGEB17
MAGEB2
MAGEB3
MAGEB4
MAGEB5
MAGEB6
MAGEC1
MAGEC2
MAGEC3
MAGED1
MAGED2
MAGED4
MAGED4B
MAGEE1
MAGEE2
MAGEH1
MAGEL2
MAGI1
MAGI2
MAGOH
MAGT1
MAK
MAL
MALAT1
MALL
MALT1
MAML1
MAML2
MAMLD1
MAN1A1
MAN1A2
MAN1B1
MAN2A1
MAN2A2
MAN2C1
MANF
MAOA
MAOB
MAP1A
MAP1B
MAP1LC3A
MAP1S
MAP2
MAP2K1
MAP2K2
MAP2K3
MAP2K4
MAP2K5
MAP2K6
MAP2K7
MAP3K1
MAP3K10
MAP3K11
MAP3K12
MAP3K13
MAP3K14
MAP3K15
MAP3K3
MAP3K4
MAP3K5
MAP3K6
MAP3K7
MAP3K8
MAP3K9
MAP4
MAP4K1
MAP4K2
MAP4K3
MAP4K4
MAP4K5
MAP6
MAP7
MAP7D3
MAPK1
MAPK10
MAPK11
MAPK12
MAPK13
MAPK14
MAPK3
MAPK4
MAPK6
MAPK7
MAPK8
MAPK8IP1
MAPK8IP2
MAPK8IP3
MAPK9
MAPKAPK2
MAPKAPK3
MAPKAPK5
MAPRE1
MAPRE2
MAPRE3
MAPT
MARCKS
MARCKSL1
MARCO
MARK1
MARK2
MARK3
MARK4
MARS
MAS1
MAS1L
MASP1
MASP2
MASTL
MAT2A
MAT2B
MATK
MATN1
MATN2
MATN3
MATN4
MATR3
MAX
MAZ
MB
MBD1
MBD2
MBD3
MBD3L1
MBD3L2
MBD4
MBL2
MBNL1
MBNL2
MBNL3
MBOAT7
MBP
MBS1
MBS2
MBS3
MBTPS1
MBTPS2
MC1R
MC2R
MC3R
MC4R
MC5R
MCAM
MCC
MCF2
MCFD2
MCHR1
MCHR2
MCL1
MCM2
MCM3
MCM3AP
MCM4
MCM5
MCM6
MCM7
MCM8
MCOLN1
MCOLN2
MCOLN3
MCPH1
MCTS1
MDC1
MDFI
MDH1
MDH2
MDK
MDM2
MDM4
MDRV
MDS2
ME1
ME2
ME3
MEA1
MECOM
MECP2
MECR
MED1
MED12
MED13
MED14
MED15
MED16
MED17
MED21
MED22
MED23
MED24
MED26
MED27
MED4
MED6
MED7
MED8
MEF2A
MEF2B
MEF2C
MEF2D
MEFV
MEG3
MEGF6
MEGF8
MEGF9
MEIS1
MEIS2
MELK
MELTF
MEOX1
MEOX2
MEP1A
MEP1B
MEPE
MERTK
MESD
MESP2
MEST
MESTIT1
MET
METAP2
METTL1
METTL2B
MFAP1
MFAP2
MFAP3
MFAP4
MFAP5
MFGE8
MFHAS1
MFNG
MFRP
MGAM
MGAT1
MGAT2
MGAT3
MGAT4A
MGAT4B
MGAT4C
MGAT5
MGEA5
MGMT
MGP
MGRN1
MGST1
MGST2
MGST3
MHS2
MHS4
MHS6
MIA
MIA2
MIC12
MIC7
MICA
MICAL1
MICB
MICU1
MID1
MID1IP1
MID2
MIDN
MIF
MINPP1
MIOX
MIP
MIPEP
MIPOL1
MIR105-1
MIR105-2
MIR106A
MIR19B2
MIR20B
MIR221
MIR222
MIR223
MIR224
MIR23A
MIR424
MIR448
MIR502
MIR503
MIR506
MIR508
MIR509-1
MIR509-3
MIR510
MIR718
MIR98
MIRLET7A1
MIRLET7F2
MITF
MKI67
MKKS
MKL1
MKLN1
MKNK1
MKNK2
MKRN1
MKRN3
MKRN3-AS1
MKX
MLANA
MLC1
MLF1
MLF2
MLH1
MLH3
MLLT1
MLLT10
MLLT11
MLLT3
MLLT6
MLN
MLNR
MLPH
MLX
MLXIP
MLXIPL
MLYCD
MMAA
MMAB
MMD
MME
MMP1
MMP10
MMP11
MMP12
MMP13
MMP14
MMP15
MMP16
MMP17
MMP19
MMP2
MMP20
MMP23A
MMP23B
MMP24
MMP26
MMP3
MMP7
MMP8
MMP9
MMRN1
MMVP1
MN1
MNAT1
MNDA
MNT
MNX1
MOBP
MOCS1
MOCS2
MOG
MOGS
MOK
MORC1
MORC4
MORF4
MORF4L1
MORF4L2
MOS
MOSPD1
MOV10L1
MPDU1
MPDZ
MPG
MPHOSPH10
MPHOSPH6
MPHOSPH9
MPI
MPIG6B
MPL
MPO
MPP1
MPP2
MPP3
MPP4
MPP5
MPP6
MPPED1
MPPED2
MPST
MPV17
MPZ
MPZL1
MPZL2
MR1
MRC1
MRE11
MRGPRD
MRGPRE
MRGPRF
MRGPRG
MRGPRX1
MRGPRX2
MRGPRX3
MRGPRX4
MRM2
MRO
MROS
MRPL12
MRPL23
MRPL28
MRPL3
MRPL40
MRPL49
MRPL58
MRPS12
MRPS22
MRRF
MRSD
MRVI1
MRX14
MRX20
MRX23
MRX42
MRX50
MRX53
MRX73
MRX77
MRX81
MRX82
MRX84
MRXS7
MS4A1
MS4A12
MS4A2
MS4A3
MS4A4A
MS4A5
MS4A6A
MS4A7
MS4A8
MSC
MSH3
MSH4
MSH5
MSH6
MSI1
MSI2
MSL3
MSLN
MSMB
MSMO1
MSN
MSR1
MSRA
MSRB1
MST1
MST1R
MSTN
MSX1
MSX2
MT-ATP6
MT-ATP8
MT-CO1
MT-CO2
MT-CO3
MT-CYB
MT-ND1
MT-ND2
MT-ND3
MT-ND4
MT-ND4L
MT-ND5
MT-ND6
MT-RNR1
MT-RNR2
MT-TA
MT-TC
MT-TD
MT-TE
MT-TF
MT-TG
MT-TH
MT-TI
MT-TK
MT-TL1
MT-TL2
MT-TM
MT-TN
MT-TP
MT-TQ
MT-TR
MT-TS1
MT-TS2
MT-TT
MT-TV
MT-TW
MT-TY
MT1A
MT1B
MT1E
MT1F
MT1G
MT1H
MT1IP
MT1JP
MT1L
MT1M
MT1X
MT2A
MT3
MT4
MTA1
MTA2
MTAP
MTBP
MTCP1
MTERF1
MTF1
MTHFD1
MTHFD2
MTHFR
MTHFS
MTIF2
MTM1
MTMR1
MTMR12
MTMR2
MTMR3
MTMR4
MTMR6
MTMR7
MTMR9
MTNR1A
MTNR1B
MTOR
MTPN
MTR
MTRF1
MTRR
MTTP
MTX1
MUC1
MUC12
MUC16
MUC2
MUC3A
MUC3B
MUC4
MUC5AC
MUC5B
MUC6
MUC7
MUC8
MUS81
MUSK
MUTYH
MVD
MVK
MVP
MX1
MX2
MXD1
MXI1
MXRA5
MYB
MYBBP1A
MYBL1
MYBL2
MYBPC1
MYBPC2
MYBPC3
MYBPH
MYC
MYCBP
MYCL
MYCLP1
MYCN
MYCNOS
MYD88
MYDGF
MYEOV
MYF5
MYF6
MYH1
MYH10
MYH11
MYH13
MYH2
MYH3
MYH4
MYH6
MYH7
MYH8
MYH9
MYL1
MYL2
MYL3
MYL4
MYL5
MYLK
MYLK2
MYMY1
MYNN
MYO10
MYO15A
MYO18B
MYO1A
MYO1B
MYO1C
MYO1D
MYO1E
MYO1F
MYO1G
MYO3A
MYO5A
MYO5B
MYO6
MYO7A
MYO7B
MYO9A
MYO9B
MYOC
MYOCD
MYOD1
MYOF
MYOG
MYOM1
MYOM2
MYOT
MYOZ1
MYOZ2
MYP1
MYP13
MYP18
MYP2
MYP3
MYRF
MYT1
MZF1
NAA10
NAA15
NAAA
NAALADL1
NAB1
NAB2
NACA
NADSYN1
NAE1
NAGA
NAGK
NAGPA
NAGS
NAIP
NANOG
NANOS1
NANOS2
NANOS3
NANS
NAP1L1
NAP1L2
NAP1L3
NAP1L4
NAPA
NAPG
NAPSA
NARF
NARS
NASP
NAT1
NAT6
NAT8
NAT8B
NAV2
NBAS
NBDY
NBEA
NBEAP1
NBL1
NBN
NBR1
NCALD
NCAM1
NCAM2
NCAN
NCAPG
NCAPH
NCBP1
NCBP2
NCF4
NCK1
NCK2
NCKAP1
NCKAP1L
NCKIPSD
NCL
NCOA1
NCOA2
NCOA3
NCOA4
NCOA6
NCOR1
NCOR2
NCR1
NCR2
NCS1
NCSTN
NDC80
NDEL1
NDN
NDOR1
NDP
NDRG1
NDRG2
NDRG3
NDST1
NDST2
NDST3
NDUFA1
NDUFA10
NDUFA2
NDUFA3
NDUFA4
NDUFA5
NDUFA6
NDUFA7
NDUFA8
NDUFA9
NDUFAB1
NDUFAF1
NDUFB1
NDUFB10
NDUFB11
NDUFB2
NDUFB3
NDUFB4
NDUFB5
NDUFB6
NDUFB7
NDUFB8
NDUFB9
NDUFC1
NDUFC2
NDUFS1
NDUFS2
NDUFS3
NDUFS4
NDUFS5
NDUFS6
NDUFS7
NDUFS8
NDUFV1
NDUFV2
NDUFV3
NEB
NEBL
NECTIN1
NECTIN2
NECTIN3
NEDD1
NEDD4
NEDD4L
NEDD8
NEDD9
NEFH
NEFL
NEFM
NEK1
NEK2
NEK3
NEK4
NEK6
NEK7
NELFA
NELFCD
NELFE
NELL1
NELL2
NEO1
NES
NET1
NETO1
NETO2
NEU1
NEU2
NEU3
NEURL1
NEUROD1
NEUROD2
NEUROG1
NEUROG2
NEUROG3
NEXMIF
NF2
NFAT5
NFATC1
NFATC2
NFATC3
NFATC4
NFE2
NFE2L1
NFE2L2
NFE2L3
NFIA
NFIB
NFIC
NFIL3
NFIX
NFKB1
NFKB2
NFKBIA
NFKBIB
NFKBIE
NFKBIL1
NFKBIZ
NFRKB
NFS1
NFU1
NFX1
NFYA
NFYB
NFYC
NGB
NGEF
NGF
NGFR
NHCP1
NHLH1
NHLH2
NHLRC1
NHP2
NHS
NID1
NID2
NIDDM2
NIF3L1
NINJ1
NINJ2
NIPA1
NIPA2
NIPSNAP1
NIPSNAP2
NIT1
NKAP
NKD1
NKD2
NKG7
NKIRAS1
NKIRAS2
NKRF
NKS1
NKTR
NKX2-1
NKX2-2
NKX2-3
NKX2-4
NKX2-5
NKX2-8
NKX3-1
NKX3-2
NKX6-1
NKX6-2
NLGN1
NLGN2
NLGN3
NLGN4X
NLGN4Y
NLRC4
NLRP1
NLRP3
NM
NMB
NMBR
NME1
NME2
NME3
NME4
NME5
NME6
NME8
NMI
NMT1
NMT2
NMU
NMUR1
NMUR2
NNAT
NNMT
NNO1
NNT
NOD1
NOD2
NODAL
NOG
NOL3
NOL4
NOLC1
NONO
NOP10
NOP2
NOP53
NOS1
NOS1AP
NOS2
NOS2P1
NOS2P2
NOS3
NOSTRIN
NOTCH1
NOTCH2
NOTCH3
NOTCH4
NOV
NOVA1
NOVA2
NOX1
NOX3
NOX4
NOX5
NPAS1
NPAS2
NPAT
NPB
NPBWR1
NPBWR2
NPC1
NPC1L1
NPC2
NPDC1
NPEPPS
NPFF
NPFFR1
NPFFR2
NPHP1
NPHP3
NPHP4
NPHS1
NPHS2
NPIPA1
NPLOC4
NPM1
NPM2
NPM3
NPPA
NPPB
NPPC
NPR1
NPR2
NPR3
NPRL2
NPRL3
NPTX1
NPTX2
NPW
NPY
NPY1R
NPY2R
NPY4R
NPY5R
NPY6R
NQO1
NQO2
NR0B1
NR0B2
NR1D1
NR1D2
NR1H2
NR1H3
NR1H4
NR1I2
NR1I3
NR2C1
NR2C2
NR2E1
NR2E3
NR2F1
NR2F2
NR2F6
NR3C1
NR3C2
NR4A1
NR4A2
NR4A3
NR5A1
NR5A2
NR6A1
NRAP
NRAS
NRBP1
NRCAM
NRDC
NREP
NRF1
NRG1
NRG2
NRG3
NRGN
NRIP1
NRK
NRL
NRN1
NRP1
NRP2
NRTN
NRXN1
NRXN2
NRXN3
NSD1
NSD2
NSD3
NSDHL
NSF
NSFL1C
NSG1
NSMAF
NSMCE3
NSMF
NT5C
NT5C2
NT5C3A
NT5E
NT5M
NTF3
NTF4
NTHL1
NTM
NTN1
NTN3
NTRK1
NTRK2
NTRK3
NTS
NTSR1
NTSR2
NUAK1
NUAK2
NUB1
NUBP1
NUCB1
NUCB2
NUDCD1
NUDT1
NUDT10
NUDT11
NUDT2
NUDT21
NUDT6
NUDT9
NUFIP1
NUMA1
NUMB
NUMBL
NUP107
NUP133
NUP153
NUP155
NUP160
NUP210
NUP214
NUP35
NUP43
NUP50
NUP54
NUP58
NUP62
NUP85
NUP88
NUP98
NUTF2
NVL
NXF1
NXF2
NXF3
NXF4
NXF5
NXPH1
NXPH2
NXPH3
NXPH4
NXT1
NXT2
NYS2
NYS4
NYX
OAS1
OAS2
OAS3
OASL
OAZ1
OAZ2
OAZ3
OBP2A
OBP2B
OC90
OCLM
OCLN
OCM
OCRL
ODC1
ODF1
ODF2
OFC1
OFC2
OFC3
OFD1
OGFR
OGG1
OGN
OGT
OIP5
OLFM1
OLFM3
OLIG1
OLIG2
OLR1
OMG
OMP
ONECUT1
ONECUT2
OPA1
OPA2
OPA3
OPA4
OPA6
OPCML
OPEM
OPHN1
OPN1LW
OPN1MW
OPN3
OPN4
OPRD1
OPRK1
OPRL1
OPRM1
OPTC
OPTN
OR1D2
OR1F1
OR2H2
ORAOV1
ORC1
ORC2
ORC3
ORC4
ORC5
ORC6
ORM1
ORM2
OSBP
OSBP2
OSBPL10
OSBPL11
OSBPL1A
OSBPL2
OSBPL3
OSBPL5
OSBPL6
OSBPL7
OSBPL8
OSBPL9
OSCAR
OSGIN1
OSGIN2
OSM
OSMR
OSTM1
OTC
OTOA
OTOF
OTOG
OTOP1
OTOP2
OTOP3
OTOR
OTOS
OTP
OTSC1
OTSC2
OTSC3
OTUD5
OTUD6A
OTX1
OTX2
OVCA2
OVGP1
OVOL1
OXA1L
OXCT1
OXGR1
OXR1
OXSR1
OXT
OXTR
P2RX1
P2RX2
P2RX3
P2RX4
P2RX5
P2RX6
P2RX7
P2RY1
P2RY10
P2RY11
P2RY12
P2RY13
P2RY2
P2RY4
P2RY6
P2RY8
P4HA1
P4HA2
P4HB
PA2G4
PABPC1
PABPC3
PABPC4
PABPC5
PABPN1
PACS1
PACSIN1
PACSIN2
PACSIN3
PADI1
PADI2
PADI3
PADI4
PAEP
PAFAH1B1
PAFAH1B2
PAFAH1B3
PAFAH2
PAG1
PAGE1
PAGE2
PAGE3
PAGE4
PAGE5
PAICS
PAIP1
PAIP2
PAK1
PAK1IP1
PAK2
PAK3
PAK4
PAK5
PAK6
PALLD
PALM
PAM
PANK1
PANK2
PANK3
PANK4
PAPD5
PAPD7
PAPOLA
PAPOLB
PAPPA
PAPSS1
PAPSS2
PAQR5
PAQR7
PAQR8
PARD3
PARD6A
PARG
PARK10
PARK12
PARK3
PARK7
PARL
PARN
PARP1
PARP2
PARP3
PARP4
PART1
PARVA
PARVB
PARVG
PASD1
PASK
PATE1
PATJ
PATZ1
PAWR
PAX1
PAX2
PAX3
PAX4
PAX5
PAX6
PAX7
PAX8
PAX9
PAXIP1
PBCRA1
PBOV1
PBRM1
PBX1
PBX2
PBX3
PBX4
PCA3
PCAP
PCBD1
PCBP1
PCBP2
PCCA
PCCB
PCDH1
PCDH10
PCDH11X
PCDH11Y
PCDH12
PCDH15
PCDH18
PCDH19
PCDH7
PCDH8
PCDH9
PCDHA1
PCDHA10
PCDHA11
PCDHA12
PCDHA13
PCDHA2
PCDHA3
PCDHA4
PCDHA5
PCDHA6
PCDHA7
PCDHA8
PCDHA9
PCDHAC1
PCDHAC2
PCDHB1
PCDHB10
PCDHB11
PCDHB12
PCDHB13
PCDHB14
PCDHB15
PCDHB16
PCDHB2
PCDHB3
PCDHB4
PCDHB5
PCDHB6
PCDHB7
PCDHB8
PCDHB9
PCDHGA1
PCDHGA10
PCDHGA11
PCDHGA12
PCDHGA2
PCDHGA3
PCDHGA4
PCDHGA5
PCDHGA6
PCDHGA7
PCDHGA8
PCDHGA9
PCDHGB1
PCDHGB2
PCDHGB3
PCDHGB4
PCDHGB5
PCDHGB6
PCDHGB7
PCDHGC3
PCDHGC4
PCDHGC5
PCGEM1
PCGF2
PCGF6
PCLO
PCM1
PCMT1
PCNA
PCNT
PCOLCE
PCOLCE2
PCOS1
PCP4
PCSK1
PCSK1N
PCSK2
PCSK4
PCSK5
PCSK6
PCSK7
PCSK9
PCTP
PCYT1A
PCYT1B
PCYT2
PDAP1
PDB4
PDC
PDCD1
PDCD1LG2
PDCD2
PDCD5
PDCD6
PDCD6IP
PDCD7
PDCL
PDE11A
PDE1A
PDE1B
PDE1C
PDE2A
PDE3A
PDE3B
PDE4A
PDE4B
PDE4C
PDE4D
PDE4DIP
PDE5A
PDE6A
PDE6B
PDE6C
PDE6D
PDE6G
PDE6H
PDE7A
PDE7B
PDE8A
PDE8B
PDE9A
PDGFA
PDGFB
PDGFRA
PDGFRB
PDGFRL
PDHA1
PDHA2
PDHB
PDIA2
PDIA3
PDK1
PDK2
PDK3
PDK4
PDLIM1
PDLIM3
PDLIM4
PDLIM5
PDLIM7
PDP1
PDPK1
PDS5B
PDSS1
PDX1
PDXK
PDYN
PDZD11
PDZD3
PDZD4
PDZK1
PDZK1IP1
PEA15
PEBP1
PECAM1
PECR
PEE1
PEG3
PELO
PEMT
PENK
PEPB
PEPC
PEPE
PER1
PER2
PER3
PES1
PEX1
PEX10
PEX11A
PEX11B
PEX11G
PEX12
PEX13
PEX14
PEX16
PEX19
PEX2
PEX3
PEX5
PEX6
PEX7
PF4
PF4V1
PFAS
PFDN1
PFDN4
PFDN5
PFDN6
PFKFB1
PFKFB2
PFKFB3
PFKFB4
PFKL
PFKP
PFN1
PFN2
PGA4
PGA5
PGAM1
PGAM4
PGC
PGD
PGF
PGGT1B
PGK1
PGK2
PGLS
PGLYRP1
PGLYRP2
PGLYRP3
PGLYRP4
PGM1
PGM2
PGM3
PGM5
PGP
PGR
PGRMC1
PGRMC2
PHAX
PHB
PHC1
PHC2
PHEX
PHF1
PHF11
PHF2
PHF21A
PHF3
PHF6
PHF8
PHGDH
PHKA1
PHKA2
PHKB
PHKG1
PHKG2
PHLDA1
PHLDA2
PHLDA3
PHOX2A
PHOX2B
PHTF1
PHYH
PI15
PI3
PI4KA
PI4KB
PIAS1
PIAS2
PIAS3
PIAS4
PIBF1
PICALM
PICK1
PIDD1
PIGA
PIGB
PIGC
PIGF
PIGH
PIGK
PIGL
PIGN
PIGP
PIGQ
PIGR
PIH1D3
PIK3AP1
PIK3C2A
PIK3C2B
PIK3C3
PIK3CA
PIK3CB
PIK3CD
PIK3CG
PIK3R1
PIK3R2
PIK3R3
PIK3R4
PILRA
PILRB
PIM1
PIM2
PIN1
PIN1P1
PIN4
PINK1
PINX1
PIP
PIP4K2A
PIP4K2B
PIP5K1A
PIP5K1B
PIP5K1C
PIR
PITPNA
PITPNB
PITPNC1
PITX1
PITX2
PITX3
PIWIL1
PJA1
PKD1
PKD1L2
PKD1L3
PKD2
PKD2L1
PKD2L2
PKDREJ
PKHD1
PKHD1L1
PKIA
PKIB
PKIG
PKM
PKMYT1
PKN1
PKN2
PKNOX1
PKP1
PKP2
PKP3
PKP4
PLA1A
PLA2G10
PLA2G1B
PLA2G2A
PLA2G2D
PLA2G4A
PLA2G4B
PLA2G4C
PLA2G5
PLA2G6
PLA2G7
PLA2R1
PLAA
PLAC1
PLAC8
PLAG1
PLAGL1
PLAGL2
PLAT
PLAU
PLAUR
PLCB1
PLCB2
PLCB3
PLCB4
PLCD1
PLCD4
PLCG1
PLCG2
PLCL1
PLCXD1
PLCZ1
PLD1
PLD2
PLEC
PLEK
PLEK2
PLEKHA1
PLEKHA2
PLEKHA3
PLEKHA4
PLEKHA5
PLEKHA6
PLEKHB1
PLEKHO1
PLG
PLGLB1
PLIN1
PLIN2
PLIN3
PLK1
PLK2
PLK3
PLK4
PLLP
PLN
PLOD1
PLOD2
PLOD3
PLP1
PLP2
PLPBP
PLPP1
PLPP2
PLPP3
PLPPR4
PLRG1
PLS1
PLS3
PLSCR1
PLSCR2
PLSCR3
PLSCR4
PLTP
PLVAP
PLXDC1
PLXDC2
PLXNA1
PLXNA2
PLXNA3
PLXNA4
PLXNB1
PLXNB2
PLXNB3
PLXNC1
PLXND1
PMAIP1
PMCH
PMCHL1
PMCHL2
PMEL
PMEPA1
PML
PMM1
PMM2
PMP2
PMP22
PMPCB
PMS1
PMS2
PMS2P1
PMVK
PNCK
PNKP
PNLIP
PNLIPRP1
PNLIPRP2
PNMA1
PNMA2
PNMA3
PNMA5
PNMA6A
PNMT
PNN
PNOC
PNP
PNPLA4
PNPLA6
PNPO
PNRC1
PODXL
POF1B
POFUT1
POLA1
POLB
POLD1
POLD2
POLE
POLE2
POLE3
POLE4
POLG
POLG2
POLH
POLI
POLK
POLL
POLM
POLQ
POLR1B
POLR2A
POLR2B
POLR2C
POLR2D
POLR2E
POLR2F
POLR2G
POLR2H
POLR2I
POLR2J
POLR2K
POLR2L
POLR2M
POLR3D
POLR3K
POLRMT
POMC
POMGNT1
POMT1
POMT2
POMZP3
PON1
PON2
PON3
POP1
POP4
POP7
POPDC2
POPDC3
POR
PORCN
POT1
POTED
POU1F1
POU2AF1
POU2F1
POU2F2
POU2F3
POU3F1
POU3F2
POU3F3
POU3F4
POU4F1
POU4F2
POU4F3
POU5F1
PPA1
PPAN
PPARA
PPARD
PPARG
PPARGC1A
PPAT
PPBP
PPBPP1
PPEF1
PPEF2
PPFIA2
PPFIA3
PPFIA4
PPFIBP1
PPFIBP2
PPHLN1
PPIA
PPIB
PPIC
PPID
PPIE
PPIF
PPIG
PPIH
PPIL1
PPIL2
PPIL4
PPL
PPM1A
PPM1B
PPM1D
PPM1G
PPOX
PPP1CA
PPP1CB
PPP1CC
PPP1R10
PPP1R11
PPP1R12A
PPP1R12B
PPP1R13B
PPP1R13L
PPP1R14A
PPP1R14B
PPP1R17
PPP1R1B
PPP1R2
PPP1R3A
PPP1R3C
PPP1R3D
PPP1R7
PPP1R8
PPP1R9A
PPP1R9B
PPP2CA
PPP2CB
PPP2R1A
PPP2R1B
PPP2R2A
PPP2R2B
PPP2R2C
PPP2R3A
PPP2R3B
PPP2R5A
PPP2R5B
PPP2R5C
PPP2R5D
PPP2R5E
PPP3CA
PPP3CB
PPP3CC
PPP3R1
PPP4C
PPP4R1
PPP5C
PPT1
PPT2
PPY
PPY2P
PQBP1
PRAF2
PRAM1
PRAME
PRB1
PRB2
PRB3
PRB4
PRC1
PRCC
PRCP
PRDM1
PRDM16
PRDM2
PRDM4
PRDX1
PRDX2
PRDX3
PRDX4
PRDX5
PRDX6
PREB
PRELID1
PRELP
PREP
PREX1
PRF1
PRG2
PRG3
PRG4
PRH1
PRH2
PRICKLE3
PRIM1
PRIM2
PRKAA1
PRKAA2
PRKAB1
PRKAB2
PRKACA
PRKACB
PRKACG
PRKAG1
PRKAG2
PRKAG3
PRKAR1A
PRKAR1B
PRKAR2A
PRKAR2B
PRKCA
PRKCB
PRKCD
PRKCE
PRKCG
PRKCH
PRKCI
PRKCQ
PRKCSH
PRKCZ
PRKD1
PRKD2
PRKD3
PRKDC
PRKG1
PRKG2
PRKN
PRKRA
PRKX
PRKY
PRL
PRLH
PRLHR
PRLR
PRM1
PRM2
PRMT1
PRMT2
PRMT3
PRMT5
PRMT6
PRND
PRNP
PROCR
PRODH
PROK1
PROK2
PROKR1
PROKR2
PROM1
PROP1
PROS1
PROX1
PROZ
PRPF18
PRPF19
PRPF3
PRPF31
PRPF4
PRPF4B
PRPF8
PRPH
PRPH2
PRPS1
PRPS2
PRPSAP1
PRPSAP2
PRR4
PRRC2A
PRRG1
PRRG2
PRRG3
PRRX1
PRRX2
PRS
PRSS1
PRSS12
PRSS16
PRSS2
PRSS21
PRSS27
PRSS50
PRSS8
PRTN3
PRX
PRY
PRY2
PSAP
PSCA
PSD
PSEN1
PSEN2
PSENEN
PSG1
PSG10P
PSG11
PSG2
PSG3
PSG4
PSG5
PSG6
PSG7
PSG8
PSG9
PSIP1
PSKH1
PSMA1
PSMA2
PSMA3
PSMA4
PSMA5
PSMA6
PSMA7
PSMB1
PSMB10
PSMB2
PSMB3
PSMB4
PSMB5
PSMB6
PSMB7
PSMB8
PSMB9
PSMC1
PSMC2
PSMC3
PSMC4
PSMC5
PSMC6
PSMD10
PSMD11
PSMD12
PSMD13
PSMD14
PSMD2
PSMD4
PSMD5
PSMD7
PSMD9
PSME1
PSME2
PSME3
PSME4
PSMG1
PSORS3
PSORS4
PSORS5
PSORS6
PSORS7
PSORS9
PSPH
PSPHP1
PSPN
PSTPIP1
PTAFR
PTBP1
PTBP3
PTCH1
PTCH2
PTCHD1
PTCRA
PTEN
PTER
PTF1A
PTGDR
PTGDR2
PTGDS
PTGER1
PTGER2
PTGER3
PTGER4
PTGES
PTGES2
PTGES3
PTGFR
PTGFRN
PTGIR
PTGIS
PTGR1
PTGS1
PTGS2
PTH
PTH1R
PTH2R
PTHLH
PTK2
PTK2B
PTK6
PTK7
PTLAH
PTMA
PTMS
PTN
PTOS1
PTP4A1
PTP4A2
PTP4A3
PTPA
PTPN1
PTPN11
PTPN12
PTPN13
PTPN14
PTPN18
PTPN2
PTPN21
PTPN22
PTPN23
PTPN3
PTPN4
PTPN5
PTPN6
PTPN7
PTPN9
PTPRA
PTPRB
PTPRC
PTPRCAP
PTPRD
PTPRE
PTPRF
PTPRG
PTPRH
PTPRJ
PTPRK
PTPRM
PTPRN
PTPRN2
PTPRO
PTPRQ
PTPRR
PTPRS
PTPRU
PTPRZ1
PTPRZ2
PTTG1
PTTG1IP
PTTG2
PTX3
PUDP
PUF60
PUM1
PUM2
PURA
PUS1
PVALB
PVR
PVT1
PWAR1
PWAR5
PWP2
PXDN
PXN
PYCARD
PYCR1
PYGB
PYGO1
PYGO2
PYY
PYY2
PZP
QARS
QPCT
QPRT
QRFPR
QSOX1
RAB11A
RAB11B
RAB11FIP5
RAB13
RAB17
RAB18
RAB1A
RAB23
RAB26
RAB27A
RAB27B
RAB29
RAB2A
RAB2B
RAB30
RAB31
RAB33A
RAB33B
RAB35
RAB36
RAB38
RAB39B
RAB3A
RAB3B
RAB3D
RAB3GAP1
RAB40AL
RAB4A
RAB5A
RAB5B
RAB5C
RAB6A
RAB7A
RAB8A
RAB9A
RAB9B
RABAC1
RABEP1
RABEPK
RABGGTA
RABGGTB
RABIF
RABL2A
RABL2B
RAC1
RAC2
RAC3
RACGAP1
RACK1
RAD1
RAD17
RAD18
RAD21
RAD23A
RAD23B
RAD50
RAD51
RAD51AP1
RAD51B
RAD51C
RAD51D
RAD52
RAD54B
RAD54L
RAD9A
RAE1
RAF1
RAG1
RAG2
RAI1
RAI14
RAI2
RALA
RALB
RALBP1
RALGDS
RAMP1
RAMP2
RAMP3
RAN
RANBP1
RANBP17
RANBP2
RANBP3
RANBP9
RANGAP1
RANGRF
RAP1A
RAP1B
RAP1GAP
RAP1GDS1
RAP2A
RAP2B
RAPGEF1
RAPGEF3
RAPGEF4
RAPSN
RARA
RARB
RARG
RARRES1
RARRES2
RARRES3
RARS
RASA1
RASA2
RASA3
RASA4
RASAL1
RASAL2
RASD1
RASGRF1
RASGRF2
RASGRP1
RASGRP2
RASGRP4
RASL10A
RASSF1
RASSF3
RASSF5
RASSF7
RASSF8
RAX
RB1CC1
RBAK
RBBP4
RBBP5
RBBP6
RBBP7
RBBP8
RBBP9
RBFOX1
RBL1
RBL2
RBM10
RBM12
RBM15
RBM17
RBM3
RBM39
RBM4
RBM5
RBM6
RBM8A
RBMS1
RBMS2
RBMS3
RBMX
RBMXL2
RBMY1A1
RBP1
RBP2
RBP3
RBP4
RBPJ
RBPMS
RBX1
RCAN1
RCAN2
RCAN3
RCBTB1
RCBTB2
RCC1
RCD1
RCE1
RCHY1
RCN1
RCN2
RCOR1
RCVRN
RD3
RDH10
RDH11
RDH5
RDX
REC8
RECK
RECQL
RECQL4
RECQL5
REEP5
REG1A
REG1B
REG3A
REL
RELA
RELB
RELN
REN
RENBP
REPS2
RERE
REST
RET
RETN
RETNLB
REV1
REV3L
REXO2
REXO4
RFC1
RFC2
RFC3
RFC4
RFC5
RFNG
RFPL1
RFPL1S
RFPL2
RFPL3
RFPL3S
RFX1
RFX2
RFX3
RFX4
RFX5
RFXANK
RFXAP
RGL1
RGL2
RGMA
RGN
RGPD8
RGR
RGS1
RGS10
RGS11
RGS12
RGS13
RGS14
RGS16
RGS17
RGS18
RGS19
RGS2
RGS20
RGS3
RGS4
RGS5
RGS6
RGS7
RGS8
RGS9
RGS9BP
RHAG
RHBDL1
RHBG
RHCE
RHCG
RHD
RHEB
RHO
RHOA
RHOB
RHOBTB1
RHOBTB2
RHOBTB3
RHOC
RHOD
RHOG
RHOH
RHOJ
RHOQ
RHOU
RHOXF1
RHOXF1P1
RHOXF2
RHPN1
RIDA
RIEG2
RILP
RIMS1
RIMS2
RIN1
RING1
RIOK3
RIPK1
RIPK2
RIPK3
RIPK4
RIPPLY1
RLBP1
RLF
RLIM
RLN1
RLN2
RLN3
RMD1
RMRP
RMST
RN5S1@
RN7SK
RNASE1
RNASE2
RNASE3
RNASE4
RNASE6
RNASEH1
RNASEH2A
RNASEL
RND2
RND3
RNF103
RNF111
RNF112
RNF113A
RNF128
RNF139
RNF14
RNF17
RNF19A
RNF20
RNF217-AS1
RNF26
RNF34
RNF39
RNF4
RNF40
RNF5
RNF6
RNF7
RNGTT
RNH1
RNMT
RNPEP
RNPEPL1
RNPS1
RNR1
RNR2
RNR3
RNR4
RNR5
RNU1-4
RNU2-1
RNU4ATAC
RNU5A-1
RNU6-1
RNU6ATAC
RNY1
RNY3
RNY4
RNY5
ROBO1
ROBO2
ROBO4
ROCK1
ROCK2
ROM1
ROR1
ROR2
RORA
RORB
RORC
ROS1
RP1
RP2
RP22
RP24
RP34
RP6
RP9
RPA1
RPA2
RPA3
RPA4
RPE
RPE65
RPGR
RPGRIP1
RPH3AL
RPIA
RPL10
RPL11
RPL12
RPL13
RPL15
RPL17
RPL18
RPL18A
RPL19
RPL21
RPL22
RPL23
RPL23A
RPL24
RPL26
RPL27
RPL27A
RPL28
RPL29
RPL3
RPL30
RPL35A
RPL36A
RPL36AL
RPL37
RPL38
RPL39
RPL39L
RPL4
RPL5
RPL6
RPL7
RPL7A
RPL8
RPL9
RPLP0
RPLP1
RPLP2
RPN1
RPN2
RPP14
RPP30
RPP38
RPP40
RPS10
RPS11
RPS12
RPS13
RPS14
RPS15
RPS15A
RPS16
RPS17
RPS18
RPS19
RPS2
RPS20
RPS20P3
RPS20P4
RPS21
RPS23
RPS24
RPS25
RPS26
RPS27
RPS27A
RPS28
RPS29
RPS3
RPS3A
RPS4X
RPS4Y1
RPS4Y2
RPS5
RPS6
RPS6KA1
RPS6KA2
RPS6KA3
RPS6KA4
RPS6KA5
RPS6KA6
RPS7
RPS8
RPS9
RPSA
RPTOR
RRAD
RRAGB
RRAGC
RRAGD
RRAS
RRAS2
RRBP1
RREB1
RRH
RRM1
RRM2
RRM2B
RRN3
RS1
RSAD2
RSC1A1
RSPH14
RSPH6A
RSU1
RTKN
RTL8C
RTL9
RTN1
RTN2
RTN3
RTN4
RTN4R
RTP3
RUNDC3A
RUNX1
RUNX1T1
RUNX2
RUNX3
RUVBL1
RUVBL2
RXFP1
RXFP2
RXRA
RXRB
RXRG
RXYLT1
RYBP
RYK
RYR1
RYR2
RYR3
S100A1
S100A10
S100A11
S100A12
S100A13
S100A14
S100A2
S100A3
S100A4
S100A5
S100A6
S100A7
S100A8
S100A9
S100B
S100G
S100P
S1PR1
S1PR2
S1PR3
S1PR4
S1PR5
SAA1
SAA2
SAA4
SACM1L
SACS
SAFB
SAFB2
SAG
SAGE1
SAI1
SALL1
SALL2
SALL3
SALL4
SAMHD1
SAMSN1
SAP18
SAP30
SAR1A
SAR1B
SARDH
SARM1
SARS
SART1
SASH1
SASH3
SAT1
SATB1
SATB2
SAV1
SBDS
SBF1
SBF2
SC5D
SCA18
SCAF11
SCAMP1
SCAMP2
SCAMP3
SCAP
SCAR3
SCARA3
SCARB1
SCARB2
SCARF1
SCASI
SCD
SCEL
SCG2
SCG5
SCGB1A1
SCGB2A1
SCGB2A2
SCGB3A1
SCGB3A2
SCML1
SCML2
SCN10A
SCN11A
SCN1A
SCN1B
SCN2A
SCN2B
SCN3A
SCN3B
SCN4A
SCN4B
SCN5A
SCN7A
SCN8A
SCN9A
SCNM1
SCNN1A
SCNN1B
SCNN1D
SCNN1G
SCO1
SCO2
SCP2
SCRG1
SCRIB
SCRT1
SCT
SCTR
SCYL1
SCYL3
SCZD1
SCZD10
SCZD2
SCZD3
SCZD6
SCZD7
SCZD8
SDC1
SDC2
SDC3
SDC4
SDCBP
SDF2
SDF2L1
SDHA
SDHB
SDHC
SDHD
SDK1
SDK2
SDS
SEA
SEC13
SEC14L1
SEC14L2
SEC22B
SEC22C
SEC24A
SEC24B
SEC24C
SEC24D
SEC62
SECISBP2
SECTM1
SEL1L
SELE
SELENBP1
SELENOF
SELENOH
SELENOI
SELENOK
SELENON
SELENOO
SELENOP
SELENOS
SELENOT
SELENOV
SELENOW
SELL
SELP
SELPLG
SEM1
SEMA3A
SEMA3B
SEMA3C
SEMA3E
SEMA3F
SEMA4A
SEMA4C
SEMA4D
SEMA4F
SEMA6A
SEMA7A
SEMG1
SEMG2
SENP2
SENP6
SEPHS1
SEPHS2
SERBP1
SERF1A
SERF2
SERGEF
SERHL
SERINC3
SERPINA1
SERPINA10
SERPINA3
SERPINA4
SERPINA5
SERPINA6
SERPINA7
SERPINB1
SERPINB10
SERPINB13
SERPINB2
SERPINB3
SERPINB4
SERPINB5
SERPINB6
SERPINB7
SERPINB8
SERPINB9
SERPINC1
SERPIND1
SERPINE1
SERPINE2
SERPINF1
SERPING1
SERPINH1
SERPINI1
SERPINI2
SESN1
SESN2
SESN3
SET
SETD7
SETDB1
SETDB2
SEZ6L
SF1
SF3A1
SF3A2
SF3A3
SF3B1
SF3B2
SF3B3
SF3B4
SF3B6
SFMBT1
SFN
SFPQ
SFRP1
SFRP2
SFRP4
SFRP5
SFSWAP
SFTPA1
SFTPA2
SFTPB
SFTPC
SFTPD
SGCA
SGCB
SGCD
SGCE
SGCZ
SGK1
SGK2
SGK3
SGPL1
SGSH
SGTA
SH2B2
SH2B3
SH2D1A
SH2D2A
SH2D3A
SH2D3C
SH3BGR
SH3BGRL
SH3BP2
SH3BP4
SH3BP5
SH3GL1
SH3GL2
SH3GL3
SH3KBP1
SH3TC2
SHANK1
SHANK2
SHANK3
SHB
SHBG
SHC1
SHC1P2
SHC2
SHC3
SHFM2
SHFM5
SHH
SHISA5
SHMT1
SHMT2
SHOC2
SHOX
SHOX2
SHPK
SHPRH
SHROOM2
SHROOM3
SHROOM4
SIAH1
SIAH2
SIDT1
SIGIRR
SIGLEC1
SIGLEC10
SIGLEC11
SIGLEC12
SIGLEC5
SIGLEC6
SIGLEC7
SIGLEC8
SIGLEC9
SIGMAR1
SIK1
SIL1
SIM1
SIM2
SIN3A
SIN3B
SIPA1
SIRPA
SIRPB1
SIRPG
SIRT1
SIRT2
SIRT3
SIRT4
SIRT5
SIRT6
SIRT7
SIT1
SIVA1
SIX1
SIX2
SIX3
SIX4
SIX5
SIX6
SKAP1
SKAP2
SKI
SKIL
SKIV2L
SKP1
SKP1P2
SKP2
SLA
SLA2
SLAMF1
SLAMF6
SLAMF7
SLAMF8
SLBP
SLC10A1
SLC10A2
SLC10A3
SLC11A1
SLC11A2
SLC12A1
SLC12A2
SLC12A3
SLC12A4
SLC12A5
SLC12A6
SLC12A7
SLC13A1
SLC13A2
SLC13A3
SLC13A4
SLC13A5
SLC14A2
SLC15A1
SLC15A2
SLC16A1
SLC16A10
SLC16A2
SLC16A3
SLC16A4
SLC16A5
SLC16A6
SLC16A7
SLC17A1
SLC17A4
SLC17A5
SLC17A6
SLC17A7
SLC17A8
SLC18A1
SLC18A2
SLC18A3
SLC19A1
SLC19A2
SLC19A3
SLC1A1
SLC1A2
SLC1A3
SLC1A4
SLC1A5
SLC1A6
SLC1A7
SLC20A1
SLC20A2
SLC22A1
SLC22A10
SLC22A11
SLC22A12
SLC22A13
SLC22A14
SLC22A15
SLC22A16
SLC22A18
SLC22A18AS
SLC22A2
SLC22A3
SLC22A4
SLC22A5
SLC22A6
SLC22A7
SLC22A8
SLC22A9
SLC23A1
SLC23A2
SLC24A1
SLC25A1
SLC25A10
SLC25A11
SLC25A12
SLC25A13
SLC25A14
SLC25A15
SLC25A16
SLC25A17
SLC25A19
SLC25A2
SLC25A21
SLC25A3
SLC25A4
SLC25A43
SLC25A5
SLC25A53
SLC25A6
SLC26A2
SLC26A3
SLC26A4
SLC26A5
SLC27A1
SLC27A2
SLC27A3
SLC27A4
SLC27A5
SLC27A6
SLC28A1
SLC28A2
SLC28A3
SLC29A1
SLC29A2
SLC2A1
SLC2A10
SLC2A2
SLC2A3
SLC2A4
SLC2A5
SLC2A6
SLC2A8
SLC2A9
SLC30A3
SLC30A4
SLC30A5
SLC30A9
SLC31A1
SLC31A2
SLC33A1
SLC34A1
SLC34A2
SLC35A1
SLC35A2
SLC35A3
SLC35C1
SLC36A1
SLC36A2
SLC36A3
SLC37A1
SLC37A4
SLC38A2
SLC38A3
SLC38A4
SLC38A5
SLC39A1
SLC39A4
SLC39A7
SLC3A1
SLC3A2
SLC40A1
SLC43A1
SLC44A1
SLC44A2
SLC44A4
SLC45A1
SLC45A2
SLC45A3
SLC4A1
SLC4A10
SLC4A1AP
SLC4A2
SLC4A3
SLC4A4
SLC4A5
SLC4A7
SLC4A8
SLC52A1
SLC52A2
SLC5A1
SLC5A2
SLC5A3
SLC5A5
SLC5A6
SLC5A8
SLC6A1
SLC6A11
SLC6A12
SLC6A14
SLC6A15
SLC6A16
SLC6A2
SLC6A20
SLC6A3
SLC6A4
SLC6A5
SLC6A6
SLC6A7
SLC6A8
SLC6A9
SLC7A1
SLC7A10
SLC7A11
SLC7A2
SLC7A3
SLC7A4
SLC7A5
SLC7A6
SLC7A7
SLC7A8
SLC7A9
SLC8A1
SLC8A2
SLC8A3
SLC9A1
SLC9A2
SLC9A3
SLC9A3R1
SLC9A3R2
SLC9A4
SLC9A5
SLC9A6
SLC9A7
SLCO1A2
SLCO1B1
SLCO1B3
SLCO2A1
SLCO2B1
SLEB3
SLEH1
SLEN1
SLEN2
SLEN3
SLIT1
SLIT2
SLIT3
SLITRK2
SLITRK4
SLMAP
SLN
SLPI
SLU7
SLURP1
SMAD1
SMAD2
SMAD3
SMAD4
SMAD5
SMAD6
SMAD7
SMAD9
SMARCA1
SMARCA2
SMARCA4
SMARCA5
SMARCAL1
SMARCB1
SMARCC1
SMARCC2
SMARCD1
SMARCD2
SMARCD3
SMARCE1
SMC1A
SMC2
SMC3
SMC4
SMCP
SMG1
SMIM3
SMN1
SMN2
SMNDC1
SMO
SMOC2
SMPD1
SMPD2
SMPD3
SMPX
SMS
SMTN
SMUG1
SMURF1
SMURF2
SMYD1
SNAI1
SNAI2
SNAP23
SNAP25
SNAP29
SNAP91
SNAPC1
SNAPC2
SNAPC3
SNAPC4
SNAPC5
SNAPIN
SNCA
SNCAIP
SNCB
SNCG
SND1
SNHG1
SNHG3
SNIP1
SNN
SNORA11
SNORA62
SNORA63
SNORA73A
SNORA73B
SNORD116-1
SNORD15A
SNORD20
SNORD21
SNORD22
SNORD25
SNORD26
SNORD27
SNORD28
SNORD29
SNORD30
SNORD31
SNORD3A
SNORD73A
SNPH
SNRNP200
SNRNP40
SNRNP70
SNRPA
SNRPA1
SNRPB
SNRPB2
SNRPC
SNRPD1
SNRPD2
SNRPD3
SNRPE
SNRPF
SNRPG
SNRPN
SNTA1
SNTB1
SNTB2
SNU13
SNUPN
SNW1
SNX1
SNX12
SNX13
SNX15
SNX17
SNX2
SNX3
SNX4
SNX5
SNX6
SNX9
SOAT1
SOAT2
SOCS1
SOCS2
SOCS3
SOCS5
SOCS6
SOD1
SOD2
SOD3
SON
SORBS1
SORCS1
SORCS2
SORCS3
SORD
SORL1
SORT1
SOS1
SOS2
SOST
SOX1
SOX10
SOX11
SOX12
SOX13
SOX14
SOX15
SOX18
SOX2
SOX21
SOX3
SOX30
SOX4
SOX5
SOX6
SOX8
SOX9
SP1
SP100
SP110
SP2
SP3
SP4
SP7
SP8
SPACA5
SPAG1
SPAG11B
SPAG4
SPAG6
SPAG8
SPAG9
SPAM1
SPANXA1
SPANXA2
SPANXB1
SPANXC
SPANXD
SPANXN1
SPANXN2
SPANXN3
SPANXN4
SPANXN5
SPARC
SPARCL1
SPART
SPAST
SPATA2
SPATA9
SPDEF
SPG14
SPG16
SPG19
SPG21
SPG24
SPG25
SPG34
SPG7
SPHK1
SPHK2
SPI1
SPIB
SPIN2A
SPIN2B
SPINK1
SPINK2
SPINK5
SPINT1
SPINT2
SPN
SPO11
SPOCK1
SPOCK2
SPOCK3
SPON1
SPON2
SPOP
SPP1
SPP2
SPPL2A
SPPL2B
SPPL2C
SPPL3
SPR
SPRR1A
SPRR1B
SPRR2A
SPRR2B
SPRR3
SPRY1
SPRY2
SPRY3
SPRY4
SPRYD7
SPTA1
SPTAN1
SPTB
SPTBN1
SPTBN2
SPTBN4
SPTBN5
SPTLC1
SPTLC2
SQLE
SQSTM1
SRA1
SRC
SRD5A1
SRD5A2
SREBF1
SREBF2
SRF
SRGAP1
SRGAP2
SRGAP3
SRGN
SRI
SRL
SRM
SRP14
SRP19
SRP54
SRP68
SRP72
SRP9
SRPK1
SRPK2
SRPK3
SRPRA
SRPX
SRPX2
SRR
SRRD
SRRM1
SRRM2
SRSF1
SRSF10
SRSF11
SRSF2
SRSF3
SRSF4
SRSF5
SRSF6
SRSF7
SRSF8
SRSF9
SRY
SS18
SS18L1
SS18L2
SSB
SSBP1
SSBP2
SSBP3
SSBP4
SSC4D
SSFA2
SSH1
SSH2
SSH3
SSPN
SSR1
SSR2
SSR3
SSR4
SSRP1
SSSCA1
SST
SSTR1
SSTR2
SSTR3
SSTR4
SSTR5
SSX1
SSX2
SSX3
SSX4
SSX5
SSX6
SSX7
SSX8
SSX9
ST11
ST13
ST14
ST2
ST3
ST3GAL1
ST3GAL2
ST3GAL3
ST3GAL4
ST3GAL5
ST3GAL6
ST5
ST6GAL1
ST6GALNAC4
ST7
ST8SIA1
ST8SIA2
ST8SIA4
ST8SIA5
STAC
STAG1
STAG2
STAM
STAM2
STAMBP
STAP1
STAP2
STAR
STARD3
STARD4
STARD5
STARD6
STARD8
STAT1
STAT2
STAT3
STAT4
STAT5A
STAT5B
STAT6
STATH
STAU1
STAU2
STBD1
STC1
STC2
STEAP1
STEAP2
STH
STIL
STIM1
STIP1
STK10
STK11
STK11IP
STK16
STK17A
STK17B
STK19
STK24
STK25
STK26
STK3
STK31
STK33
STK36
STK38
STK39
STK4
STMN1
STMN2
STOM
STOML1
STOML2
STOML3
STON1
STRADB
STRAP
STRC
STS
STT3A
STUB1
STX10
STX11
STX12
STX16
STX17
STX18
STX1A
STX1B
STX2
STX3
STX4
STX5
STX6
STX7
STX8
STXBP1
STXBP2
STXBP5
STXBP6
SUB1
SUCLA2
SUCLG2
SUCNR1
SUDS3
SUFU
SUGP1
SUGP2
SUGT1
SULT1A1
SULT1A2
SULT1A3
SULT1C2
SULT1E1
SULT2A1
SULT2B1
SUMF1
SUMF2
SUMO1
SUMO2
SUMO3
SUN1
SUOX
SUPT16H
SUPT3H
SUPT4H1
SUPT5H
SUPT6H
SUPV3L1
SURF1
SURF2
SURF4
SURF6
SUV39H1
SUV39H2
SUZ12
SV2A
SV2B
SVIL
SWAP70
SYCP1
SYCP2
SYCP3
SYF2
SYK
SYMPK
SYN1
SYN2
SYN3
SYNGAP1
SYNGR1
SYNGR2
SYNGR3
SYNJ1
SYNM
SYNPO
SYNRG
SYP
SYT1
SYT12
SYT13
SYT15
SYT2
SYT3
SYT4
SYT5
SYT6
SYT7
SYT8
SYTL1
SYTL4
SYVN1
TAAR2
TAAR5
TAAR8
TAAR9
TAB1
TAB2
TAB3
TAC1
TAC3
TAC4
TACC1
TACC2
TACC3
TACR1
TACR2
TACR3
TACSTD2
TADA2A
TADA3
TAF1
TAF10
TAF11
TAF12
TAF13
TAF15
TAF1A
TAF1B
TAF1C
TAF1L
TAF2
TAF3
TAF4
TAF4B
TAF5
TAF6
TAF6L
TAF7
TAF7L
TAF9
TAF9B
TAGLN
TAGLN2
TAGLN3
TAL1
TAL2
TALDO1
TANK
TAP1
TAP2
TAPBP
TAPBPL
TAPVR1
TARBP1
TARBP2
TARDBP
TARS
TAS1R1
TAS1R2
TAS1R3
TAS2R1
TAS2R10
TAS2R13
TAS2R14
TAS2R16
TAS2R3
TAS2R38
TAS2R4
TAS2R5
TAS2R7
TAS2R8
TAS2R9
TASP1
TAX1BP1
TAZ
TBC1D25
TBC1D3
TBCB
TBCC
TBCD
TBCE
TBK1
TBL1X
TBL1Y
TBL2
TBL3
TBP
TBPL1
TBR1
TBX1
TBX10
TBX15
TBX18
TBX19
TBX2
TBX20
TBX21
TBX22
TBX3
TBX4
TBX5
TBX6
TBXA2R
TBXAS1
TBXT
TCAP
TCEA1
TCEA2
TCEA3
TCEAL1
TCEAL7
TCERG1
TCF12
TCF15
TCF19
TCF20
TCF21
TCF3
TCF4
TCF7
TCF7L1
TCF7L2
TCFL5
TCHH
TCIM
TCIRG1
TCL1A
TCL1B
TCL4
TCL6
TCN1
TCOF1
TCP1
TCP10
TCP11
TCTA
TCTE1
TCTE3
TDG
TDGF1
TDO2
TDP1
TDP2
TDRD1
TEAD1
TEAD2
TEAD3
TEAD4
TEC
TECTA
TECTB
TEF
TEK
TELAB1
TENM1
TEP1
TERC
TERF1
TERF2
TERF2IP
TERT
TES
TESK1
TESK2
TESMIN
TET1
TEX11
TEX12
TEX13A
TEX13B
TEX14
TEX15
TEX28
TF
TFAM
TFAP2A
TFAP2B
TFAP2C
TFAP4
TFB1M
TFB2M
TFCP2
TFDP1
TFDP2
TFDP3
TFE3
TFEB
TFEC
TFF1
TFF2
TFF3
TFG
TFPI
TFPI2
TFR2
TFRC
TG
TGCT1
TGFA
TGFB1
TGFB1I1
TGFB2
TGFB3
TGFBI
TGFBR1
TGFBR2
TGFBR3
TGFBRAP1
TGIF1
TGIF2
TGIF2LX
TGIF2LY
TGM1
TGM2
TGM3
TGM4
TGM5
TGM7
TGOLN2
TGS1
TH
THAP12
THAS
THBD
THBS1
THBS2
THBS3
THBS4
THEM4
THOC1
THOC2
THOC3
THOP1
THPO
THRA
THRAP3
THRB
THRSP
THY1
TIA1
TIAL1
TIAM1
TIAM2
TICAM1
TICAM2
TIE1
TIMELESS
TIMM10
TIMM10B
TIMM13
TIMM17A
TIMM17B
TIMM22
TIMM23
TIMM44
TIMM50
TIMM8A
TIMM8B
TIMM9
TIMP1
TIMP2
TIMP3
TIMP4
TINAG
TINF2
TIRAP
TJP1
TJP2
TK1
TK2
TKCR
TKT
TKTL1
TLE1
TLE2
TLE3
TLE4
TLL1
TLL2
TLN1
TLN2
TLR1
TLR10
TLR2
TLR3
TLR4
TLR5
TLR6
TLR7
TLR8
TLR9
TLX1
TLX2
TLX3
TM4SF1
TM4SF4
TM4SF5
TM6SF1
TM6SF2
TM7SF2
TM7SF3
TM9SF2
TMBIM6
TMC1
TMC2
TMC6
TMC8
TMED1
TMED10
TMEFF1
TMEFF2
TMEM115
TMEM123
TMEM185A
TMEM187
TMEM2
TMEM47
TMEM50A
TMF1
TMIE
TMLHE
TMOD1
TMOD2
TMOD3
TMOD4
TMPO
TMPRSS11D
TMPRSS15
TMPRSS2
TMPRSS3
TMPRSS4
TMPRSS5
TMSB10
TMSB15A
TMSB15B
TMSB4X
TMSB4Y
TNC
TNF
TNFAIP1
TNFAIP2
TNFAIP3
TNFAIP6
TNFRSF10A
TNFRSF10B
TNFRSF10C
TNFRSF10D
TNFRSF11A
TNFRSF11B
TNFRSF12A
TNFRSF13B
TNFRSF13C
TNFRSF14
TNFRSF17
TNFRSF18
TNFRSF19
TNFRSF1A
TNFRSF1B
TNFRSF21
TNFRSF25
TNFRSF4
TNFRSF6B
TNFRSF8
TNFRSF9
TNFSF10
TNFSF11
TNFSF12
TNFSF13
TNFSF13B
TNFSF14
TNFSF15
TNFSF18
TNFSF4
TNFSF8
TNFSF9
TNIP1
TNIP3
TNK1
TNK2
TNKS
TNKS1BP1
TNKS2
TNMD
TNNC1
TNNC2
TNNI1
TNNI2
TNNI3
TNNT1
TNNT2
TNNT3
TNP1
TNP2
TNPO1
TNPO2
TNR
TNS1
TNS2
TNS3
TNXB
TOB1
TOB2
TOLLIP
TOM1
TOM1L1
TOMM20
TOMM22
TOMM40
TOMM7
TOMM70
TONSL
TOP1
TOP1MT
TOP2A
TOP2B
TOP3A
TOP3B
TOPBP1
TOR1A
TOR1B
TOR2A
TOR3A
TOX
TP53
TP53AIP1
TP53BP1
TP53BP2
TP53I3
TP53INP1
TP63
TP73
TPBG
TPD52
TPD52L1
TPD52L2
TPH1
TPH2
TPI1
TPK1
TPM1
TPM2
TPM3
TPM4
TPMT
TPO
TPP1
TPP2
TPR
TPRA1
TPSAB1
TPSB2
TPST1
TPST2
TPT1
TPTE
TPTE2
TPX2
TRA-TGC7-1
TRA2A
TRA2B
TRAC
TRADD
TRAF1
TRAF2
TRAF3
TRAF3IP1
TRAF3IP2
TRAF3IP3
TRAF4
TRAF5
TRAF6
TRAF7
TRAIP
TRAK1
TRAK2
TRAM1
TRAP1
TRAPPC10
TRAPPC2
TRAT1
TRBC1
TRDC
TRDMT1
TRDN
TRE-TTC3-1
TREH
TREM1
TREM2
TREX1
TREX2
TRGC1
TRHDE
TRHR
TRIB3
TRIM10
TRIM11
TRIM13
TRIM14
TRIM17
TRIM21
TRIM22
TRIM23
TRIM24
TRIM25
TRIM26
TRIM27
TRIM28
TRIM3
TRIM32
TRIM33
TRIM34
TRIM37
TRIM39
TRIM46
TRIM49
TRIM54
TRIM55
TRIM6
TRIM63
TRIM8
TRIM9
TRIO
TRIP10
TRIP11
TRIP12
TRIP13
TRIP4
TRIP6
TRK-TTT3-5
TRL-AAG2-3
TRL-TAG1-1
TRN-GTT2-1
TRO
TROAP
TROVE2
TRP-AGG2-5
TRP-AGG2-6
TRP-TGG3-1
TRPA1
TRPC1
TRPC3
TRPC4
TRPC5
TRPC6
TRPM1
TRPM2
TRPM4
TRPM5
TRPM6
TRPM7
TRPM8
TRPS1
TRPV1
TRPV2
TRPV3
TRPV4
TRPV5
TRPV6
TRQ-CTG1-5
TRQ-TTG1-1
TRR-TCG4-1
TRRAP
TRS-AGA2-3
TRS-TGA2-1
TRS-TGA4-1
TRT-TGT3-1
TRT-TGT6-1
TRU-TCA1-1
TRV-AAC1-4
TRX-CAT1-2
TRX-CAT2-1
TSC1
TSC2
TSC22D1
TSC22D3
TSFM
TSG101
TSGA10
TSHB
TSHR
TSIX
TSKS
TSKU
TSLP
TSN
TSNAX
TSNAXIP1
TSPAN31
TSPAN32
TSPAN4
TSPAN6
TSPAN7
TSPAN8
TSPO
TSPY1
TSPYL1
TSPYL2
TSR2
TSSC4
TSSK3
TST
TSTA3
TTC1
TTC3
TTC4
TTC8
TTF1
TTF2
TTK
TTL
TTN
TTPA
TTR
TTTY17A
TTTY3
TTTY4
TTTY5
TTTY6
TTYH1
TUB
TUBA1A
TUBA1B
TUBA3C
TUBA4A
TUBA8
TUBB
TUBB3
TUBB4A
TUBB4B
TUBD1
TUBE1
TUBG1
TUBG2
TUBGCP5
TUFM
TUFT1
TULP1
TULP2
TULP3
TUSC2
TUSC3
TWF2
TWIST1
TWIST2
TWISTNB
TWNK
TWSG1
TXK
TXLNG
TXLNGY
TXN
TXNIP
TXNL1
TXNRD1
TXNRD2
TXNRD3
TYK2
TYMP
TYMS
TYR
TYRO3
TYROBP
TYRP1
TYS
U2AF1
U2AF1L4
U2AF2
UAP1
UBA1
UBA3
UBA52
UBA7
UBAC1
UBASH3A
UBB
UBC
UBD
UBE2A
UBE2B
UBE2C
UBE2D1
UBE2D2
UBE2D3
UBE2E1
UBE2E2
UBE2E3
UBE2G1
UBE2G2
UBE2H
UBE2I
UBE2K
UBE2L1
UBE2L3
UBE2L6
UBE2M
UBE2N
UBE2V1
UBE2V2
UBE3A
UBE3B
UBE4A
UBL3
UBL4A
UBL5
UBQLN1
UBQLN2
UBQLN3
UBQLN4
UBR1
UBTF
UBXN8
UCHL1
UCHL3
UCN
UCN2
UCN3
UCP1
UCP2
UCP3
UFD1
UGCG
UGDH
UGGT1
UGGT2
UGP2
UGT1A1
UGT1A10
UGT1A3
UGT1A4
UGT1A5
UGT1A6
UGT1A7
UGT1A8
UGT1A9
UGT2A1
UGT2B10
UGT2B11
UGT2B15
UGT2B17
UGT2B28
UGT2B4
UGT2B7
UGT8
UHRF1
ULBP1
ULBP2
ULBP3
ULK1
UMOD
UNC119
UNC13B
UNC5A
UNC5B
UNC5C
UNC93A
UNC93B1
UNG
UPB1
UPF1
UPF2
UPF3A
UPF3B
UPK1B
UPP1
UPRT
UQCRB
UQCRC1
UQCRC2
UQCRFS1
URI1
UROS
USF1
USF2
USH1C
USH1E
USH1G
USO1
USP1
USP11
USP12
USP13
USP14
USP15
USP16
USP17L9P
USP18
USP2
USP21
USP25
USP26
USP27X
USP3
USP32
USP4
USP5
USP6
USP6NL
USP7
USP8
USP9X
USP9Y
UTF1
UTP14A
UTP4
UTRN
UTS2
UTS2R
UTY
UVRAG
UXT
VAC14
VAMP1
VAMP2
VAMP3
VAMP4
VAMP5
VAMP7
VAMP8
VANGL2
VAPA
VAPB
VARS
VASP
VAT1
VAV1
VAV2
VAV3
VAX1
VAX2
VBP1
VCAM1
VCAN
VCL
VCP
VCX
VCX2
VCX3A
VCX3B
VCY
VDAC1
VDAC2
VDI
VDR
VEGFA
VEGFB
VEGFC
VEGFD
VENTX
VEZF1
VGF
VGLL1
VIL1
VIM
VIP
VIPR1
VIPR2
VIS1
VLDLR
VMA21
VMD1
VN1R1
VNN1
VNN2
VNN3
VPREB1
VPREB3
VPS13A
VPS13B
VPS26A
VPS26C
VPS29
VPS35
VPS41
VPS52
VPS72
VRK1
VRK2
VSIG1
VSIG2
VSIG4
VSNL1
VSX1
VSX2
VTCN1
VTI1B
VTN
VWA5A
WARS
WARS2
WAS
WASF1
WASF2
WASF3
WASL
WBP1
WBP2
WBP4
WDHD1
WDR1
WDR11
WDR13
WDR19
WDR3
WDR4
WDR45
WDR6
WEE1
WFDC1
WFDC5
WFIKKN1
WFS1
WHRN
WIF1
WIPF1
WISP1
WISP2
WISP3
WNK1
WNK2
WNK3
WNK4
WNT1
WNT10A
WNT10B
WNT11
WNT16
WNT2
WNT2B
WNT3
WNT3A
WNT4
WNT5A
WNT5B
WNT6
WNT7A
WNT7B
WNT8A
WNT8B
WNT9A
WNT9B
WRAP73
WRB
WRN
WRNIP1
WS2B
WT1
WT1-AS
WTAP
WWOX
WWP1
WWP2
WWTR1
XACT
XAF1
XAGE1A
XAGE1B
XAGE2
XAGE3
XBP1
XCE
XCL1
XCL2
XCR1
XDH
XG
XGR
XIAP
XIST
XK
XKRX
XKRY
XM
XPNPEP1
XPNPEP2
XPO1
XPO5
XPO7
XPOT
XPR1
XRCC1
XRCC2
XRCC3
XRCC4
XRCC5
XRCC6
XRN1
XYLB
XYLT1
XYLT2
YAF2
YAP1
YARS
YBX1
YBX3
YEATS4
YES1
YIPF6
YKT6
YME1L1
YPEL1
YWHAB
YWHAE
YWHAG
YWHAH
YWHAZ
YY1
YY1AP1
YY2
ZAN
ZAP70
ZAR1
ZBED1
ZBP1
ZBTB14
ZBTB16
ZBTB17
ZBTB20
ZBTB25
ZBTB32
ZBTB33
ZBTB48
ZBTB6
ZBTB7A
ZBTB7B
ZC3H12B
ZC3HAV1
ZC4H2
ZCCHC12
ZDHHC15
ZDHHC17
ZDHHC9
ZEB1
ZEB2
ZFAND3
ZFAND5
ZFHX3
ZFHX4
ZFP3
ZFP36
ZFP36L1
ZFP37
ZFPM1
ZFPM2
ZFX
ZFY
ZFYVE1
ZFYVE9
ZHX1
ZIC1
ZIC2
ZIC3
ZKSCAN1
ZKSCAN8
ZMAT1
ZMAT3
ZMIZ1
ZMPSTE24
ZMYM2
ZMYM3
ZMYND10
ZNF10
ZNF100
ZNF101
ZNF107
ZNF112
ZNF114
ZNF117
ZNF12
ZNF121
ZNF123P
ZNF124
ZNF131
ZNF132
ZNF133
ZNF134
ZNF135
ZNF136
ZNF137P
ZNF138
ZNF14
ZNF140
ZNF141
ZNF142
ZNF143
ZNF146
ZNF148
ZNF154
ZNF155
ZNF157
ZNF16
ZNF160
ZNF165
ZNF169
ZNF174
ZNF175
ZNF177
ZNF18
ZNF180
ZNF181
ZNF182
ZNF184
ZNF185
ZNF189
ZNF19
ZNF195
ZNF2
ZNF20
ZNF200
ZNF202
ZNF205
ZNF207
ZNF208
ZNF211
ZNF212
ZNF214
ZNF215
ZNF217
ZNF219
ZNF22
ZNF224
ZNF23
ZNF234
ZNF235
ZNF236
ZNF239
ZNF24
ZNF25
ZNF253
ZNF254
ZNF256
ZNF257
ZNF26
ZNF263
ZNF264
ZNF266
ZNF267
ZNF268
ZNF271P
ZNF273
ZNF274
ZNF277
ZNF282
ZNF29P
ZNF3
ZNF32
ZNF320
ZNF331
ZNF33A
ZNF33B
ZNF34
ZNF346
ZNF35
ZNF350
ZNF354A
ZNF365
ZNF41
ZNF423
ZNF43
ZNF44
ZNF443
ZNF444
ZNF449
ZNF45
ZNF460
ZNF630
ZNF674
ZNF69
ZNF7
ZNF70
ZNF71
ZNF711
ZNF72P
ZNF73
ZNF737
ZNF74
ZNF75A
ZNF75D
ZNF76
ZNF77
ZNF79
ZNF8
ZNF80
ZNF81
ZNF83
ZNF85
ZNF90
ZNF91
ZNF92
ZNF93
ZNF98
ZNF99
ZNHIT2
ZNHIT3
ZNRD1
ZP1
ZP2
ZP3
ZPR1
ZRANB2
ZRSR2
ZRSR2P1
ZSCAN12
ZSCAN21
ZSCAN22
ZSCAN9
ZW10
ZXDA
ZXDB
ZYX
