# Supplementary material for: C3: connect separate connected components to form a succinct disease module
Source: BMC Bioinformatics. 2020 Oct 2;21:433. doi: 10.1186/s12859-020-03769-y (PMC7531168; doi:10.1186/s12859-020-03769-y)
Supplement: Supplementary file 1 — Additional file 1: Supplementary data and results. [file 12859_2020_3769_MOESM1_ESM.zip › supplementary files/C3 module of 299 diseases.xlsx]

## Sheet: Sheet1
Disease	#Disease genes	#Connected disease genes	#C3 genes	C3 genes
abnormalities, multiple	144	121	65	5076, 6497, 1114, 157285, 2140, 8727, 1000, 51657, 54212, 2073, 9392, 51329, 54850, 55534, 84838, 5108, 4222, 10498, 1627, 2719, 7477, 7083, 3692, 8687, 3856, 84260, 54778, 6251, 51205, 6720, 26525, 23648, 10672, 57062, 8600, 8738, 54462, 4237, 1285, 5644, 5775, 4168, 9950, 9820, 84466, 79036, 4301, 56647, 55603, 6605, 8815, 1634, 6441, 5825, 373509, 151230, 23326, 6648, 1472, 2688, 90488, 604, 1…
actinomycetales infections	35	21	11	3717, 6456, 71, 55093, 59349, 972, 4282, 8717, 8718, 7013, 4683
adenocarcinoma	36	32	27	80176, 29956, 6670, 57176, 5198, 7515, 1017, 55698, 7915, 5563, 256646, 3630, 84817, 10459, 6925, 4487, 4488, 7916, 3275, 7402, 1837, 5728, 10870, 186, 5291, 9368, 7223
adnexal diseases	33	21	12	26747, 7517, 197, 1081, 51465, 3225, 51053, 26060, 29984, 658, 60529, 6657
adrenal gland diseases	20	17	11	6670, 403, 51147, 6720, 6517, 10606, 6446, 65266, 9943, 5824, 1029
albuminuria	29	12	22	2187, 378708, 2188, 4140, 2920, 5340, 3481, 7018, 3855, 3500, 2318, 147, 2260, 4684, 81565, 5318, 5371, 7156, 7048, 4092, 2275, 2624
alzheimer disease	36	29	17	841, 6714, 79890, 3938, 213, 720, 8751, 4301, 837, 7187, 7535, 2045, 1942, 29883, 1021, 3305, 7534
amino acid metabolism, inborn errors	56	49	15	2315, 2954, 4609, 11260, 4594, 84693, 4942, 7054, 4801, 4538, 7020, 1584, 5978, 29904, 9261
amyotrophic lateral sclerosis	25	21	21	10013, 6249, 6103, 25897, 2971, 54715, 51776, 6811, 3507, 5585, 9693, 88, 26994, 1406, 137886, 79784, 54477, 333, 5621, 80851, 7529
anemia, aplastic	22	21	4	2547, 5932, 7020, 3092
anemia, hemolytic	29	28	13	84651, 4878, 9759, 204, 2313, 3507, 55723, 4520, 4502, 5552, 5196, 10562, 163183
anemia	61	58	26	5888, 84651, 4878, 2638, 204, 2313, 284217, 4772, 3092, 4149, 2280, 5534, 55723, 7040, 4520, 4502, 2247, 5196, 6233, 10617, 11060, 9871, 7251, 9091, 2235, 4311
aneurysm	20	15	9	60436, 4653, 1601, 3958, 3324, 324, 1499, 57135, 23369
ankylosis	21	12	15	3594, 6775, 5292, 6772, 23633, 7132, 4050, 10870, 8405, 29110, 1654, 396, 6484, 3685, 5156
arrhythmias, cardiac	34	29	24	3764, 4842, 5567, 6546, 3761, 23114, 4897, 56950, 4881, 154, 1739, 4130, 6326, 288, 7978, 51280, 2011, 23303, 55638, 3799, 2697, 3725, 5621, 1272
arterial occlusive diseases	62	44	48	3939, 118429, 1294, 4654, 865, 4133, 4647, 2335, 6237, 4301, 4893, 55534, 4851, 1013, 1007, 2048, 336, 5360, 10445, 7273, 5316, 3216, 2771, 3577, 7265, 10193, 2066, 3690, 5159, 5337, 58, 5049, 10073, 4982, 8600, 5552, 23352, 333, 55274, 224, 373509, 9341, 10134, 5355, 84283, 5576, 3784, 7341
arteriosclerosis	53	37	40	118429, 1294, 4654, 865, 4133, 2335, 2272, 2934, 55534, 4851, 9564, 1793, 336, 5360, 6237, 54922, 2048, 5316, 3216, 5049, 10073, 5337, 58, 4023, 7436, 6714, 8600, 22941, 22859, 5196, 5552, 9341, 10134, 5355, 84283, 5576, 3784, 5159, 7341, 201161
arthritis, rheumatoid	51	30	27	998, 158358, 9463, 8514, 9478, 55814, 5880, 392, 112, 8569, 59349, 4294, 8445, 100288797, 221472, 4093, 51523, 8861, 6742, 51720, 4898, 4009, 659, 4354, 10273, 6446, 5198
arthritis	106	75	60	3594, 8302, 3805, 1672, 56911, 3804, 1485, 5744, 3570, 1503, 5955, 29110, 6955, 5174, 1173, 3916, 919, 921, 974, 2521, 7414, 79849, 54946, 9463, 2890, 1316, 56902, 3488, 7094, 4146, 3672, 64750, 387, 57002, 23148, 54532, 374454, 56144, 9094, 3479, 3490, 3624, 25884, 54622, 8703, 7407, 55593, 51684, 2737, 7535, 28988, 23549, 3685, 5747, 7341, 64395, 10127, 284312, 3198, 8646
asthma	50	35	32	11018, 3108, 27178, 3227, 972, 64581, 3716, 471, 4211, 7852, 277, 8099, 4087, 10771, 55577, 57559, 340784, 4802, 59343, 139341, 84522, 90993, 10399, 43, 1108, 8848, 333, 51103, 4513, 10916, 158078, 5621
ataxia	36	30	27	998, 158358, 9463, 8514, 9478, 55814, 5880, 392, 112, 8569, 59349, 4294, 8445, 100288797, 221472, 4093, 51523, 8861, 6742, 51720, 4898, 4009, 659, 4354, 10273, 6446, 5198
autoimmune diseases	363	211	102	3490, 1378, 84324, 30812, 112574, 2533, 8771, 3430, 5199, 3594, 2767, 51013, 7293, 3439, 64753, 1435, 1316, 5320, 7294, 84984, 5744, 5008, 8302, 100507436, 51497, 1476, 6510, 333932, 8099, 8553, 2261, 54476, 972, 3936, 8997, 11260, 1080, 5174, 2319, 396, 9709, 1340, 3938, 56647, 3660, 51652, 1793, 871, 54978, 5588, 3680, 7422, 86614, 9899, 50616, 3588, 57678, 2710, 10818, 5909, 3824, 3821, 64506,…
autoimmune diseases of the nervous system	123	79	62	974, 3430, 5199, 721, 4050, 85406, 10961, 8302, 100507436, 2627, 30812, 3936, 8792, 914, 940, 3592, 2533, 6955, 7430, 6403, 7010, 4286, 23598, 64506, 83658, 3659, 9738, 4359, 10519, 5664, 1510, 3630, 10243, 55740, 3490, 7422, 22933, 6301, 396, 7409, 5201, 28964, 5473, 23256, 10413, 10067, 958, 7922, 1080, 5174, 4653, 3679, 10818, 5909, 57142, 5579, 284001, 55165, 5037, 56950, 23576, 6195
bacterial infections	39	25	14	3717, 55294, 6456, 71, 55093, 59349, 972, 4282, 718, 3507, 8717, 8718, 7013, 4683
bacterial infections and mycoses	43	28	17	6775, 2316, 170082, 4004, 59349, 163183, 6456, 71, 64395, 10562, 718, 3684, 967, 8717, 8718, 7013, 4683
basal ganglia diseases	66	44	45	25766, 10146, 351, 7166, 4760, 10053, 3827, 330, 51317, 538, 1356, 10538, 57120, 26056, 8774, 56925, 1806, 222389, 23385, 3916, 3712, 1738, 5611, 3337, 928, 967, 925, 966, 84669, 7529, 23268, 10787, 25909, 1499, 51079, 3931, 2, 386677, 55022, 1739, 8324, 10018, 4110, 27347, 5588
behcet syndrome	33	13	15	10859, 3594, 8302, 100507436, 7170, 5621, 2273, 8128, 4684, 6774, 3925, 1281, 4099, 3848, 2125
bile duct diseases	44	31	27	10456, 84617, 5892, 1650, 5599, 3265, 3661, 6352, 4653, 64425, 10148, 9466, 23612, 83658, 3630, 1385, 1958, 57541, 55110, 6789, 92597, 5499, 5580, 8834, 89885, 4125, 4093
biliary tract diseases	61	38	40	10456, 84617, 3265, 5599, 5892, 150684, 1650, 6352, 3661, 10148, 9466, 4799, 55534, 23612, 83658, 57541, 55110, 10900, 3150, 51222, 3490, 3630, 1196, 59286, 5452, 5450, 6789, 92597, 8834, 89885, 83897, 23005, 333, 3117, 5499, 5580, 22870, 4794, 4125, 4093
blood coagulation disorders, inherited	36	35	7	5345, 3684, 2811, 55644, 51429, 5879, 4240
blood coagulation disorders	40	40	7	4352, 5335, 5345, 3684, 2811, 5879, 4240
blood platelet disorders	28	26	8	4352, 7525, 7450, 100124696, 3843, 2147, 125115, 5879
blood protein disorders	22	18	14	1879, 4615, 2147, 259, 3663, 7514, 196, 3500, 6774, 6118, 11001, 2194, 10048, 673
body weight	21	13	13	4602, 51738, 1191, 3238, 23764, 10765, 8912, 8573, 6383, 4898, 84464, 51806, 10971
bone diseases, developmental	104	93	51	57599, 51193, 4086, 4146, 6517, 51738, 7471, 3162, 4862, 10525, 5654, 1270, 91833, 10370, 54840, 652, 7507, 604, 6548, 10287, 51684, 54331, 4093, 79586, 4653, 1192, 6928, 59272, 8321, 89780, 546, 57562, 8894, 1445, 7525, 5824, 5194, 4692, 23533, 5825, 373509, 55690, 3482, 6942, 6047, 5802, 11021, 1855, 140691, 4846, 51061
bone diseases, metabolic	38	27	31	7057, 960, 55907, 928, 9804, 1719, 799, 7253, 5566, 2990, 2571, 1072, 2147, 2252, 2263, 10765, 8912, 7764, 5782, 9101, 5923, 57559, 25862, 19, 5174, 1600, 11129, 29128, 10524, 55191, 5976
bone diseases	179	144	91	3803, 4086, 57599, 51193, 51561, 4146, 51738, 23184, 10870, 51621, 7471, 5744, 4153, 3162, 4862, 10525, 5654, 85376, 1270, 3570, 10370, 960, 1063, 9852, 873, 652, 2006, 5824, 5194, 55907, 23564, 6935, 9400, 6928, 59272, 6548, 2767, 604, 10287, 51684, 9223, 3685, 4856, 55501, 56886, 10956, 23421, 928, 89780, 8321, 10188, 5782, 6487, 71, 6387, 5196, 55512, 81552, 54462, 546, 55690, 8674, 140691, 22…
bone marrow diseases	63	59	24	1387, 5294, 3460, 4352, 64421, 2885, 4216, 2906, 5932, 5519, 54764, 8924, 10435, 989, 4751, 7067, 9882, 11073, 8533, 1643, 2235, 10868, 4086, 9091
brain diseases, metabolic, inborn	106	97	45	586, 2632, 2110, 79947, 3916, 949, 5834, 816, 4594, 4597, 213, 175, 1509, 8803, 55093, 5837, 5634, 1491, 3846, 2805, 2026, 10073, 847, 54532, 54726, 9453, 475, 10211, 55212, 1583, 4093, 24140, 9551, 51552, 10640, 57559, 140545, 9520, 1201, 3685, 563, 6742, 192670, 91703, 26003
brain diseases, metabolic	107	98	49	586, 2632, 2110, 79947, 3916, 949, 5834, 816, 4594, 4597, 213, 175, 1509, 8803, 9670, 60491, 2954, 2805, 6271, 5837, 2026, 10073, 847, 54532, 54726, 9453, 475, 64772, 5973, 8079, 10654, 10211, 55212, 1583, 4093, 24140, 9551, 51552, 10640, 140545, 57559, 9520, 1201, 3685, 563, 6742, 192670, 91703, 26003
brain diseases	382	269	113	3712, 2632, 3920, 112, 51329, 79947, 374650, 150274, 2526, 23264, 4093, 25766, 23498, 7545, 1583, 2158, 9804, 373509, 9463, 27243, 3101, 2110, 3916, 782, 8218, 201181, 7447, 5260, 7178, 78986, 5834, 1001, 8514, 178, 1356, 10135, 710, 3156, 3987, 57146, 2572, 8614, 10750, 1942, 5629, 4218, 4099, 1281, 4760, 1499, 4741, 50488, 3846, 26227, 10053, 5108, 10370, 2042, 23786, 9144, 3931, 335, 10765, 20…
breast diseases	60	42	24	84142, 3654, 7554, 9882, 1545, 57492, 7531, 7025, 3678, 8829, 902, 9261, 81565, 65263, 5625, 7327, 550, 64979, 27111, 378, 5763, 7572, 5568, 8671
breast neoplasms	58	40	24	84142, 3654, 7554, 9882, 57492, 7025, 3678, 8829, 902, 9261, 6794, 65263, 5625, 7327, 550, 27111, 378, 64979, 7283, 54820, 5763, 7572, 5568, 8671
bronchial diseases	62	39	38	11018, 3108, 27178, 3227, 972, 64581, 3716, 471, 4211, 277, 8099, 10399, 920, 43, 5048, 4087, 10771, 55577, 57559, 340784, 4802, 59343, 139341, 1329, 9240, 84522, 90993, 1108, 2132, 1270, 5678, 158078, 5607, 10617, 5621, 55599, 221092, 1974
carbohydrate metabolism, inborn errors	88	73	45	7915, 2530, 3074, 2110, 55276, 5476, 8833, 2026, 311, 6483, 387082, 5105, 8802, 8050, 6271, 55290, 54726, 9551, 3337, 1603, 7991, 5350, 1896, 1201, 11218, 550, 7327, 8924, 10869, 2308, 5166, 5830, 10073, 24140, 5682, 27005, 5479, 84196, 673, 5563, 32, 6742, 192670, 3014, 409
carcinoma, renal cell	21	18	18	5198, 3683, 10048, 57473, 7508, 4628, 5563, 256646, 10459, 6925, 7916, 3275, 6390, 19, 6641, 1837, 7082, 7223
carcinoma	63	56	40	50846, 10048, 8930, 4773, 6624, 1958, 7984, 10870, 3642, 29956, 9014, 583, 53358, 86, 5870, 4952, 6311, 1114, 10459, 993, 5292, 5531, 1636, 186, 2735, 5563, 9367, 2665, 55633, 10460, 84817, 3630, 7223, 9454, 8440, 6721, 4487, 4488, 2318, 6445
cardiomegaly	38	32	17	58, 87, 54221, 54477, 4149, 1837, 5019, 3691, 57561, 23136, 56950, 138046, 2059, 3939, 7915, 5592, 3313
cardiomyopathies	53	49	27	84676, 6271, 54221, 5063, 3015, 1605, 5019, 79036, 84557, 6710, 6546, 596, 861, 64841, 3101, 56998, 5476, 7133, 3313, 6804, 1080, 23136, 56950, 1760, 6722, 58, 6698
cardiomyopathy, dilated	32	29	19	54221, 58, 823, 1837, 5019, 839, 79036, 6710, 2039, 5730, 3101, 27306, 57561, 23136, 56950, 3939, 7915, 5592, 3313
cardiomyopathy, hypertrophic, familial	22	21	16	51086, 1264, 79036, 84557, 84676, 87, 8291, 825, 56950, 1977, 1760, 6722, 58, 6698, 487, 7133
cardiomyopathy, hypertrophic	23	22	12	58, 4130, 79036, 84676, 87, 8291, 825, 56950, 1977, 7133, 1760, 6722
cardiovascular abnormalities	73	57	37	9392, 5581, 5156, 6546, 8928, 3761, 6717, 7554, 2201, 4435, 2737, 22866, 51765, 56950, 10363, 9351, 3758, 10110, 5532, 845, 5563, 10014, 112950, 6710, 5607, 2290, 2661, 5050, 5048, 2222, 9051, 9443, 284312, 8646, 10253, 1974, 134147
cardiovascular diseases	462	280	111	3987, 4321, 3356, 25925, 55958, 487, 79842, 818, 3764, 10288, 3460, 84665, 1513, 3416, 65082, 63894, 118429, 1520, 84033, 410, 174, 112, 10440, 9392, 1050, 23533, 6546, 1453, 9270, 186, 83659, 2617, 10484, 4618, 6757, 1013, 1007, 22872, 55534, 5621, 2272, 2036, 2125, 1906, 288, 6326, 336, 5066, 55339, 861, 9905, 5198, 4435, 2737, 9968, 49856, 23114, 64841, 7003, 1951, 23649, 2249, 8829, 3949, 519…
carotid artery diseases	25	15	21	1013, 1007, 1969, 1003, 8502, 50488, 6294, 9414, 7114, 3987, 5987, 148581, 6927, 2264, 11337, 811, 1999, 3716, 1230, 9630, 3577
celiac disease	45	34	35	963, 50615, 3606, 6777, 919, 6348, 940, 114609, 3556, 148022, 7010, 7046, 1499, 8935, 56998, 1234, 1462, 6375, 23598, 6047, 6456, 9551, 9128, 10565, 5607, 55120, 80010, 26135, 10401, 705, 84456, 11261, 11156, 3930, 7529
central nervous system diseases	428	323	143	3712, 25766, 8218, 2632, 3920, 112, 51329, 79947, 2526, 23498, 9053, 7545, 2158, 9804, 27243, 3101, 3916, 782, 2110, 4093, 1583, 201181, 7447, 5260, 7178, 2046, 5834, 1001, 8514, 178, 1356, 79096, 22899, 23326, 710, 3156, 25937, 2036, 4155, 3987, 57146, 2572, 10750, 8614, 1942, 288, 5629, 4760, 55603, 9124, 50488, 8738, 8861, 6742, 1312, 3846, 23786, 9144, 9218, 5108, 26227, 9495, 85027, 5376, 53…
cerebellar ataxia	36	30	27	998, 158358, 9463, 8514, 9478, 55814, 5880, 392, 112, 8569, 59349, 4294, 8445, 100288797, 221472, 4093, 51523, 8861, 6742, 51720, 4898, 4009, 659, 4354, 10273, 6446, 5198
cerebellar diseases	39	33	27	9463, 998, 158358, 8514, 9478, 55814, 5880, 392, 4093, 51523, 7832, 112, 8569, 4294, 59349, 100288797, 221472, 8861, 6742, 51720, 4898, 4009, 659, 4354, 10273, 6446, 5198
cerebrovascular disorders	63	45	48	5270, 9253, 710, 2110, 3987, 2037, 7812, 283987, 624, 1509, 1499, 26108, 84662, 9590, 2673, 6262, 8943, 9229, 23786, 7114, 23543, 3516, 1281, 4099, 2252, 2264, 1052, 3569, 23604, 10645, 575, 9223, 875, 4548, 2769, 3577, 9630, 1230, 410, 1514, 4773, 4855, 91544, 9372, 4986, 11337, 1999, 6624
charcot-marie-tooth disease	30	27	18	1861, 821, 5583, 9531, 1615, 219541, 11345, 7086, 433, 29956, 2113, 3146, 58, 6876, 54708, 7402, 163590, 11030
cholestasis, intrahepatic	39	28	29	10456, 84617, 5892, 1650, 554313, 4653, 6688, 4204, 466, 1958, 4773, 64425, 7057, 55110, 57541, 6775, 3459, 6510, 10869, 3630, 1390, 6352, 3490, 4125, 4093, 4012, 89885, 599, 5499
cholestasis	39	28	29	10456, 84617, 5892, 1650, 554313, 4653, 6688, 4204, 466, 1958, 4773, 64425, 7057, 55110, 57541, 6775, 3459, 6510, 10869, 3630, 1390, 6352, 3490, 4125, 4093, 4012, 89885, 599, 5499
chromosome disorders	35	29	15	2737, 6497, 367, 3416, 2140, 6721, 84838, 10498, 3848, 4605, 1000, 54462, 546, 9401, 11098
colitis, ulcerative	83	55	50	64109, 3557, 5058, 3460, 51561, 5580, 51207, 148, 8740, 5519, 5218, 2731, 5108, 2769, 4486, 9351, 5170, 3662, 4615, 9636, 2516, 6405, 6462, 1401, 1051, 4210, 10466, 1649, 9261, 286749, 3227, 5105, 5313, 118924, 22927, 4155, 3122, 2475, 9693, 23025, 1495, 1013, 30812, 6938, 7709, 7328, 2335, 6423, 2810, 80346
colitis	83	55	50	64109, 3557, 5058, 3460, 51561, 5580, 51207, 148, 8740, 5519, 5218, 2731, 5108, 2769, 4486, 9351, 5170, 3662, 4615, 9636, 2516, 6405, 6462, 1401, 1051, 4210, 10466, 1649, 9261, 286749, 3227, 5105, 5313, 118924, 22927, 4155, 3122, 2475, 9693, 23025, 1495, 1013, 30812, 6938, 7709, 7328, 2335, 6423, 2810, 80346
collagen diseases	29	25	21	7057, 6517, 7045, 57599, 9802, 7398, 4653, 1158, 9172, 51643, 54918, 5876, 7879, 51176, 5308, 23533, 7706, 79586, 4093, 10856, 1736
colonic diseases	139	94	52	55620, 64109, 3557, 51561, 3460, 51207, 4615, 148, 1958, 9351, 8740, 25839, 4583, 5575, 9693, 23025, 4645, 5218, 5058, 51225, 2731, 56957, 1294, 3662, 9636, 7266, 5108, 7253, 4486, 2321, 2767, 3984, 4801, 23024, 1948, 8600, 286749, 3227, 4191, 2272, 5600, 9261, 2, 6462, 29979, 1485, 7322, 6047, 150921, 6938, 8878, 5584
colorectal neoplasms	51	40	16	6624, 4583, 5575, 1294, 23043, 10256, 7042, 79869, 2906, 998, 25, 9051, 5595, 8878, 7082, 1366
congenital, hereditary, and neonatal diseases and abnormalities	1168	898	119	288, 7477, 25818, 535, 4016, 1356, 5174, 29108, 23704, 5959, 1603, 1512, 653, 5950, 4921, 9053, 79939, 1821, 7855, 2315, 6717, 200734, 22863, 5455, 10063, 6441, 3200, 5876, 1374, 11097, 9209, 3929, 3916, 11133, 9463, 3169, 4913, 6573, 51061, 4929, 2530, 84074, 54462, 5973, 4925, 7436, 85027, 78986, 2868, 22943, 58510, 4122, 23533, 5008, 8073, 57120, 10228, 11041, 80230, 5644, 92840, 3758, 10654, …
congenital abnormalities	443	343	89	5076, 4099, 4921, 2706, 7855, 373509, 4237, 1821, 7013, 3792, 5266, 3169, 85027, 4118, 2140, 2868, 6720, 163732, 84938, 635, 9392, 657, 653, 1743, 23533, 6546, 3866, 54212, 147700, 3162, 1013, 4131, 401, 54850, 55534, 5868, 63922, 4856, 5825, 176, 9531, 8815, 3692, 10956, 55603, 5108, 221184, 5876, 286749, 79842, 7301, 2719, 7477, 2784, 1813, 8618, 144347, 2222, 26984, 10613, 55819, 6326, 51765, …
congenital disorders of glycosylation	25	20	23	2530, 6462, 6717, 80201, 6652, 5940, 27350, 728642, 8665, 1977, 6999, 375, 162, 23204, 132789, 7327, 7337, 3014, 165918, 5684, 80742, 10488, 58515
connective tissue diseases	215	155	88	1634, 1378, 4016, 4061, 972, 3456, 967, 9332, 5199, 10288, 3439, 7293, 9202, 6997, 1316, 8302, 333932, 9636, 6456, 2826, 54476, 10087, 56647, 8625, 10155, 57599, 64753, 3662, 8940, 9852, 473, 3265, 26150, 167227, 7422, 7057, 79849, 54946, 3813, 7305, 963, 2678, 3720, 1482, 387856, 23368, 10616, 27338, 7849, 23558, 140735, 4223, 9266, 29920, 23152, 1462, 6364, 1649, 5600, 79586, 4093, 7407, 55593,…
coronary artery disease	43	30	31	118429, 1294, 2335, 4089, 10664, 8543, 8600, 84206, 10073, 5552, 2623, 3690, 23421, 5290, 5159, 8328, 4851, 2066, 1398, 391, 5337, 10134, 6048, 26984, 84283, 5576, 3784, 58, 6698, 7341, 201161
coronary disease	50	36	34	118429, 1294, 373509, 4089, 2335, 3690, 10519, 27185, 80351, 10841, 8543, 8600, 84206, 10073, 5552, 2623, 1809, 51733, 5290, 5159, 5499, 3784, 5576, 2066, 1398, 4851, 391, 5337, 10134, 6048, 26984, 84283, 7341, 201161
cranial nerve diseases	38	31	26	5629, 6241, 1020, 9454, 5058, 4205, 4509, 65125, 2315, 4286, 63908, 22797, 1460, 5481, 1982, 1965, 3040, 284001, 10813, 64400, 7572, 396, 6484, 2688, 7589, 386680
craniofacial abnormalities	44	40	14	2737, 8822, 9961, 6124, 4856, 28514, 91833, 5080, 1000, 8626, 22823, 81552, 7089, 27287
crohn disease	107	70	65	4312, 8771, 51561, 8548, 1173, 4057, 4734, 55832, 4316, 12, 8115, 5159, 23624, 834, 3606, 831, 5089, 79595, 8527, 1495, 9882, 10000, 150483, 9474, 3662, 3227, 286749, 5824, 5376, 29086, 5685, 11200, 675, 9525, 2645, 5604, 3572, 22933, 8850, 2571, 5515, 5588, 5962, 118924, 22927, 4778, 7975, 3383, 6520, 2773, 962, 7187, 8784, 83878, 9146, 7490, 2624, 81565, 8997, 51661, 6449, 93649, 6722, 55739, 3…
death, sudden, cardiac	20	13	13	2063, 5566, 5577, 55062, 79047, 3913, 3691, 5452, 2629, 8664, 2597, 1387, 1487
death, sudden	26	17	21	5998, 2063, 23426, 1605, 6640, 79047, 55062, 2029, 6833, 1387, 1487, 1495, 9368, 5452, 2629, 5224, 2026, 9124, 88, 8761, 9001
death	26	17	21	5998, 2063, 23426, 1605, 6640, 79047, 55062, 2029, 6833, 1387, 1487, 1495, 9368, 5452, 2629, 5224, 2026, 9124, 88, 8761, 9001
dementia	51	39	28	10750, 6654, 6850, 3339, 3493, 92421, 2252, 1281, 51295, 25945, 5818, 160, 23385, 3916, 336, 720, 373509, 7372, 406, 7316, 7187, 664, 9144, 238, 5781, 4638, 23410, 3305
demyelinating autoimmune diseases, cns	109	68	60	974, 3430, 5199, 721, 4050, 10961, 9898, 8302, 100507436, 2627, 10212, 30812, 8792, 914, 940, 3592, 2533, 6955, 7430, 6403, 7010, 4286, 23598, 3659, 64506, 83658, 10519, 5664, 3936, 5358, 10413, 207, 10188, 1510, 3630, 3490, 7422, 22933, 6301, 5473, 23256, 9341, 9744, 2571, 5581, 7922, 958, 10818, 5909, 55165, 5037, 56950, 6886, 6742, 9351, 5174, 22872, 5201, 4292, 8612
demyelinating diseases	128	87	66	974, 3430, 5199, 721, 4050, 2690, 85406, 10961, 4155, 8302, 100507436, 2627, 5664, 5588, 30812, 2629, 3936, 8792, 914, 940, 3592, 5824, 51561, 7430, 6403, 5174, 4286, 23598, 3659, 7001, 64506, 83658, 22933, 57142, 1408, 7265, 1510, 3630, 3490, 7422, 10188, 5201, 28964, 5473, 23256, 10413, 10067, 7922, 958, 8601, 10818, 5909, 284001, 93100, 396, 55165, 5037, 56950, 6886, 6742, 91703, 26003, 23576,…
diabetes mellitus, type 1	120	67	47	7294, 1080, 5199, 3587, 3084, 721, 1510, 6774, 2319, 1124, 8302, 100507436, 1476, 7535, 6902, 2826, 5978, 6354, 4988, 5774, 51684, 140739, 23532, 3569, 3572, 51497, 1340, 57678, 2710, 4123, 3074, 3732, 4067, 6198, 23054, 22976, 22983, 5345, 2160, 7423, 8829, 5817, 10053, 871, 54978, 30818, 57506
diabetes mellitus, type 2	97	62	56	6514, 3375, 4294, 55201, 10130, 2627, 1616, 771, 1397, 94121, 1176, 55737, 8405, 2213, 8795, 7182, 7026, 65985, 80271, 5792, 6197, 6722, 10048, 55770, 53347, 3753, 29127, 84466, 1173, 933, 57473, 4152, 8837, 83737, 8498, 118812, 575, 9796, 23417, 31, 4878, 4882, 5013, 492303, 142, 5422, 5585, 23092, 90993, 1390, 51684, 2735, 28996, 57659, 10430, 163183
diabetes mellitus	228	136	82	7294, 1785, 5978, 3753, 5199, 3587, 6514, 721, 3375, 174, 4513, 1080, 114, 186, 3490, 6366, 2319, 1476, 8302, 100507436, 55201, 51497, 10130, 2627, 4294, 2826, 94121, 1176, 7535, 974, 55737, 51684, 3159, 29993, 6197, 2261, 83878, 91544, 140739, 23532, 64396, 64395, 55907, 1559, 22983, 84106, 6449, 1435, 8795, 155465, 27076, 54507, 51564, 5663, 2029, 57678, 2710, 7182, 4782, 350, 22976, 58508, 909…
digestive system diseases	431	314	134	3556, 10456, 11261, 9900, 11018, 22915, 50615, 4057, 10444, 6349, 55176, 7390, 5376, 7057, 1485, 3460, 2920, 23598, 6360, 3606, 3439, 2767, 6647, 64064, 51207, 11129, 6047, 3615, 25839, 527, 3964, 4583, 87, 1958, 9590, 8935, 2627, 55869, 57630, 5218, 11060, 29979, 29086, 7328, 4191, 9825, 5775, 54978, 9519, 10952, 5079, 333, 56998, 5583, 12, 11330, 80010, 391, 54602, 4891, 2745, 2806, 93649, 6722…
digestive system neoplasms	113	79	29	6776, 4583, 9590, 859, 55869, 57630, 1294, 55749, 8491, 1018, 8721, 995, 4163, 1891, 2906, 284119, 7270, 5047, 65983, 4488, 5468, 80852, 1947, 6863, 4224, 183, 186, 23598, 6047
disorders of sex development	27	24	12	7182, 2289, 26060, 6720, 5052, 1387, 7528, 6602, 5727, 2737, 2247, 6383
dna repair-deficiency disorders	46	46	9	4801, 3148, 9400, 5984, 64431, 5932, 2923, 7082, 1366
dwarfism	28	25	24	2252, 51738, 821, 3055, 51043, 11170, 7018, 1281, 5654, 8928, 2290, 7025, 3670, 9318, 183, 59272, 5833, 2661, 57120, 7855, 3958, 51684, 4846, 51061
dyskinesias	51	45	36	29072, 11332, 998, 158358, 9463, 6531, 8514, 9478, 6670, 5880, 5805, 112, 7341, 8569, 4294, 59349, 100288797, 221472, 4835, 57554, 64400, 57562, 3163, 10425, 8861, 6742, 23390, 6616, 2027, 4205, 4690, 326, 6446, 51720, 4898, 7322
dysostoses	22	20	12	7709, 657, 653, 661, 4086, 4853, 7343, 1445, 1528, 2627, 9459, 114928
dyssomnias	21	18	14	4684, 3117, 94274, 3811, 2113, 333, 5566, 401, 9611, 5465, 8541, 8495, 29761, 4208
ectodermal dysplasia	20	17	14	3500, 3861, 3182, 667, 8687, 8815, 7341, 6720, 182, 4301, 6453, 2048, 6259, 7471
endocrine gland neoplasms	395	51	37	9271, 7517, 153090, 5910, 58473, 5293, 9804, 27429, 3727, 56475, 84283, 23426, 8202, 3956, 94025, 284119, 7707, 7080, 2627, 4891, 23327, 3225, 51053, 60529, 51176, 23650, 30851, 1487, 5925, 5289, 8237, 5331, 2355, 64395, 1263, 5621, 867
endocrine system diseases	60	238	104	2627, 7182, 55300, 5978, 340543, 4891, 2862, 5671, 3753, 3587, 23598, 8795, 721, 284119, 51738, 1325, 3720, 7517, 108, 174, 3084, 2319, 29984, 186, 7016, 11069, 3490, 6366, 8302, 100507436, 821, 10957, 79139, 1476, 2826, 5910, 84254, 3757, 8553, 403, 1347, 3938, 80012, 64396, 64395, 1215, 12, 5817, 3225, 1176, 86614, 9899, 6665, 4782, 2796, 29993, 9478, 9943, 658, 55737, 55872, 10370, 9466, 10148…
epilepsy	32	25	25	782, 773, 10765, 5578, 1856, 2556, 29979, 1917, 1936, 288, 7074, 7222, 8775, 79869, 9852, 4082, 1508, 56159, 9724, 178, 83593, 2534, 1742, 948, 7057
esophageal diseases	27	23	23	1877, 7994, 56623, 58, 995, 128, 4801, 6790, 6648, 642559, 3148, 3303, 5970, 5149, 2974, 152006, 7328, 22954, 10401, 1263, 5621, 57630, 5062
exophthalmos	24	12	16	2767, 2776, 624, 5781, 5519, 5525, 10567, 2664, 10870, 8405, 3651, 3630, 7024, 6857, 5516, 3692
eye diseases, hereditary	145	104	45	5959, 2315, 261734, 1285, 2534, 407, 26960, 145282, 9187, 4205, 10550, 539, 9545, 3688, 8751, 55758, 4099, 6521, 55734, 5108, 84466, 5879, 50, 5364, 3692, 4921, 1281, 9402, 7301, 2621, 26128, 93474, 5825, 11156, 8073, 2342, 310, 2132, 3672, 1295, 5515, 55697, 22978, 379, 1967
eye diseases	319	214	124	389834, 5959, 5118, 145282, 118427, 5199, 261734, 2315, 6670, 10288, 3594, 3929, 255193, 2534, 4053, 26960, 4023, 25924, 9187, 3117, 1281, 4921, 2319, 9321, 5903, 2317, 929, 51552, 10188, 720, 3931, 819, 284001, 3680, 8831, 8777, 51465, 5629, 55758, 10952, 6241, 10055, 126129, 6521, 11343, 3692, 9368, 3672, 1295, 5108, 582, 8302, 100507436, 64398, 4868, 55734, 10490, 2073, 604, 8829, 1285, 8833, …
female urogenital diseases	304	191	81	27347, 10005, 6476, 3225, 9271, 3960, 7220, 7182, 5122, 389692, 2016, 7517, 9353, 2817, 186, 29984, 51552, 7181, 1081, 60529, 1476, 6510, 286826, 1192, 27257, 5629, 8535, 56901, 2638, 4684, 51361, 288, 816, 3651, 8458, 57473, 26525, 3630, 2645, 9223, 23095, 7508, 6367, 1233, 4763, 6383, 5196, 387755, 29899, 4155, 3122, 57447, 10110, 9555, 55506, 25920, 1053, 1152, 2593, 4317, 7035, 4316, 5450, 65…
female urogenital diseases and pregnancy complications	315	200	86	27347, 10005, 3225, 6476, 9271, 4758, 3960, 7220, 7182, 5122, 389692, 2016, 7517, 9353, 186, 29984, 51552, 7181, 1081, 60529, 1476, 6510, 286826, 1192, 27257, 5629, 56901, 8535, 2638, 4684, 51361, 288, 816, 3651, 57473, 26525, 8458, 3630, 2645, 9223, 23095, 6367, 1233, 4763, 6383, 5196, 7508, 55907, 387755, 29899, 4155, 3122, 57447, 10110, 9555, 55506, 1152, 2593, 25920, 1053, 4317, 7035, 4316, 5…
gastroenteritis	178	117	85	4312, 3557, 3660, 5519, 1485, 3460, 79751, 4352, 5580, 148, 8864, 51207, 8740, 53944, 1495, 8527, 4645, 55178, 5218, 1857, 2731, 4057, 3456, 4734, 54602, 9474, 1401, 12, 6678, 9261, 54984, 9729, 4359, 5376, 9368, 5156, 2773, 962, 4615, 8405, 22933, 5089, 10401, 22954, 6050, 283, 831, 834, 5962, 23478, 54978, 93649, 6722, 7490, 5076, 6423, 967, 3122, 3675, 3964, 6198, 2475, 7328, 705, 5604, 3572, …
gastrointestinal diseases	307	205	93	3556, 9900, 11018, 50615, 10444, 63928, 1485, 9693, 23025, 3460, 4261, 3606, 3439, 79751, 4352, 51207, 148, 9630, 3964, 25839, 53944, 527, 339834, 2516, 4583, 9590, 8935, 9351, 29956, 10551, 57630, 7408, 5218, 6348, 2272, 7057, 22888, 7328, 2731, 4057, 56957, 4191, 2271, 54978, 9519, 9522, 5583, 56998, 58, 5058, 9051, 80010, 2625, 6955, 5108, 4084, 12, 1215, 9882, 23598, 6047, 54602, 4891, 1155, …
gastrointestinal neoplasms	85	59	17	10076, 4583, 9590, 859, 55869, 6776, 57630, 2272, 1294, 55749, 8491, 10256, 4163, 7042, 995, 1891, 2906
genetic diseases, inborn	991	782	127	7477, 4919, 25818, 535, 4016, 1356, 5174, 4929, 51329, 1571, 5959, 29108, 1603, 288, 4218, 2737, 5950, 4921, 9053, 1821, 79939, 2315, 10063, 4093, 9711, 6717, 200734, 6441, 5876, 1374, 1285, 5455, 9209, 7517, 3916, 11133, 9463, 4913, 4521, 3720, 51061, 27231, 84074, 54462, 4925, 5973, 7436, 85027, 78986, 64772, 2530, 58510, 23533, 4122, 8073, 8514, 92840, 54726, 3615, 54440, 2901, 11041, 2954, 56…
genetic diseases, x-linked	121	107	72	998, 7477, 3768, 25766, 23195, 9615, 3792, 2268, 11059, 1892, 54704, 51552, 164, 7750, 30012, 2799, 5454, 2155, 57599, 91833, 8266, 7090, 26191, 5476, 55907, 4222, 1627, 3558, 4130, 11164, 23426, 11133, 70, 54726, 4942, 491, 51248, 2247, 2263, 9351, 5174, 2194, 966, 259197, 2581, 2629, 1586, 6667, 6185, 2146, 821, 1080, 26043, 2773, 958, 7520, 5824, 5376, 3684, 3075, 9228, 22866, 10488, 197131, 8…
genital diseases, female	45	32	19	26747, 3960, 7517, 1081, 51465, 3225, 51053, 55698, 7182, 1385, 26060, 29984, 658, 60529, 6657, 571, 7975, 5621, 8444
genital diseases, male	112	82	77	23369, 25803, 8911, 5671, 3491, 7267, 7106, 80198, 1081, 3915, 5504, 599, 3672, 4644, 90427, 64753, 5450, 23321, 5293, 7182, 10919, 8985, 1523, 961, 5452, 5335, 5568, 6476, 632, 1520, 8301, 30846, 29956, 527, 4600, 3267, 115572, 6845, 7283, 11186, 213, 1756, 9882, 55196, 597, 8091, 5289, 5306, 117159, 9578, 55869, 863, 5364, 5361, 23054, 9439, 1063, 55746, 10005, 5830, 1495, 768, 3875, 867, 10765…
genital neoplasms, female	29	25	13	3960, 7517, 51465, 1385, 55698, 5621, 51202, 3225, 51053, 5925, 3146, 7182, 348
genital neoplasms, male	92	64	57	25803, 5671, 3491, 7267, 7106, 80198, 596, 5504, 3672, 64753, 4644, 90427, 5450, 5293, 7182, 10919, 8985, 1523, 5452, 1644, 1385, 5587, 5991, 29956, 527, 5269, 5624, 7283, 11186, 867, 6184, 9882, 57178, 662, 8775, 55869, 863, 22933, 7277, 1063, 55746, 10087, 1285, 1495, 5289, 921, 10765, 4094, 6474, 23650, 1855, 5879, 5361, 5364, 4734, 23780, 29993
glioma	22	16	13	208, 55777, 22859, 55704, 56647, 284312, 10127, 23433, 84612, 3309, 387082, 23371, 386680
glomerulonephritis	26	17	21	867, 5787, 6456, 3507, 718, 2335, 4982, 6400, 6955, 1634, 5320, 5311, 7220, 3516, 3569, 6462, 55, 3105, 6891, 27257, 11340
glucose metabolism disorders	258	134	81	1785, 7294, 6263, 3803, 5978, 3489, 3753, 5199, 3587, 721, 3375, 80351, 174, 1080, 114, 2319, 1476, 8302, 100507436, 55201, 83878, 164592, 10130, 2627, 4294, 2826, 94121, 2155, 1176, 51684, 3159, 7535, 974, 55737, 91544, 22976, 22983, 1559, 84106, 29993, 6197, 2261, 140739, 23532, 23598, 6047, 6354, 57678, 2713, 64689, 91694, 6449, 1435, 2645, 55907, 155465, 27076, 7026, 65985, 8795, 5663, 2029, …
goiter	31	15	22	2767, 2776, 624, 5781, 1281, 780, 396, 11344, 392, 389, 6662, 6093, 5728, 10870, 5519, 5525, 3630, 3480, 4359, 54984, 805, 6857
gonadal disorders	72	54	35	7182, 1009, 26747, 7517, 2624, 197, 1081, 51465, 3225, 7703, 25803, 2289, 6720, 581, 29984, 658, 60529, 6657, 5553, 1437, 6383, 5052, 8988, 3316, 4891, 23327, 6603, 3814, 4313, 23650, 30851, 5058, 5894, 5727, 891
gout	22	13	17	8678, 596, 2737, 3265, 673, 4214, 2289, 7436, 5328, 9463, 2891, 9351, 5174, 5359, 8646, 4049, 7846
gram-positive bacterial infections	35	21	11	3717, 6456, 71, 55093, 59349, 972, 4282, 8717, 8718, 7013, 4683
graves disease	24	12	16	2767, 2776, 624, 5781, 5519, 5525, 10567, 2664, 10870, 8405, 3651, 3630, 7024, 6857, 5516, 3692
hair diseases	27	18	18	50615, 50943, 5452, 1329, 3866, 8687, 6777, 6257, 5914, 3416, 3630, 7520, 540, 238, 2580, 841, 55138, 55165
head and neck neoplasms	47	32	25	1499, 751867, 9590, 3562, 2272, 5910, 6955, 995, 5000, 10926, 1892, 7414, 81, 57630, 7786, 56616, 27429, 7187, 9520, 54726, 367, 8409, 333, 2948, 5331
heart arrest	20	13	13	2063, 5566, 5577, 55062, 79047, 3913, 3691, 5452, 2629, 8664, 2597, 1387, 1487
heart defects, congenital	66	50	36	5581, 4842, 6546, 3761, 6717, 10253, 1397, 8646, 56950, 9351, 3758, 10110, 4653, 6573, 7593, 65082, 55823, 5563, 10014, 112950, 2735, 2737, 6710, 5607, 5833, 2661, 10363, 118, 5048, 10808, 2222, 9051, 9443, 284312, 1974, 134147
heart diseases	213	156	96	5567, 1991, 633, 1294, 23038, 3764, 5351, 58, 65082, 118429, 84033, 5607, 9467, 6546, 10011, 6710, 321, 55534, 4856, 1820, 5066, 23421, 50618, 4435, 23114, 4897, 7003, 55145, 3690, 373509, 7372, 240, 3949, 1813, 5563, 63893, 131034, 3758, 9351, 26330, 4913, 26353, 4076, 55062, 3963, 2063, 144347, 2222, 1316, 23649, 56950, 6098, 22859, 55819, 6326, 6588, 84283, 9179, 2895, 9443, 284312, 3216, 6052…
hematologic diseases	201	184	58	7057, 2313, 5888, 25925, 3145, 3048, 3460, 4352, 7441, 11151, 64421, 3227, 5519, 9392, 4878, 5345, 3053, 1841, 351, 2638, 3073, 2588, 5876, 2353, 7175, 4772, 5870, 4735, 4216, 8314, 10951, 9563, 5226, 1647, 29959, 55454, 163183, 2920, 23533, 367, 8409, 8473, 4520, 4502, 10435, 23157, 1906, 3792, 2923, 9519, 10654, 100526767, 10617, 54602, 83737, 11244, 5279, 3188
hemic and lymphatic diseases	327	278	87	5888, 8340, 5118, 114879, 5876, 2313, 9517, 4758, 2664, 4772, 3145, 427, 3048, 8832, 1485, 22856, 4352, 7441, 351, 208, 9278, 9392, 23462, 8741, 5519, 4878, 5345, 9636, 1841, 5316, 84444, 2638, 29883, 10538, 2737, 7067, 585, 6775, 9804, 26993, 9882, 55644, 22933, 1487, 3630, 2997, 578, 8260, 4735, 5174, 55501, 56886, 2920, 23533, 1647, 29959, 4216, 8128, 4684, 7832, 50818, 22872, 9632, 10435, 231…
hemorrhagic disorders	59	52	23	2252, 50509, 4352, 9392, 25970, 3172, 5345, 5629, 7554, 3684, 57381, 3843, 5519, 4760, 389692, 8928, 1482, 8766, 5876, 369, 673, 6498, 79586
hemostatic disorders	24	20	21	2252, 50509, 9392, 7554, 7057, 389692, 4760, 8928, 1482, 204851, 4615, 4036, 9270, 23533, 7276, 6498, 79586, 11339, 673, 5876, 369
hereditary sensory and motor neuropathy	59	45	29	821, 387082, 5464, 85027, 1861, 10549, 3417, 9531, 1615, 51003, 11252, 9240, 11345, 55054, 7430, 6252, 57142, 2060, 9448, 29956, 527, 54708, 10488, 2113, 3146, 29946, 53826, 29089, 10425
heredodegenerative disorders, nervous system	227	169	68	9463, 3739, 5825, 821, 7090, 84310, 55969, 9615, 10567, 1891, 85027, 1471, 83851, 1356, 54704, 9478, 10658, 54902, 30012, 5454, 7750, 2799, 25, 5775, 9531, 10053, 1951, 7991, 4093, 1442, 51103, 1374, 1263, 9228, 3980, 4509, 966, 1080, 6472, 10488, 9554, 54708, 6252, 57142, 29946, 5080, 5087, 1176, 7781, 26043, 59349, 114, 10197, 583, 49855, 84466, 57085, 27247, 55054, 6621, 9844, 5879, 4299, 6478…
hyperinsulinism	45	25	31	3416, 2645, 4036, 57519, 55755, 718, 4035, 5045, 81618, 2161, 4322, 55333, 9185, 5499, 8165, 6780, 91694, 7978, 54843, 5514, 54386, 9984, 83878, 7507, 2067, 9246, 6047, 6416, 322, 1495, 7094
hypersensitivity, immediate	61	43	43	11018, 3108, 27178, 3227, 972, 64581, 471, 3716, 3566, 1991, 7852, 4018, 4321, 4211, 5266, 1990, 277, 8099, 3963, 7398, 84522, 90993, 283518, 8812, 4087, 10771, 55577, 59343, 139341, 1447, 4750, 4802, 2132, 1270, 310, 333, 9659, 5621, 1108, 7846, 1915, 51103, 4513
hypersensitivity	61	43	43	11018, 3108, 27178, 3227, 972, 64581, 471, 3716, 3566, 1991, 7852, 4018, 4321, 4211, 5266, 1990, 277, 8099, 3963, 7398, 84522, 90993, 283518, 8812, 4087, 10771, 55577, 59343, 139341, 1447, 4750, 4802, 2132, 1270, 310, 333, 9659, 5621, 1108, 7846, 1915, 51103, 4513
hyperthyroidism	24	12	16	2767, 2776, 624, 5781, 5519, 5525, 10567, 2664, 10870, 8405, 3651, 3630, 7024, 6857, 5516, 3692
hypopigmentation	30	22	11	2315, 5579, 4001, 23613, 842, 7170, 3753, 87, 6449, 5879, 55845
hypothalamic diseases	27	22	17	5076, 5108, 10728, 6624, 23542, 9479, 4087, 7050, 10401, 8928, 1482, 8738, 54793, 8861, 6667, 4852, 51738
hypotrichosis	23	14	14	50615, 50943, 5452, 1329, 6777, 6257, 5914, 3416, 3630, 238, 2580, 841, 7251, 55165
immune system diseases	559	387	184	30812, 11018, 1378, 84324, 3681, 58538, 972, 7849, 112574, 22911, 84859, 10673, 1290, 8771, 10528, 3594, 286514, 3227, 27178, 3439, 5836, 5588, 5525, 84074, 5174, 7293, 6742, 51013, 7469, 22823, 4907, 1879, 1435, 3490, 11216, 1316, 5833, 10654, 5320, 84984, 5008, 64772, 8302, 100507436, 9636, 1476, 6402, 84444, 1875, 8649, 6103, 6403, 2526, 1649, 8553, 54476, 966, 3936, 914, 56647, 1351, 23016, 2…
immunologic deficiency syndromes	51	47	24	3718, 5581, 10673, 3836, 10725, 55250, 1879, 25925, 3066, 57381, 84612, 51251, 1315, 7188, 966, 259197, 64395, 3508, 51691, 6118, 2247, 2264, 6196, 5604
immunoproliferative disorders	119	93	45	1879, 55183, 9517, 1485, 208, 6464, 8741, 9636, 9702, 25970, 8997, 4602, 84444, 5316, 3670, 6478, 161, 22933, 55644, 578, 9734, 4773, 4089, 1875, 4205, 4597, 91734, 3227, 30812, 79586, 5300, 7068, 9319, 9947, 3015, 784, 6857, 26043, 23304, 5830, 5174, 4800, 9747, 211, 5493
infant, newborn, diseases	55	47	40	2252, 2125, 1281, 9368, 5591, 55819, 966, 259197, 826, 712, 3852, 438, 9400, 7076, 3558, 3029, 1315, 64431, 7086, 2247, 3726, 3713, 1512, 1475, 10425, 286480, 8648, 8856, 81855, 664, 197131, 8649, 860, 4322, 317, 3304, 10869, 8801, 5644, 5521
inflammatory bowel diseases	175	114	84	4312, 3557, 3660, 5519, 1485, 3460, 79751, 4352, 5580, 148, 8864, 51207, 8740, 53944, 1495, 8527, 4645, 1857, 5218, 55178, 4057, 2731, 4734, 54602, 3456, 9474, 1401, 12, 6678, 9729, 9368, 5156, 2773, 962, 4615, 8405, 22933, 1649, 9261, 5089, 6050, 283, 831, 834, 5962, 23478, 54978, 9173, 64581, 93649, 6722, 7490, 5076, 6423, 967, 3122, 3675, 3964, 6198, 2475, 7328, 705, 5604, 3572, 4149, 1523, 11…
insulin resistance	45	25	31	3416, 2645, 4036, 57519, 55755, 718, 4035, 5045, 81618, 2161, 4322, 55333, 9185, 5499, 8165, 6780, 91694, 7978, 54843, 5514, 54386, 9984, 83878, 7507, 2067, 9246, 6047, 6416, 322, 1495, 7094
intellectual disability	101	80	61	5454, 2308, 5166, 1892, 54704, 7750, 30012, 3484, 998, 25766, 1369, 2799, 64326, 6662, 2891, 183, 5476, 5563, 1813, 23413, 257202, 11164, 26999, 8936, 164, 4130, 491, 51248, 9179, 2895, 4868, 7827, 57670, 8618, 8079, 5825, 373509, 57144, 7812, 3703, 3816, 10488, 51703, 55301, 5080, 84065, 11098, 54902, 29082, 26043, 7321, 4281, 10482, 55914, 421, 9228, 85358, 966, 1080, 7067, 8454
intestinal diseases	265	172	88	3556, 9900, 11018, 114790, 50615, 22888, 1958, 10444, 3660, 63928, 9693, 23025, 3460, 1485, 3606, 79751, 4352, 3439, 8864, 51207, 148, 9630, 339834, 3964, 25839, 53944, 4583, 9351, 5575, 8935, 5218, 6348, 8728, 7057, 4982, 5519, 2731, 4057, 5580, 7266, 5079, 64581, 4734, 5058, 4150, 56998, 9051, 80010, 2625, 6955, 5108, 9882, 23598, 6047, 1155, 8139, 6416, 1945, 9960, 10672, 4486, 6050, 283, 2347…
intestinal neoplasms	51	40	16	6624, 4583, 5575, 1294, 23043, 10256, 7042, 79869, 2906, 998, 25, 9051, 5595, 8878, 7082, 1366
joint diseases	110	78	65	3594, 8302, 3805, 1672, 56911, 3804, 1485, 5744, 3570, 1503, 5955, 29110, 6955, 5174, 1173, 3916, 919, 921, 974, 79849, 54946, 2521, 7414, 1316, 56902, 3488, 9463, 2890, 26525, 23648, 64750, 387, 7094, 4146, 3672, 57002, 23148, 54532, 374454, 23184, 55603, 5654, 56144, 9094, 3479, 3490, 8703, 54622, 7407, 55593, 51684, 2737, 3685, 5747, 7535, 28988, 23549, 7341, 64395, 10127, 284312, 3198, 8646, …
keratosis	27	21	14	5521, 5644, 3852, 3191, 8471, 8660, 4149, 667, 823, 867, 354, 6406, 2705, 3728
kidney diseases	188	133	72	27347, 5568, 5198, 6476, 7220, 85406, 9351, 186, 51552, 1476, 132660, 9162, 8724, 51361, 57473, 5902, 7508, 7514, 27257, 1192, 567, 6890, 6239, 23095, 9223, 4155, 3122, 5174, 3630, 1508, 3490, 2645, 5450, 2624, 122183, 6510, 30816, 176, 4317, 5354, 5798, 4191, 171425, 52, 79718, 402, 5563, 256646, 5054, 4089, 10728, 3676, 8928, 1482, 56901, 8655, 5213, 8399, 4651, 8458, 10460, 5362, 8829, 3507, 1…
kidney neoplasms	25	20	18	5198, 6714, 6605, 1837, 5563, 256646, 4191, 2272, 7223, 7225, 9855, 5174, 10459, 6925, 1114, 31, 10015, 5362
leprosy	24	13	12	59349, 7329, 8975, 84675, 7020, 6955, 6456, 83737, 3717, 7852, 8718, 7132
leukemia, b-cell	24	17	20	57099, 22992, 2547, 3221, 51564, 2931, 22933, 6301, 8038, 5774, 864, 6934, 26043, 23304, 5830, 5174, 6498, 79586, 23181, 9319
leukemia, lymphocytic, chronic, b-cell	22	15	18	57099, 2547, 6256, 6606, 3233, 10481, 22933, 6301, 8038, 5774, 26043, 23304, 5830, 5174, 6498, 79586, 9319, 23564
leukemia, lymphoid	78	66	41	1879, 5525, 10014, 208, 2887, 55183, 9636, 4602, 84444, 55746, 6478, 3670, 1997, 6643, 22933, 161, 864, 578, 9734, 4773, 4089, 1875, 3227, 30812, 79586, 5300, 7187, 29883, 3233, 2625, 6955, 26043, 23304, 5830, 5174, 744, 9319, 7341, 201161, 2130, 163087
leukemia, myeloid, acute	43	43	28	7020, 4927, 6688, 2313, 6497, 5294, 405, 868, 80817, 4302, 1406, 79016, 57097, 80344, 8626, 8550, 8427, 9525, 51534, 9401, 11098, 699, 1978, 6722, 4597, 5264, 7408, 54518
leukemia, myeloid	56	54	25	7020, 10235, 2906, 4927, 2115, 2888, 2885, 6497, 3615, 405, 80817, 4302, 1601, 79016, 114883, 8340, 5585, 87, 9525, 51534, 1936, 6722, 5264, 10040, 10403
leukemia	131	116	56	80817, 8340, 51564, 7341, 4927, 26052, 160, 1879, 5449, 9636, 1875, 7849, 84444, 5316, 1997, 6452, 208, 22933, 864, 6497, 578, 5174, 4735, 4907, 9551, 4773, 405, 8557, 2660, 10435, 23157, 129531, 11016, 967, 3122, 3119, 3630, 9401, 11098, 79586, 5300, 26043, 23304, 7187, 11130, 8678, 8550, 2997, 5264, 2288, 4089, 2130, 9319, 10802, 10140, 3188
limb deformities, congenital	21	16	12	2252, 7855, 1114, 1958, 8061, 1857, 1453, 7249, 5654, 1281, 4040, 1454
lipid metabolism, inborn errors	29	18	5	3916, 1508, 10970, 373509, 3482
lipid metabolism disorders	51	40	18	55176, 2822, 3916, 1071, 345, 3514, 1374, 3992, 316, 7707, 4802, 4800, 3685, 6670, 1114, 157285, 3856, 983
lipidoses	56	46	23	7112, 6720, 55176, 2822, 3916, 1071, 1861, 3514, 1374, 316, 7707, 4802, 57680, 3685, 6670, 20, 55755, 3630, 2645, 5566, 79054, 3856, 983
liver cirrhosis, biliary	32	22	23	84617, 5892, 554313, 6446, 10783, 6688, 4204, 466, 1958, 4773, 55110, 57541, 6775, 3459, 6352, 5284, 3490, 3630, 3265, 973, 89885, 599, 5499
liver cirrhosis	34	23	26	84617, 5892, 554313, 6446, 10783, 6688, 4204, 466, 1958, 4773, 55110, 57541, 6775, 3459, 6352, 5284, 3490, 3630, 7422, 6678, 973, 89885, 51003, 284312, 599, 5499
liver diseases	87	71	48	22915, 10456, 7390, 84617, 3588, 29956, 4851, 10048, 84464, 2171, 10952, 9646, 3265, 6446, 5892, 23612, 4832, 8802, 9229, 7037, 920, 993, 6688, 466, 1958, 4773, 1636, 186, 55110, 57541, 4488, 2547, 55841, 80279, 7145, 55644, 9001, 9146, 7297, 3587, 5728, 10870, 57453, 260425, 9443, 284312, 4125, 4093
lung diseases, obstructive	53	36	34	11018, 3108, 27178, 972, 64581, 3716, 471, 9693, 9863, 4512, 277, 8099, 7852, 64398, 154810, 4087, 3205, 55577, 57559, 340784, 4802, 10640, 4105, 59343, 139341, 84522, 90993, 1108, 1363, 3630, 8601, 10558, 64395, 55246
lung diseases	94	70	56	11018, 7011, 23024, 3108, 1634, 1805, 3304, 27178, 3631, 10558, 9590, 3205, 1154, 7849, 5657, 64581, 84283, 317, 284217, 43, 3084, 3732, 4512, 9693, 1439, 56667, 79623, 55577, 6456, 3569, 1512, 1476, 9711, 5289, 84522, 90993, 6753, 64398, 29979, 4302, 3611, 3315, 5867, 338382, 55294, 84894, 6642, 139341, 4087, 26287, 7273, 51013, 22983, 55246, 64395, 5621
lung neoplasms	24	18	20	7011, 65990, 284217, 5909, 5289, 5306, 5741, 4224, 960, 7188, 8792, 10495, 4302, 51013, 22983, 64395, 117286, 3611, 3987, 29979
lupus erythematosus, systemic	117	75	57	718, 719, 3811, 967, 51274, 919, 4061, 3439, 115207, 8907, 4520, 3075, 8302, 54476, 7337, 10783, 56647, 871, 473, 167227, 3265, 5290, 6456, 51339, 64753, 253461, 3813, 7305, 373, 26150, 4773, 963, 2678, 342945, 54925, 2773, 11144, 79734, 4438, 6745, 23421, 71, 7422, 1490, 2246, 6857, 4067, 356, 10155, 5684, 5347, 4783, 1649, 64395, 55246, 7185, 7293
lymphatic diseases	142	112	54	1879, 6464, 55183, 9517, 91694, 1485, 208, 8741, 9636, 29979, 9702, 8997, 5316, 6478, 29883, 10538, 10302, 2737, 7545, 3233, 54935, 6775, 22933, 55644, 56623, 578, 9734, 6844, 8678, 4773, 4205, 8557, 2660, 3227, 30812, 79586, 5300, 211, 949, 5174, 784, 6857, 26043, 23304, 7728, 8216, 4089, 2130, 79947, 4535, 9319, 10802, 7341, 201161
lymphoma, non-hodgkin	27	21	18	10075, 9517, 55922, 10558, 84196, 9702, 10270, 836, 397, 4205, 5971, 6598, 773, 6857, 3651, 3630, 10580, 3636
lymphoma	35	22	19	10075, 9517, 55922, 10558, 84196, 9702, 10270, 836, 397, 4205, 773, 6857, 5971, 6598, 3651, 3630, 5092, 10580, 3636
lymphoproliferative disorders	126	98	43	1879, 55183, 9517, 1485, 208, 6464, 8741, 9636, 9702, 25970, 8997, 4602, 84444, 5316, 3670, 6478, 161, 22933, 55644, 578, 9734, 4773, 4089, 1875, 4205, 3227, 30812, 9947, 3015, 79586, 5300, 7068, 9319, 784, 6857, 26043, 23304, 5830, 5174, 4800, 9747, 211, 5493
lysosomal storage diseases, nervous system	36	30	21	2632, 3916, 5834, 64772, 5973, 6271, 5837, 5972, 1508, 3630, 2645, 3098, 2026, 57559, 140545, 2011, 4134, 816, 488, 5566, 5894
lysosomal storage diseases	51	40	18	2632, 3916, 5834, 64772, 5973, 5566, 4133, 673, 9945, 80201, 27005, 84196, 98, 6820, 6317, 1514, 57559, 140545
macular degeneration	55	42	40	389834, 1258, 126129, 11343, 8829, 4023, 6670, 720, 719, 3931, 8061, 7507, 8777, 64398, 84612, 65264, 23607, 4585, 54472, 22803, 6853, 3684, 2266, 3791, 2244, 4018, 1019, 8243, 4001, 5630, 1406, 1984, 10818, 5909, 9341, 10134, 4625, 54477, 5519, 5525
malabsorption syndromes	45	34	35	963, 50615, 3606, 6777, 919, 6348, 940, 114609, 3556, 148022, 7010, 7046, 1499, 8935, 56998, 1234, 1462, 6375, 23598, 6047, 6456, 9551, 9128, 10565, 5607, 55120, 80010, 26135, 10401, 705, 84456, 11261, 11156, 3930, 7529
male urogenital diseases	366	220	97	27347, 7106, 55930, 22873, 25803, 8911, 816, 64753, 9271, 5671, 6476, 10125, 389692, 7220, 7182, 6443, 56000, 1215, 26525, 9353, 52, 1114, 2817, 23369, 527, 186, 51552, 7181, 10765, 6383, 4140, 57332, 1081, 1476, 6510, 5504, 5196, 1487, 9314, 599, 3672, 6387, 286826, 2155, 386678, 5624, 5629, 22895, 2638, 4644, 4684, 8724, 23321, 117286, 5125, 5450, 3651, 8405, 27257, 1192, 3630, 2645, 387755, 29…
malformations of cortical development	23	18	15	3039, 2917, 3688, 967, 3959, 975, 65265, 23265, 27185, 948, 7436, 10592, 3981, 286749, 3399
mental retardation, x-linked	72	61	46	9615, 1892, 1029, 27165, 54704, 30012, 2799, 5454, 80349, 7090, 51147, 5476, 5824, 8350, 23186, 998, 11164, 1742, 4130, 164, 6780, 22794, 491, 51248, 694, 7067, 26043, 23413, 3751, 4690, 2065, 7321, 4281, 7812, 3703, 2042, 80230, 966, 1080, 81855, 10488, 55301, 51703, 6496, 5080, 6500
metabolic diseases	723	531	156	6777, 535, 2645, 186, 5174, 50615, 79947, 1571, 6348, 83942, 3803, 25766, 2315, 4296, 6476, 2806, 22863, 5199, 3489, 632, 11346, 1366, 3916, 10063, 1374, 2677, 130617, 54874, 5746, 3587, 8833, 2261, 721, 23598, 3606, 239, 5260, 6238, 7026, 5973, 55212, 2530, 108, 1861, 7436, 6997, 6366, 1114, 149428, 8818, 2954, 6641, 9179, 2319, 50943, 8924, 4438, 10654, 8302, 100507436, 2627, 9311, 80010, 91703…
metabolic syndrome x	20	14	18	55755, 57519, 5496, 7874, 29086, 54550, 4043, 7436, 9525, 2645, 9189, 51388, 4747, 6416, 7389, 60491, 5499, 56252
metabolism, inborn errors	329	284	99	5174, 6670, 4842, 1356, 535, 79947, 4057, 11059, 4609, 22, 10994, 2315, 624, 22863, 1551, 3916, 6271, 5973, 64772, 55212, 2530, 2288, 7436, 6641, 859, 2954, 9179, 10654, 91703, 55276, 5267, 4802, 5868, 11311, 5306, 79849, 3685, 23417, 6390, 6476, 51733, 6717, 10063, 10298, 967, 55907, 6487, 1374, 513, 3482, 8833, 9670, 7026, 2805, 8522, 54518, 6317, 1520, 2026, 3075, 3078, 4317, 63827, 7545, 2737…
metal metabolism, inborn errors	21	18	22	1356, 2520, 7018, 6261, 4782, 1551, 10207, 9419, 9223, 9311, 859, 1605, 3643, 5782, 2261, 25970, 9368, 5174, 7187, 2906, 5962, 960
mitochondrial diseases	59	49	26	10869, 55201, 5164, 6241, 10063, 11156, 4929, 1650, 8801, 5105, 60673, 1201, 84676, 6613, 506, 383, 5009, 5036, 581, 149428, 9463, 7832, 284001, 4926, 6303, 84141
motor neuron disease	37	31	27	2932, 56924, 8031, 55968, 1936, 2971, 8409, 6811, 3507, 8893, 8892, 9709, 80700, 9693, 5728, 10956, 6400, 51164, 540, 4155, 5901, 23658, 51691, 1447, 4802, 5245, 7529
mouth diseases	50	24	34	10859, 3594, 22824, 10818, 29922, 8302, 100507436, 84817, 80230, 5621, 2273, 8128, 4684, 30812, 1749, 1050, 1435, 3713, 2125, 8061, 5866, 117177, 1514, 1475, 10097, 650, 57120, 2355, 84970, 27287, 5990, 5991, 3568, 3717
movement disorders	75	51	41	25766, 330, 7326, 10146, 79096, 351, 7341, 5629, 10053, 5660, 6996, 5962, 55294, 26056, 8774, 4720, 3163, 7704, 2653, 1499, 3551, 5175, 6642, 925, 6932, 3712, 1738, 23390, 6616, 396, 23498, 3931, 6670, 23268, 1759, 9753, 386677, 2534, 5588, 8321, 1740
multiple sclerosis	108	67	58	974, 3430, 5199, 721, 4050, 10961, 9898, 8302, 100507436, 2627, 10212, 30812, 8792, 914, 940, 3592, 2533, 6955, 7430, 6403, 7010, 4286, 23598, 3659, 64506, 83658, 10519, 5664, 3936, 5358, 10413, 207, 10188, 1510, 3630, 3490, 7422, 22933, 6301, 5473, 23256, 9341, 9744, 5581, 2571, 7922, 958, 55165, 10818, 5909, 5037, 56950, 9351, 5174, 22872, 5201, 4292, 8612
muscular diseases	71	64	38	70, 29796, 4604, 6275, 4622, 4913, 51207, 6641, 10658, 26100, 3672, 6241, 5350, 8491, 55577, 84708, 23209, 4638, 7133, 71, 8514, 8878, 81631, 84078, 79745, 9832, 8079, 5825, 51726, 161742, 6648, 1472, 6742, 192670, 6927, 39, 10391, 10513
muscular disorders, atrophic	36	31	15	70, 137868, 4604, 10658, 27185, 6310, 154, 4638, 84705, 23152, 3912, 3655, 2923, 342667, 84708
muscular dystrophies	39	33	16	70, 137868, 4604, 10658, 27185, 64782, 154, 4638, 27231, 7982, 3688, 3959, 11043, 10253, 6714, 84708
musculoskeletal abnormalities	68	62	26	7855, 1958, 84441, 4090, 3162, 11331, 4856, 91833, 650, 25884, 1855, 5080, 7343, 1000, 1406, 7249, 8626, 81552, 22823, 7089, 27287, 373509, 3482, 604, 27044, 23326
musculoskeletal diseases	361	294	139	3594, 27089, 8302, 6517, 7855, 1600, 4921, 1672, 10528, 3805, 56911, 1485, 4146, 5174, 54477, 9368, 9498, 6275, 4622, 23148, 51738, 8727, 23184, 8514, 8928, 7471, 4619, 64100, 4153, 3490, 51652, 84705, 11059, 3570, 4086, 3162, 27287, 5449, 84273, 7849, 23286, 4856, 3938, 6241, 10370, 11034, 8625, 55593, 55603, 9646, 960, 972, 3108, 9852, 9863, 84458, 650, 8861, 6742, 84078, 440738, 8940, 9400, 36…
mycobacterium infections	35	21	11	3717, 6456, 71, 55093, 59349, 972, 4282, 8717, 8718, 7013, 4683
myeloproliferative disorders	21	19	14	4352, 3562, 7994, 2242, 9846, 55697, 5597, 5413, 5519, 54764, 9882, 10000, 4223, 91156
myocardial infarction	21	13	18	6760, 3949, 5196, 9784, 3693, 1398, 6352, 1052, 4313, 1294, 4851, 1840, 51763, 89885, 5971, 3305, 2885, 3784
myocardial ischemia	59	42	43	118429, 1294, 6760, 373509, 3949, 5196, 9784, 4089, 1052, 10664, 27185, 2335, 10939, 23542, 11161, 55755, 8543, 8600, 5552, 3685, 3693, 22800, 54922, 5499, 3784, 5511, 196513, 3305, 2066, 1398, 391, 5337, 145957, 89885, 56475, 84283, 5355, 10134, 4856, 4851, 5159, 7341, 201161
neoplasms, connective and soft tissue	43	41	19	9261, 10155, 55329, 51438, 7020, 5154, 5066, 117177, 7804, 231, 10401, 10131, 396, 87, 8352, 6648, 7415, 7182, 348
neoplasms, connective tissue	30	29	13	55329, 51438, 7020, 117177, 7804, 9189, 10765, 4313, 10131, 396, 6648, 7182, 348
neoplasms, germ cell and embryonal	71	48	33	2886, 22915, 55777, 7391, 23533, 22859, 51222, 55704, 29956, 353, 8649, 3267, 4286, 1114, 8518, 284312, 2114, 26043, 80258, 8733, 2901, 11143, 11021, 3420, 80279, 51506, 5962, 6693, 5289, 8678, 7337, 23650, 3094
neoplasms, glandular and epithelial	107	89	49	53358, 2737, 55777, 6608, 7011, 10346, 4773, 5777, 10870, 7984, 3642, 50, 5116, 29956, 9392, 6753, 7265, 11336, 3275, 86, 1018, 10892, 4488, 5870, 4952, 3630, 10459, 1114, 10728, 90678, 26043, 9373, 5531, 857, 7220, 6390, 23533, 186, 5291, 3838, 5563, 1605, 6442, 2185, 6195, 401, 6670, 386680, 51352
neoplasms, nerve tissue	65	45	28	53358, 22915, 55777, 208, 23533, 22859, 51222, 29956, 353, 8649, 3267, 8115, 4286, 51176, 8518, 284312, 2906, 2114, 26043, 11143, 8733, 2901, 11244, 80279, 51506, 7337, 5289, 8678
neoplasms, neuroepithelial	35	23	18	55777, 208, 5932, 2444, 22859, 51222, 29956, 53358, 284312, 11143, 11244, 23433, 84612, 57332, 401, 6670, 23371, 386680
neoplasms	606	458	134	6608, 93649, 30834, 3122, 25803, 8340, 10099, 8074, 9517, 3225, 967, 5978, 2323, 51438, 3607, 3779, 8218, 4488, 22933, 7182, 1523, 2016, 6443, 26052, 149371, 5174, 29979, 3421, 30846, 6611, 84894, 10870, 7984, 10765, 9590, 7389, 5443, 4583, 89797, 186, 5361, 79586, 5834, 60529, 57630, 6863, 96459, 26043, 9373, 402665, 401, 10525, 11130, 3672, 284217, 3757, 63922, 5316, 80852, 4800, 10890, 22999, …
neoplasms by histologic type	335	276	97	6608, 93649, 139324, 8340, 83985, 80817, 9517, 51438, 3607, 4488, 4286, 1485, 11039, 5174, 149371, 8218, 23473, 6238, 26052, 90678, 3421, 4773, 6611, 10870, 7984, 30834, 186, 859, 26043, 9373, 29956, 9392, 401, 9636, 10525, 4800, 8618, 5316, 4040, 699, 6452, 117177, 7508, 1018, 5264, 9804, 10256, 864, 51765, 84260, 6195, 10062, 5870, 4952, 22933, 3630, 231, 6497, 7182, 578, 597, 4735, 80279, 1045…
neoplasms by site	336	228	100	9271, 25803, 8074, 8612, 2077, 3491, 84220, 3108, 11039, 9404, 3225, 6443, 64753, 10870, 7106, 25759, 7025, 9590, 7389, 30834, 4583, 5910, 29956, 527, 5834, 6648, 57630, 6590, 6863, 5361, 6389, 96459, 10957, 599, 3672, 284217, 9261, 3267, 4644, 5813, 3275, 1018, 5450, 8458, 5293, 3656, 9882, 27429, 5362, 8829, 29979, 1485, 4302, 54602, 4891, 100653323, 51719, 632, 1520, 10765, 4094, 256646, 1285,…
neoplastic syndromes, hereditary	37	32	11	7517, 9392, 353, 10926, 2737, 4656, 1958, 10131, 5563, 3931, 6670
nephritis	30	22	23	867, 5777, 6456, 3507, 718, 4982, 2335, 9802, 51013, 6400, 6955, 1634, 5320, 5311, 7220, 3516, 3569, 8553, 55041, 6462, 55, 27257, 118460
nervous system diseases	871	605	161	586, 721, 3807, 2632, 79947, 9788, 2526, 8302, 112, 401, 9053, 1036, 7827, 4684, 10607, 4099, 149233, 51561, 1821, 5199, 3430, 9804, 3660, 8218, 5455, 3487, 11133, 70, 3101, 4050, 23598, 201181, 65078, 7447, 85027, 84033, 23413, 8324, 5260, 4929, 1999, 7178, 84938, 7436, 2817, 1356, 2799, 915, 5834, 8514, 178, 64400, 9873, 11041, 374659, 8928, 79096, 2079, 92840, 3156, 10658, 57801, 25970, 2214, …
nervous system malformations	113	96	51	9531, 821, 3688, 3146, 7089, 23327, 1463, 85027, 6801, 3039, 1409, 10567, 4099, 7090, 2737, 5825, 55969, 29956, 10284, 1856, 25, 6252, 57142, 2239, 54, 4188, 6472, 5626, 5308, 975, 1155, 57592, 9784, 7436, 10413, 54708, 10488, 5201, 28964, 9820, 84466, 127002, 23326, 29946, 5090, 10592, 3981, 29089, 10425, 2113, 2353
neurobehavioral manifestations	106	92	77	5454, 2308, 5166, 54704, 1892, 7750, 30012, 3484, 2799, 2017, 64326, 6662, 2891, 183, 5476, 5563, 1813, 23413, 22934, 11164, 2773, 966, 257202, 6667, 10905, 220108, 164, 4130, 491, 51248, 93621, 5933, 9179, 2895, 4868, 7827, 57670, 8618, 8079, 5825, 373509, 117177, 80230, 27095, 79090, 51399, 11098, 54902, 29082, 6185, 23043, 10134, 201562, 5915, 57794, 10116, 10980, 26043, 10482, 7321, 4281, 330…
neurodegenerative diseases	281	200	80	4155, 84310, 57142, 3055, 8218, 85027, 92840, 83851, 1356, 9240, 2848, 11345, 84630, 9478, 6252, 10658, 9463, 9372, 6688, 3931, 26056, 9709, 10533, 49856, 3858, 55738, 4760, 55054, 4069, 7529, 4093, 873, 6845, 1263, 585, 1615, 5660, 4509, 27330, 155465, 10613, 537, 3039, 90627, 4828, 329, 3824, 3821, 25945, 8601, 796, 4898, 79096, 64284, 10950, 29883, 29946, 23136, 3932, 925, 2046, 1942, 1896, 41…
neuroectodermal tumors	63	43	27	53358, 22915, 55777, 208, 23533, 22859, 51222, 29956, 353, 8649, 3267, 8115, 4286, 51176, 8518, 284312, 2114, 26043, 11143, 8733, 2901, 11244, 80279, 51506, 7337, 5289, 8678
neuroendocrine tumors	29	22	14	353, 6016, 4286, 2114, 1958, 80258, 112399, 6688, 2669, 675, 3725, 158078, 3931, 6670
neurologic manifestations	199	151	88	9463, 5454, 5954, 998, 10607, 25766, 11332, 604, 3026, 112, 55922, 1891, 9455, 1369, 11129, 23413, 8514, 54704, 54902, 30012, 7750, 2799, 5635, 10598, 10273, 91833, 5880, 7090, 6671, 183, 29082, 164, 4130, 5476, 5903, 79784, 6484, 257202, 1285, 85027, 5376, 5824, 821, 3938, 10497, 6844, 491, 51248, 57134, 4093, 3416, 22882, 796, 4898, 83851, 10567, 1627, 10105, 10488, 55301, 51703, 81618, 3703, 2…
neuromuscular diseases	181	158	75	70, 374650, 821, 4604, 1821, 7168, 85027, 84033, 27089, 1329, 6641, 11100, 1356, 55969, 5825, 56893, 29956, 10658, 57142, 4155, 6252, 818, 286, 3672, 10890, 4099, 6241, 9519, 9531, 960, 386676, 1146, 949, 27330, 8409, 51003, 29946, 4543, 10498, 64400, 54708, 4622, 4913, 6710, 8048, 1406, 8815, 55054, 81631, 22999, 8927, 7529, 10284, 4211, 2113, 93664, 84466, 2060, 84078, 8910, 10425, 54726, 10243…
nevi and melanomas	21	14	12	1877, 4286, 80258, 9631, 7030, 6611, 675, 467, 3725, 2114, 3931, 6670
nutrition disorders	744	527	150	157, 6777, 535, 2645, 50615, 79947, 1571, 5174, 3125, 83942, 3803, 6349, 2315, 4296, 6476, 2806, 22863, 5199, 3489, 632, 11346, 1366, 3916, 3779, 10063, 1374, 2677, 130617, 54874, 5746, 3587, 8833, 2261, 721, 23598, 3606, 239, 5260, 6238, 7026, 5973, 57555, 51738, 55212, 2530, 108, 1861, 7436, 6997, 6366, 186, 1114, 149428, 8818, 2954, 6641, 9179, 2319, 50943, 8924, 4438, 10654, 8302, 100507436, …
nutritional and metabolic diseases	32	17	15	51738, 4602, 1191, 1854, 861, 2255, 2263, 1401, 3075, 10765, 8912, 9825, 8573, 9223, 9873
obesity	21	13	13	4602, 51738, 1191, 3238, 23764, 10765, 8912, 8573, 6383, 4898, 84464, 51806, 10971
ocular motility disorders	20	12	18	6241, 1020, 5536, 5481, 9456, 23673, 2288, 2280, 8890, 1965, 3356, 2770, 284001, 4926, 64400, 1639, 9666, 7572
orbital diseases	24	12	16	2767, 2776, 624, 5781, 5519, 5525, 10567, 2664, 10870, 8405, 3651, 3630, 7024, 6857, 5516, 3692
osteochondrodysplasias	56	51	37	2252, 6517, 4146, 4322, 9638, 5741, 57599, 1270, 4312, 10287, 4093, 79586, 2896, 4653, 1192, 5597, 3932, 64689, 7184, 5264, 5746, 5825, 373509, 55690, 3482, 4924, 4692, 6196, 6548, 51384, 604, 1717, 6309, 6498, 6047, 10856, 5445
osteoporosis	23	14	18	7057, 2147, 928, 960, 438, 15, 9804, 1719, 5654, 9425, 10765, 7764, 84661, 9070, 1600, 8553, 7286, 10524
otorhinolaryngologic diseases	54	31	31	6955, 2625, 7430, 999, 5080, 81, 65125, 5621, 8404, 333, 56144, 91833, 6835, 65078, 4099, 9693, 5048, 10726, 10746, 5607, 23414, 1488, 139341, 6239, 10363, 816, 1285, 2688, 8192, 1974, 51386
ovarian diseases	33	21	12	26747, 7517, 197, 1081, 51465, 3225, 51053, 26060, 29984, 658, 60529, 6657
ovarian neoplasms	20	16	10	7517, 197, 51465, 8575, 5925, 3146, 3225, 3235, 322, 5621
overnutrition	21	13	13	4602, 51738, 1191, 3238, 23764, 10765, 8912, 8573, 6383, 4898, 84464, 51806, 10971
overweight	21	13	13	4602, 51738, 1191, 3238, 23764, 10765, 8912, 8573, 6383, 4898, 84464, 51806, 10971
pancreatic diseases	29	24	27	8723, 966, 1667, 5345, 23426, 8202, 10919, 3693, 93100, 65983, 7080, 284119, 2627, 11069, 22800, 4057, 2101, 4069, 2006, 4105, 54205, 1528, 317, 9502, 64395, 4651, 8655
panuveitis	33	13	15	10859, 3594, 8302, 100507436, 7170, 5621, 2273, 8128, 4684, 6774, 3925, 1281, 4099, 3848, 2125
parkinson disease	51	31	32	351, 10053, 11345, 330, 26056, 8774, 29086, 4698, 23385, 3916, 4155, 10146, 3028, 549, 928, 967, 51260, 1499, 9658, 5607, 222389, 2997, 2, 3931, 23268, 1759, 1739, 8324, 4110, 5303, 27347, 5588
parkinsonian disorders	50	30	30	351, 10053, 11345, 330, 26056, 8774, 29086, 23385, 3916, 4155, 10146, 3028, 549, 928, 967, 51260, 1499, 4698, 9658, 5607, 222389, 2997, 2, 3931, 23268, 1759, 1739, 8324, 5303, 4110
pathologic processes	24	16	20	3678, 11188, 860, 5829, 3655, 4193, 8557, 1488, 138046, 7257, 27347, 2934, 55749, 843, 10376, 908, 10471, 5201, 81543, 4690
pathological conditions, anatomical	252	181	123	6670, 6288, 1690, 5566, 8912, 5621, 92170, 4842, 10138, 3416, 10481, 2239, 51738, 9925, 4881, 10401, 3162, 401, 1495, 1487, 55022, 102, 10273, 4684, 639, 6241, 2588, 2040, 9368, 585, 80152, 8861, 6742, 6622, 8878, 157638, 7389, 85027, 5376, 821, 915, 2157, 650, 2159, 79047, 55062, 1444, 55534, 63908, 6616, 2920, 23533, 5260, 5834, 8761, 2661, 91833, 6835, 5903, 79784, 3737, 4122, 4245, 9943, 6558…
pathological conditions, signs and symptoms	78	60	40	5566, 7399, 4842, 5310, 6288, 3760, 6546, 3162, 2494, 58525, 9124, 650, 2626, 4076, 2063, 56950, 22983, 51013, 1444, 55534, 8856, 88, 10048, 84464, 63893, 10401, 54507, 55191, 27005, 6820, 2011, 54726, 2717, 51643, 54918, 7450, 3674, 55145, 5621, 79033
peripheral nervous system diseases	75	65	42	821, 9531, 387082, 8655, 85027, 57142, 6252, 3417, 10284, 1615, 1272, 51003, 7430, 29946, 9240, 5867, 55969, 29956, 1838, 6383, 2060, 4131, 10890, 4543, 2113, 3146, 54708, 7402, 664, 64581, 29089, 10425, 9743, 84466, 4122, 28964, 7529, 2353, 58, 6698, 213, 23036
peroxisomal disorders	20	20	2	4597, 84464
pigmentation disorders	52	41	15	8533, 2315, 472, 80273, 10277, 3050, 2202, 596, 60412, 3560, 7314, 6778, 55294, 257218, 6449
polyneuropathies	68	56	28	9531, 821, 387082, 8655, 85027, 1740, 3799, 3417, 1615, 51003, 29946, 9240, 11345, 55054, 7430, 2060, 213, 55969, 54708, 8562, 2113, 3146, 57142, 10488, 29089, 10425, 9743, 84466
precursor cell lymphoblastic leukemia-lymphoma	45	40	19	2033, 1628, 1879, 1398, 3484, 356, 5316, 84444, 3670, 6760, 4772, 7341, 4773, 9454, 85403, 7185, 5300, 4089, 221079
prostatic diseases	83	60	56	25803, 3491, 7106, 80198, 5504, 3672, 64753, 4644, 5450, 1459, 8674, 2246, 10923, 10919, 8985, 5493, 1523, 6696, 1644, 6093, 1613, 1495, 4301, 7283, 11186, 1756, 3880, 29956, 527, 5269, 5624, 9882, 57178, 58508, 8893, 27243, 22933, 6301, 8812, 83878, 5361, 8829, 10938, 9342, 9139, 473, 23650, 54620, 10765, 6474, 6184, 6449, 1855, 5879, 3875, 5914
prostatic neoplasms	83	60	56	25803, 3491, 7106, 80198, 5504, 3672, 64753, 4644, 5450, 1459, 8674, 2246, 10923, 10919, 8985, 5493, 1523, 6696, 1644, 6093, 1613, 1495, 4301, 7283, 11186, 1756, 3880, 29956, 527, 5269, 5624, 9882, 57178, 58508, 8893, 27243, 22933, 6301, 8812, 83878, 5361, 8829, 10938, 9342, 9139, 473, 23650, 54620, 10765, 6474, 6184, 6449, 1855, 5879, 3875, 5914
proteinuria	29	12	22	2187, 378708, 2188, 4140, 2920, 5340, 3481, 7018, 3855, 3500, 2318, 147, 2260, 4684, 81565, 5318, 5371, 7156, 7048, 4092, 2275, 2624
proteostasis deficiencies	40	35	21	7917, 6811, 6997, 6103, 9709, 4218, 25897, 1509, 23136, 3339, 51776, 9479, 4155, 7428, 1288, 5008, 5621, 1406, 137886, 7529, 83732
psoriasis	77	51	46	3093, 1290, 51561, 3597, 6285, 3109, 3824, 8302, 2664, 5880, 85280, 10459, 3111, 3108, 29922, 55722, 55294, 57678, 56895, 79656, 84140, 8500, 5515, 3717, 6871, 6295, 6010, 85376, 10811, 54931, 2107, 84817, 3630, 9093, 3490, 7422, 5708, 5685, 23650, 3094, 10818, 5909, 3570, 3572, 22999, 6857
purine-pyrimidine metabolism, inborn errors	25	16	18	8678, 57120, 9311, 596, 2737, 3265, 673, 4214, 2289, 7436, 5328, 2175, 1182, 5174, 4049, 8764, 5359, 8646
rectal diseases	40	28	16	7042, 5575, 1294, 4589, 10256, 79869, 2906, 6472, 1460, 998, 152503, 102, 4292, 8878, 7728, 9051
renal tubular transport, inborn errors	40	33	26	9943, 85406, 186, 9368, 9498, 6476, 5568, 7064, 5174, 23327, 8805, 5080, 11060, 5868, 5213, 8655, 55312, 4189, 23163, 4074, 3678, 2263, 960, 286, 89885, 80342
respiratory hypersensitivity	52	36	36	11018, 3108, 27178, 3227, 972, 64581, 3716, 471, 3566, 4211, 277, 8099, 7852, 84522, 90993, 4087, 10771, 55577, 57559, 340784, 4802, 59343, 139341, 10399, 43, 2132, 1270, 1108, 3630, 1390, 51103, 4513, 8601, 10558, 5621, 55599
respiratory tract diseases	115	82	69	11018, 7011, 23024, 3108, 22858, 1634, 8218, 27178, 3631, 26287, 10558, 3227, 9590, 3205, 1154, 7849, 5657, 64581, 84283, 317, 4084, 284217, 43, 5048, 2192, 5909, 9693, 56667, 79623, 7205, 1270, 2132, 3084, 4512, 1605, 10363, 1512, 1476, 1439, 9711, 5289, 84522, 90993, 55577, 1510, 3630, 3567, 2625, 29979, 4302, 3611, 3315, 1495, 4087, 1974, 59343, 139341, 55294, 84894, 5867, 338382, 84817, 11340…
respiratory tract neoplasms	24	18	20	7011, 65990, 284217, 5909, 5289, 5306, 5741, 4224, 960, 7188, 8792, 10495, 4302, 51013, 22983, 64395, 117286, 3611, 3987, 29979
retinal degeneration	132	100	73	389834, 5959, 145282, 3680, 51465, 10952, 126129, 11343, 55734, 2534, 4053, 9187, 2319, 999, 3791, 6241, 8829, 3265, 3656, 25920, 831, 407, 826, 4023, 5775, 64398, 8777, 720, 719, 6670, 3931, 8061, 7507, 4921, 1281, 400714, 26152, 8073, 2342, 22978, 539, 7301, 2621, 80700, 84447, 5365, 6014, 3745, 5791, 3684, 2266, 26128, 6311, 1019, 6853, 5108, 582, 139716, 9402, 5525, 1493, 3418, 6517, 8546, 65…
retinal diseases	151	109	79	389834, 5959, 145282, 6670, 261734, 4023, 5055, 6617, 4322, 720, 719, 3931, 3680, 51465, 10952, 126129, 11343, 55734, 5108, 582, 2534, 4053, 9187, 8751, 2319, 4868, 8829, 3265, 3656, 25920, 831, 6505, 10550, 64398, 8777, 407, 1281, 4921, 8073, 2342, 7301, 2621, 80700, 84447, 11200, 5525, 22978, 539, 5365, 6014, 260425, 3745, 5791, 3684, 2266, 7045, 1285, 10919, 55758, 26128, 6311, 139716, 9402, 1…
retinal dystrophies	81	61	38	5959, 145282, 2534, 9187, 10952, 55734, 4133, 407, 23099, 3655, 682, 3208, 4836, 22978, 539, 64782, 10188, 2185, 7094, 3745, 5791, 23654, 9826, 26128, 6311, 919, 5411, 3875, 5108, 583, 5525, 1493, 10207, 9419, 8546, 6521, 5950, 821
retinitis pigmentosa	79	60	37	5959, 145282, 2534, 9187, 10952, 55734, 84466, 4133, 407, 23099, 3655, 682, 3208, 4836, 64782, 22978, 539, 10188, 9820, 5365, 2185, 7094, 26128, 6311, 919, 5411, 3875, 5108, 583, 5525, 1493, 10207, 9419, 8546, 6521, 5950, 821
rheumatic diseases	79	58	55	1672, 56911, 1485, 3456, 3018, 6955, 821, 10549, 5174, 1244, 7514, 8678, 596, 149428, 2737, 5525, 920, 7535, 1509, 51324, 1316, 56902, 56474, 55593, 57002, 23148, 79738, 54532, 374454, 1326, 659, 333932, 639, 6018, 22866, 7305, 8302, 6513, 2040, 4049, 4055, 51652, 3490, 7341, 64395, 10127, 284312, 7804, 9479, 3198, 8646, 4147, 2335, 56271, 5747
sarcoma	27	25	12	51438, 3725, 10155, 3202, 30812, 117177, 231, 10131, 7415, 2335, 7182, 6257
sensation disorders	25	16	16	5080, 5903, 5573, 65125, 7045, 1285, 4921, 1277, 84662, 23543, 5139, 2974, 2688, 6301, 408, 4038
signs and symptoms	153	112	103	537, 6670, 2891, 8721, 220108, 51738, 9925, 23413, 7018, 401, 8573, 55022, 5629, 10273, 1576, 639, 6241, 2588, 6257, 4097, 6622, 5653, 6011, 5903, 79784, 6895, 1285, 140612, 3163, 85027, 5376, 821, 915, 3938, 2157, 2159, 335, 84867, 4283, 10490, 6886, 6742, 4122, 4245, 5260, 5834, 4868, 7827, 57670, 8618, 5611, 114609, 386677, 8646, 5621, 4684, 5915, 91833, 6835, 6620, 80152, 93621, 774, 10134, 2…
skin abnormalities	73	56	17	5521, 4099, 5266, 472, 5982, 2923, 8815, 5644, 7520, 128, 3727, 130540, 6820, 7341, 6720, 182, 4301
skin and connective tissue diseases	506	347	108	2315, 967, 4016, 2252, 1378, 8302, 29108, 50615, 151568, 4615, 4237, 3594, 5551, 10288, 1801, 3597, 3587, 8815, 51455, 9173, 8497, 85027, 7293, 58510, 2125, 257218, 6997, 22900, 65263, 7471, 1316, 57678, 56895, 2319, 4438, 5621, 3570, 333932, 9636, 55816, 56647, 8687, 11336, 2826, 972, 6286, 55603, 23184, 8625, 6401, 6456, 9167, 57599, 10009, 7572, 7156, 5876, 8073, 7803, 140739, 23532, 7423, 882…
skin diseases, genetic	132	117	56	3500, 4016, 823, 2315, 50509, 22900, 8687, 4149, 2074, 29108, 5350, 5876, 8073, 967, 3182, 7156, 473, 3293, 9400, 8801, 2114, 10771, 60491, 79036, 6271, 3727, 5984, 2923, 567, 291, 1286, 7045, 6390, 23533, 4040, 7471, 857, 5879, 10868, 79586, 4093, 5817, 6990, 392, 3156, 9266, 1523, 983, 6786, 29920, 66000, 310, 5644, 5521, 6310, 23587
skin diseases, papulosquamous	77	51	46	3093, 1290, 51561, 3597, 6285, 3109, 3824, 8302, 2664, 5880, 85280, 10459, 3111, 3108, 29922, 55722, 55294, 57678, 56895, 79656, 84140, 8500, 5515, 3717, 6871, 6295, 6010, 85376, 10811, 54931, 2107, 84817, 3630, 9093, 3490, 7422, 5708, 5685, 23650, 3094, 10818, 5909, 3570, 3572, 22999, 6857
skin diseases, vascular	38	17	19	10859, 3594, 8302, 100507436, 2273, 5621, 350, 5340, 2624, 6774, 7170, 1281, 5118, 8128, 4684, 3848, 2125, 1272, 4853
skin diseases	363	242	82	4016, 2252, 8302, 8815, 29108, 50615, 1534, 55300, 151568, 57470, 967, 3594, 2315, 834, 5551, 4321, 10288, 23598, 3597, 3587, 5526, 51455, 259266, 3439, 85027, 4118, 58510, 257218, 2125, 65263, 4615, 57678, 56895, 8687, 55816, 9636, 11336, 972, 6401, 9167, 5648, 7156, 5876, 8073, 7803, 2625, 5743, 6643, 7423, 8829, 6907, 8337, 55632, 11180, 567, 11098, 6271, 60491, 438, 4192, 8601, 10654, 25945, …
sleep disorders	21	19	15	4684, 3117, 6710, 94274, 3811, 2113, 333, 5566, 401, 9611, 5465, 8541, 8495, 29761, 4208
spastic paraplegia, hereditary	24	18	20	6252, 57142, 1272, 9448, 387082, 5631, 4155, 51298, 4188, 85027, 527, 10488, 29946, 11067, 6338, 83737, 10425, 7335, 80852, 28964
spinal cord diseases	71	59	40	9463, 2971, 158358, 5530, 8514, 9478, 2932, 5880, 112, 64400, 3376, 4093, 6811, 7515, 4155, 8569, 1406, 8815, 70, 9709, 80700, 59349, 100288797, 221472, 4802, 51164, 540, 8927, 409, 8861, 6742, 23658, 51691, 10243, 5216, 8945, 4898, 6446, 5245, 7529
spinal diseases	37	23	19	51561, 3804, 8302, 8434, 4099, 80308, 1282, 3187, 7188, 22918, 3803, 7132, 7430, 29110, 3685, 5354, 3717, 396, 6484
spinocerebellar ataxias	34	28	25	998, 158358, 9463, 8514, 9478, 55814, 5880, 392, 112, 8569, 59349, 4294, 8445, 100288797, 221472, 4093, 51523, 8861, 6742, 51720, 4898, 4009, 659, 6446, 5198
spinocerebellar degenerations	36	29	23	9463, 998, 158358, 8514, 9478, 55814, 5880, 4093, 7832, 392, 112, 7515, 8569, 59349, 4294, 100288797, 221472, 8861, 6742, 4009, 659, 4082, 6446
spondylarthritis	28	18	14	51561, 3804, 8302, 3187, 7188, 29110, 808, 7132, 7430, 3685, 8754, 3717, 396, 6484
spondylarthropathies	28	18	14	51561, 3804, 8302, 3187, 7188, 29110, 808, 7132, 7430, 3685, 8754, 3717, 396, 6484
spondylitis, ankylosing	21	12	15	3594, 6775, 5292, 6772, 23633, 7132, 4050, 10870, 8405, 29110, 1654, 396, 6484, 3685, 5156
spondylitis	28	18	14	51561, 3804, 8302, 3187, 7188, 29110, 808, 7132, 7430, 3685, 8754, 3717, 396, 6484
stomatognathic diseases	73	36	41	10859, 3594, 22824, 6955, 6667, 30812, 10818, 29922, 8061, 1514, 8302, 100507436, 27040, 1281, 4921, 84817, 80230, 5621, 4099, 65078, 8128, 4684, 1475, 2125, 7088, 3196, 27287, 478, 81628, 7301, 5627, 5654, 652, 5866, 117177, 176, 1508, 6775, 1387, 57120, 2355
stomatognathic system abnormalities	23	11	18	50618, 84466, 57670, 8618, 166, 22893, 5991, 222546, 23181, 650, 145282, 85403, 5866, 284001, 84970, 27287, 7525, 7301
tauopathies	42	35	26	6850, 933, 160, 9342, 213, 720, 4868, 51295, 6477, 604, 23385, 3916, 29883, 23132, 837, 916, 915, 238, 5781, 7185, 3305, 386677, 57630, 8751, 3796, 2810
tdp-43 proteinopathies	30	25	19	7316, 8916, 6103, 2971, 51510, 23136, 51701, 54715, 4915, 6811, 5728, 79607, 25791, 1406, 137886, 5245, 301, 7529, 83732
thoracic neoplasms	26	20	23	7011, 65990, 284217, 5909, 5289, 5306, 5741, 4224, 3732, 3108, 7188, 8792, 10495, 4302, 51013, 22983, 64395, 117286, 7022, 6648, 3611, 3987, 29979
thyroid diseases	48	27	31	344, 7252, 3720, 5910, 2767, 7074, 1514, 1762, 6774, 5781, 2264, 29984, 10256, 2769, 7265, 7392, 3501, 3630, 1509, 2246, 6857, 51684, 2735, 5519, 151246, 5331, 5527, 6258, 23421, 140691, 5371
urination disorders	32	12	16	816, 2113, 4312, 7035, 2187, 378708, 1991, 6387, 2188, 4140, 26525, 4088, 3053, 7018, 81565, 5318
urogenital abnormalities	36	30	16	7182, 2289, 26060, 6720, 5052, 4628, 7528, 122183, 8440, 2624, 142, 1026, 2247, 6383, 5727, 891
urogenital neoplasms	156	116	80	8074, 25803, 9271, 1009, 5671, 10125, 3960, 3491, 7182, 1114, 6443, 7517, 7106, 5568, 5361, 5504, 599, 3672, 57176, 4644, 5813, 64753, 6476, 3225, 5450, 7703, 5586, 3275, 5293, 8458, 5563, 256646, 9882, 10923, 1487, 9314, 7410, 5879, 51412, 10459, 54602, 4891, 100653323, 51719, 9555, 55506, 2016, 60529, 527, 29956, 7283, 11186, 5269, 5624, 1855, 6390, 23533, 3956, 94025, 10765, 5362, 8829, 55869,…
urologic diseases	29	12	22	2187, 378708, 2188, 4140, 2920, 5340, 3481, 7018, 3855, 3500, 2318, 147, 2260, 4684, 81565, 5318, 5371, 7156, 7048, 4092, 2275, 2624
urologic neoplasms	235	135	64	27347, 55930, 10005, 10125, 7220, 9353, 55294, 2817, 186, 51552, 1476, 286826, 2638, 51361, 288, 6476, 277, 816, 1114, 7343, 3651, 8458, 57473, 26525, 6326, 55160, 27257, 1192, 9046, 8405, 3630, 2645, 4140, 527, 5122, 3375, 387755, 29899, 9223, 6195, 7514, 4155, 3122, 10110, 57447, 6239, 3627, 3490, 25920, 1053, 4317, 7035, 4316, 5450, 6580, 5354, 5798, 5174, 3225, 171017, 2833, 5196, 4191, 171425
urological manifestations	41	30	24	993, 10125, 5076, 5198, 3275, 8260, 1114, 7841, 5584, 5292, 6604, 5563, 256646, 2648, 10459, 8754, 7220, 2911, 9111, 3225, 2011, 1837, 10015, 5362
uveal diseases	38	16	16	10859, 3594, 51552, 54726, 11165, 211, 8302, 100507436, 3211, 1290, 6774, 5594, 5493, 2125, 7024, 6857
uveitis, anterior	33	13	15	10859, 3594, 8302, 100507436, 7170, 5621, 2273, 8128, 4684, 6774, 3925, 1281, 4099, 3848, 2125
uveitis	33	13	15	10859, 3594, 8302, 100507436, 7170, 5621, 2273, 8128, 4684, 6774, 3925, 1281, 4099, 3848, 2125
varicose veins	45	20	21	6093, 4115, 283208, 284403, 1387, 7533, 19, 2260, 8829, 8454, 4163, 5654, 84612, 4846, 2983, 379, 1967, 2887, 84466, 56893, 124220
vascular diseases	272	173	103	1476, 5567, 25925, 55958, 4321, 10288, 1511, 3416, 118429, 87, 2046, 84665, 410, 2048, 23533, 9270, 186, 3227, 2617, 10484, 3987, 9945, 84254, 2272, 55534, 4855, 3757, 673, 49856, 1906, 3356, 6662, 1050, 336, 3949, 373509, 1401, 379, 2752, 2280, 256646, 283208, 23385, 55454, 23786, 126792, 135152, 115, 864, 8302, 100507436, 90427, 4170, 65082, 63894, 6700, 2125, 4317, 7035, 567, 5499, 6500, 1013,…
vasculitis	36	15	14	10859, 3594, 8302, 100507436, 2273, 5621, 7170, 8128, 4684, 6774, 2534, 5335, 3848, 2125
virus diseases	22	14	17	3588, 1025, 4683, 920, 7852, 8036, 4893, 10201, 8802, 80279, 400, 929, 4057, 1755, 84612, 1050, 3586
vision disorders	25	14	14	5903, 5573, 7045, 1285, 4921, 1277, 5080, 65125, 84662, 23543, 5139, 2974, 2688, 6301
