# Supplementary material for: C3: connect separate connected components to form a succinct disease module
Source: BMC Bioinformatics. 2020 Oct 2;21:433. doi: 10.1186/s12859-020-03769-y (PMC7531168; doi:10.1186/s12859-020-03769-y)
Supplement: Supplementary file 1 — Additional file 1: Supplementary data and results. [file 12859_2020_3769_MOESM1_ESM.zip › supplementary files/C3 tool in Python/seeds_file.txt]

100048912
100130409
100133193
100147754
100270908
10371
10884
11200
116159
150094
207
208
2099
2192
2255
2263
22891
27324
283491
29086
339799
347292
390218
392382
401475
4046
4214
441073
4683
4856
4916
51592
5168
5290
53335
5462
57161
57178
577
5888
5889
5892
595
647121
672
675
7015
7141
729582
7517
79728
79875
80129
80205
81847
83990
9497
9833
