# Supplementary material for: C3: connect separate connected components to form a succinct disease module
Source: BMC Bioinformatics. 2020 Oct 2;21:433. doi: 10.1186/s12859-020-03769-y (PMC7531168; doi:10.1186/s12859-020-03769-y)
Supplement: Supplementary file 1 — Additional file 1: Supplementary data and results. [file 12859_2020_3769_MOESM1_ESM.zip › supplementary files/Disease genes from OMIM and GWAS/299 diseases/abnormalities_multiple.txt]

374654
1302
8626
2657
5190
2138
10083
5077
5824
5828
7050
80144
57514
64093
10743
3481
7399
673
7046
64072
128178
4239
3643
7048
2261
2314
4647
2068
79738
55997
10804
80326
1387
6591
136647
6901
57194
9496
79809
4281
4286
6663
5317
4487
6496
2071
64840
2074
8517
585
582
583
80184
124590
65217
129880
7020
3265
4626
1837
137814
51057
79955
4750
5573
1723
641
55636
4952
7546
7547
8504
9126
117581
3868
1908
79659
2200
27241
8195
3691
341640
182
10913
84059
3892
9409
25861
5781
2121
5894
1910
7840
4838
3887
404672
11005
5184
84100
3889
1028
5818
7405
7401
6495
2736
2737
132884
1161
4088
22954
147912
64324
1717
6899
1896
5728
123016
5195
91147
5727
5193
5192
2033
4204
57539
207
55212
493856
81794
8243
4792
7337
6469
166379
5830
4010
8481
25836
55670
4853
7466
54903
50937
