# Supplementary material for: C3: connect separate connected components to form a succinct disease module
Source: BMC Bioinformatics. 2020 Oct 2;21:433. doi: 10.1186/s12859-020-03769-y (PMC7531168; doi:10.1186/s12859-020-03769-y)
Supplement: Supplementary file 1 — Additional file 1: Supplementary data and results. [file 12859_2020_3769_MOESM1_ESM.zip › supplementary files/Disease genes from OMIM and GWAS/299 diseases/actinomycetales_infections.txt]

3593
8517
3594
3459
6772
3460
1536
3127
168507
124460
3128
79747
1540
3122
3123
9966
734
646583
5932
352961
4277
80099
6299
3119
3118
3117
55744
400757
149233
8767
64127
121838
144811
160857
56244
