# Supplementary material for: C3: connect separate connected components to form a succinct disease module
Source: BMC Bioinformatics. 2020 Oct 2;21:433. doi: 10.1186/s12859-020-03769-y (PMC7531168; doi:10.1186/s12859-020-03769-y)
Supplement: Supplementary file 1 — Additional file 1: Supplementary data and results. [file 12859_2020_3769_MOESM1_ESM.zip › supplementary files/Disease genes from OMIM and GWAS/299 diseases/adenocarcinoma.txt]

5290
7030
84925
7157
5546
116093
324
4968
1033
51201
4841
79663
55193
8312
4233
11236
2271
6421
6392
201163
5979
9516
79058
57509
7428
595
8082
3119
3118
949
3709
2034
267015
390218
23095
4276
