# Supplementary material for: C3: connect separate connected components to form a succinct disease module
Source: BMC Bioinformatics. 2020 Oct 2;21:433. doi: 10.1186/s12859-020-03769-y (PMC7531168; doi:10.1186/s12859-020-03769-y)
Supplement: Supplementary file 1 — Additional file 1: Supplementary data and results. [file 12859_2020_3769_MOESM1_ESM.zip › supplementary files/Disease genes from OMIM and GWAS/299 diseases/adnexal_diseases.txt]

668
79983
5290
10232
23405
5889
5071
1730
207
675
999
672
135935
22800
5892
1499
9210
344018
2332
2492
4978
2516
2064
3232
5820
54796
3231
56169
286749
3973
100271197
57706
63892
