# Supplementary material for: C3: connect separate connected components to form a succinct disease module
Source: BMC Bioinformatics. 2020 Oct 2;21:433. doi: 10.1186/s12859-020-03769-y (PMC7531168; doi:10.1186/s12859-020-03769-y)
Supplement: Supplementary file 1 — Additional file 1: Supplementary data and results. [file 12859_2020_3769_MOESM1_ESM.zip › supplementary files/Disease genes from OMIM and GWAS/299 diseases/albuminuria.txt]

3751
117583
100271317
100271091
116448
23635
55686
346711
403301
728409
7092
2152
26957
401145
29851
56311
100130338
126969
100147821
7903
26281
1803
1060
3031
286097
8661
8029
340895
54901
