# Supplementary material for: C3: connect separate connected components to form a succinct disease module
Source: BMC Bioinformatics. 2020 Oct 2;21:433. doi: 10.1186/s12859-020-03769-y (PMC7531168; doi:10.1186/s12859-020-03769-y)
Supplement: Supplementary file 1 — Additional file 1: Supplementary data and results. [file 12859_2020_3769_MOESM1_ESM.zip › supplementary files/Disease genes from OMIM and GWAS/299 diseases/alzheimer_disease.txt]

55103
2629
7305
9627
4535
4536
54209
5663
351
5664
5071
348
4973
339761
10452
274
8301
283226
10347
338399
1191
51435
344558
643680
10913
25902
1378
341
23607
9846
23036
64231
2041
945
5819
51338
