# Supplementary material for: C3: connect separate connected components to form a succinct disease module
Source: BMC Bioinformatics. 2020 Oct 2;21:433. doi: 10.1186/s12859-020-03769-y (PMC7531168; doi:10.1186/s12859-020-03769-y)
Supplement: Supplementary file 1 — Additional file 1: Supplementary data and results. [file 12859_2020_3769_MOESM1_ESM.zip › supplementary files/Disease genes from OMIM and GWAS/299 diseases/amino_acid_metaolism,inborn_errors.txt]

593
2639
2731
2653
10165
5095
3141
275
6898
8546
5053
1738
4286
79783
875
4948
5096
3257
1373
28976
26258
84343
51151
3081
5860
388552
10157
3815
7299
5009
445
34
2110
383
2184
7306
11234
594
435
55065
4935
5184
79803
89781
3242
1629
37
36
35
27034
1585
2109
2108
84062
686
5092
