# Supplementary material for: C3: connect separate connected components to form a succinct disease module
Source: BMC Bioinformatics. 2020 Oct 2;21:433. doi: 10.1186/s12859-020-03769-y (PMC7531168; doi:10.1186/s12859-020-03769-y)
Supplement: Supplementary file 1 — Additional file 1: Supplementary data and results. [file 12859_2020_3769_MOESM1_ESM.zip › supplementary files/Disease genes from OMIM and GWAS/299 diseases/amyotrophic_lateral_sclerosis.txt]

10133
155061
1639
1804
203228
22920
23025
23064
23435
2521
283
29978
4744
54822
55277
56832
57679
6311
6647
7074
7415
79970
9217
9896
998
