# Supplementary material for: C3: connect separate connected components to form a succinct disease module
Source: BMC Bioinformatics. 2020 Oct 2;21:433. doi: 10.1186/s12859-020-03769-y (PMC7531168; doi:10.1186/s12859-020-03769-y)
Supplement: Supplementary file 1 — Additional file 1: Supplementary data and results. [file 12859_2020_3769_MOESM1_ESM.zip › supplementary files/Disease genes from OMIM and GWAS/299 diseases/anemia,hemolytic.txt]

629
3426
6708
3040
3043
2821
5277
146059
7056
2035
546
10661
10483
2038
2623
203
718
50943
6521
2729
6710
51251
3039
4179
2539
3098
286
81494
3075
