# Supplementary material for: C3: connect separate connected components to form a succinct disease module
Source: BMC Bioinformatics. 2020 Oct 2;21:433. doi: 10.1186/s12859-020-03769-y (PMC7531168; doi:10.1186/s12859-020-03769-y)
Supplement: Supplementary file 1 — Additional file 1: Supplementary data and results. [file 12859_2020_3769_MOESM1_ESM.zip › supplementary files/Disease genes from OMIM and GWAS/299 diseases/anemia.txt]

212
7056
629
10661
3426
6125
6708
2038
3040
3043
7015
6165
2821
5277
146059
22
50943
1719
79728
6204
6223
2035
546
6201
2175
2176
2178
6229
4891
100505503
2177
2623
203
718
10560
2729
55215
6521
8029
2187
3075
286
2189
81693
6710
4683
10483
3039
55120
4179
51251
6135
164656
2539
80324
3098
3458
6231
81494
6218
3704
