# Supplementary material for: C3: connect separate connected components to form a succinct disease module
Source: BMC Bioinformatics. 2020 Oct 2;21:433. doi: 10.1186/s12859-020-03769-y (PMC7531168; doi:10.1186/s12859-020-03769-y)
Supplement: Supplementary file 1 — Additional file 1: Supplementary data and results. [file 12859_2020_3769_MOESM1_ESM.zip › supplementary files/Disease genes from OMIM and GWAS/299 diseases/arrhythmias,cardiac.txt]

3759
10060
10142
3753
10008
3757
9992
10021
6640
859
23171
287
775
3762
3741
6324
55800
4624
2702
1804
3784
783
4878
51422
6330
6331
3782
5308
729075
9722
463
387101
25903
387119
