# Supplementary material for: C3: connect separate connected components to form a succinct disease module
Source: BMC Bioinformatics. 2020 Oct 2;21:433. doi: 10.1186/s12859-020-03769-y (PMC7531168; doi:10.1186/s12859-020-03769-y)
Supplement: Supplementary file 1 — Additional file 1: Supplementary data and results. [file 12859_2020_3769_MOESM1_ESM.zip › supplementary files/Disease genes from OMIM and GWAS/299 diseases/arterial_occlusive_diseases.txt]

4040
23209
8997
84159
59
7015
4205
54984
79659
217
65264
5294
55973
6943
6387
114036
8882
1909
653163
9992
63951
51530
11173
57674
100130537
6597
28
10895
56979
3184
2921
341
8613
221692
23294
23293
80310
10400
168455
100130239
10151
84439
375056
54805
1330
100271444
100048912
1495
1952
22808
10743
1284
4018
84722
1282
348
57608
3988
55759
1008
22882
347704
