# Supplementary material for: C3: connect separate connected components to form a succinct disease module
Source: BMC Bioinformatics. 2020 Oct 2;21:433. doi: 10.1186/s12859-020-03769-y (PMC7531168; doi:10.1186/s12859-020-03769-y)
Supplement: Supplementary file 1 — Additional file 1: Supplementary data and results. [file 12859_2020_3769_MOESM1_ESM.zip › supplementary files/Disease genes from OMIM and GWAS/299 diseases/autoimmune_diseases.txt]

100129192
100130756
100130889
100130988
100131609
100133941
100189469
100189529
100189539
10019
100270827
100270925
100271063
100271203
100271271
100271600
100293534
10125
10255
10318
10320
10340
1041
10461
10538
10554
10558
10665
10666
10892
10919
11116
11118
11120
11170
11181
11262
11277
1134
1145
114904
115352
115509
116379
116935
117289
121260
1234
1235
1236
1285
131368
135656
1380
139716
1460
147
147409
148867
1493
150221
150223
150280
1504
1512
152100
1591
1594
160365
164832
1656
167826
169792
170679
1773
1786
1797
190
199
1997
200734
2065
2113
2135
2213
221527
221584
22898
22925
2294
22979
23
23095
2315
23242
23274
23498
23534
23569
246778
2516
253018
25780
25865
259197
259308
26147
26191
26471
267014
267015
267016
267017
26797
27120
2741
2743
283165
283598
285834
286016
29113
29121
2914
29777
3009
3075
3087
3092
3106
3107
3109
3112
3116
3117
3118
3119
3120
3122
3123
3127
3132
3135
3172
326
3304
3305
3309
3394
344423
344462
346171
3481
349158
3516
352961
352997
353002
353006
353011
355
3559
356
3569
3575
3586
3593
359758
3630
3663
3684
3687
3702
3710
375616
387046
387103
387117
387122
388011
389203
389715
3899
394254
394263
3976
399
399716
400223
4008
401250
407977
414777
4234
4276
4277
4279
4280
4282
4295
430
440387
440836
442257
4439
449492
449493
474354
4758
4795
4803
4855
4914
5078
50943
51062
5133
51646
5211
53347
5341
5376
53832
54207
5428
54414
54536
5460
54665
547
54806
54899
5491
55024
55315
55328
55384
55423
554251
55584
5573
55876
55937
5594
56169
56244
5696
56984
57176
5747
57661
57705
5771
57713
57827
5788
5796
5820
5966
60468
6048
6148
6231
629
6311
6366
639
63940
640
64135
64288
64332
64375
644020
645950
646702
65125
6565
6583
6605
6665
6753
677
6774
6775
678
6821
6890
6891
6927
6941
696
7054
7100
7128
7132
7148
717
7185
720
721
723961
7253
7292
7297
729816
730070
7332
7412
7741
780
78994
7916
7917
7918
7919
7936
79692
79722
79970
80018
80069
80736
80737
80760
80862
81606
81797
8320
8341
83648
83737
841
84162
843
8449
84547
84769
8477
84991
8518
8635
868
8740
8741
8859
8870
8897
8935
90355
9071
919
921
923
9374
942
9474
9517
9526
958
965
969
9844
