# Supplementary material for: C3: connect separate connected components to form a succinct disease module
Source: BMC Bioinformatics. 2020 Oct 2;21:433. doi: 10.1186/s12859-020-03769-y (PMC7531168; doi:10.1186/s12859-020-03769-y)
Supplement: Supplementary file 1 — Additional file 1: Supplementary data and results. [file 12859_2020_3769_MOESM1_ESM.zip › supplementary files/Disease genes from OMIM and GWAS/299 diseases/autoimmune_diseases_of_the_nervous_system.txt]

4803
5428
1145
3575
4914
5376
2743
8518
1134
2741
9517
547
100133941
1786
5788
65125
10558
51062
100131609
100130889
5747
401250
5820
100189469
3122
10892
3120
3127
3559
10665
267015
267016
352961
678
868
717
54207
677
5460
3132
4234
131368
79970
554251
5594
6565
2315
921
923
56244
199
10538
352997
116935
221527
6148
8449
253018
4280
23498
170679
23095
359758
7148
3394
6774
3123
644020
54536
3593
56169
629
2294
8320
7919
353002
7917
7916
7412
27120
3087
10919
4277
4276
160365
1594
1591
11262
64332
8477
965
54806
5341
5796
7936
729816
6891
2135
3109
3106
3107
60468
5491
8740
22898
147
387122
116379
440836
53832
117289
10461
152100
84769
1041
3119
3118
3117
7132
942
3112
148867
4855
