# Supplementary material for: C3: connect separate connected components to form a succinct disease module
Source: BMC Bioinformatics. 2020 Oct 2;21:433. doi: 10.1186/s12859-020-03769-y (PMC7531168; doi:10.1186/s12859-020-03769-y)
Supplement: Supplementary file 1 — Additional file 1: Supplementary data and results. [file 12859_2020_3769_MOESM1_ESM.zip › supplementary files/Disease genes from OMIM and GWAS/299 diseases/behcet_syndrome.txt]

80862
285834
116935
729816
6148
10255
4340
4280
3595
353007
3106
3107
100130889
340198
29113
267016
253018
352961
4276
3586
285829
387122
170679
3135
267015
353010
353011
8870
780
149233
170680
10866
54535
