# Supplementary material for: C3: connect separate connected components to form a succinct disease module
Source: BMC Bioinformatics. 2020 Oct 2;21:433. doi: 10.1186/s12859-020-03769-y (PMC7531168; doi:10.1186/s12859-020-03769-y)
Supplement: Supplementary file 1 — Additional file 1: Supplementary data and results. [file 12859_2020_3769_MOESM1_ESM.zip › supplementary files/Disease genes from OMIM and GWAS/299 diseases/biliary_tract_diseases.txt]

5244
10165
1723
3930
182
5205
8647
4853
100129176
3592
100129017
3595
133690
9844
5155
91828
2294
64241
23228
8986
6122
100271352
64240
7132
51300
23534
4126
8690
6689
266722
388722
64939
57396
1656
100132382
133688
3663
120
26839
50863
387495
23274
10018
8453
22806
5898
100271531
4790
91526
647076
5890
1803
3394
3119
3118
4664
359750
4485
643
25769
53942
