# Supplementary material for: C3: connect separate connected components to form a succinct disease module
Source: BMC Bioinformatics. 2020 Oct 2;21:433. doi: 10.1186/s12859-020-03769-y (PMC7531168; doi:10.1186/s12859-020-03769-y)
Supplement: Supplementary file 1 — Additional file 1: Supplementary data and results. [file 12859_2020_3769_MOESM1_ESM.zip › supplementary files/Disease genes from OMIM and GWAS/299 diseases/blood_coagulation_disorders.txt]

3717
11093
8546
3674
7454
7450
5627
79803
5624
90411
3257
2155
2157
26258
84343
2153
2244
1675
2266
2159
388552
2815
2812
3998
462
3075
11234
2158
948
89781
7066
2147
3690
2677
2165
84062
2243
2161
2160
2162
