# Supplementary material for: C3: connect separate connected components to form a succinct disease module
Source: BMC Bioinformatics. 2020 Oct 2;21:433. doi: 10.1186/s12859-020-03769-y (PMC7531168; doi:10.1186/s12859-020-03769-y)
Supplement: Supplementary file 1 — Additional file 1: Supplementary data and results. [file 12859_2020_3769_MOESM1_ESM.zip › supplementary files/Disease genes from OMIM and GWAS/299 diseases/blood_platelet_disorders.txt]

3717
11093
629
4179
8546
3674
7454
3690
84930
79803
2812
7056
3257
26258
84343
388552
2815
718
54205
23218
3075
11234
948
89781
7066
3426
84062
81494
