# Supplementary material for: C3: connect separate connected components to form a succinct disease module
Source: BMC Bioinformatics. 2020 Oct 2;21:433. doi: 10.1186/s12859-020-03769-y (PMC7531168; doi:10.1186/s12859-020-03769-y)
Supplement: Supplementary file 1 — Additional file 1: Supplementary data and results. [file 12859_2020_3769_MOESM1_ESM.zip › supplementary files/Disease genes from OMIM and GWAS/299 diseases/blood_protein_disorders.txt]

959
958
974
973
695
5627
5624
3662
7374
56262
83417
462
7468
4094
595
4598
2261
3543
29760
57379
8701
54986
