# Supplementary material for: C3: connect separate connected components to form a succinct disease module
Source: BMC Bioinformatics. 2020 Oct 2;21:433. doi: 10.1186/s12859-020-03769-y (PMC7531168; doi:10.1186/s12859-020-03769-y)
Supplement: Supplementary file 1 — Additional file 1: Supplementary data and results. [file 12859_2020_3769_MOESM1_ESM.zip › supplementary files/Disease genes from OMIM and GWAS/299 diseases/bone_diseases,developmental.txt]

5176
760
8022
23592
5745
7227
60681
8540
5479
1836
4148
1299
28962
1311
121340
50964
7040
10682
10683
3339
2260
6399
7253
2316
415
1387
4488
2778
1278
169792
8600
1482
6452
8443
7038
4041
1513
2263
64175
64840
9469
2074
8200
9842
2254
4750
6777
2261
50506
9241
9533
79659
2200
8820
9401
2688
405753
7291
10312
6528
7080
59341
1186
860
2697
2693
2692
10491
2690
2737
132884
1161
139285
9451
64327
6949
5728
2132
5352
2131
3239
5191
5727
871
1298
4591
2033
51082
3977
7474
1297
57539
4313
207
1277
81794
392255
8792
389434
2121
1280
5447
8481
4853
