# Supplementary material for: C3: connect separate connected components to form a succinct disease module
Source: BMC Bioinformatics. 2020 Oct 2;21:433. doi: 10.1186/s12859-020-03769-y (PMC7531168; doi:10.1186/s12859-020-03769-y)
Supplement: Supplementary file 1 — Additional file 1: Supplementary data and results. [file 12859_2020_3769_MOESM1_ESM.zip › supplementary files/Disease genes from OMIM and GWAS/299 diseases/bone_diseases,metabolic.txt]

4758
2778
5251
4041
5167
120227
1184
84572
8074
1277
1594
79158
8675
1758
57192
7421
142680
150538
100270956
205327
25978
952
7056
51059
79577
351143
23657
54510
4982
8707
3844
9658
22918
652411
389136
284274
10584
501
