# Supplementary material for: C3: connect separate connected components to form a succinct disease module
Source: BMC Bioinformatics. 2020 Oct 2;21:433. doi: 10.1186/s12859-020-03769-y (PMC7531168; doi:10.1186/s12859-020-03769-y)
Supplement: Supplementary file 1 — Additional file 1: Supplementary data and results. [file 12859_2020_3769_MOESM1_ESM.zip › supplementary files/Disease genes from OMIM and GWAS/299 diseases/bone_diseases.txt]

100129584
100169835
100270956
100271278
100507436
10085
10133
10312
10491
10584
10660
10678
10682
10683
10758
1161
1184
1186
120227
121340
1277
1278
1280
1297
1298
1299
1311
132884
1387
139285
142680
1435
147
1482
149233
150538
1513
1594
169792
1758
1836
196527
200728
2033
205327
207
2074
2121
2131
2132
2200
2254
2260
2261
2263
22918
23046
2316
23592
23657
25949
25978
267015
2688
2690
2692
2693
2697
2737
2778
284274
28962
3107
3239
3248
3339
344423
351143
3593
3837
3844
389136
389434
390283
391282
392255
3977
400867
4041
4049
4055
405753
4148
415
4276
4313
4318
4488
4591
4750
4758
4853
4982
501
50506
50964
51059
51082
5167
51752
5176
5191
5251
5352
5447
54510
5479
54829
57192
5727
5728
5745
57539
59341
5966
60681
6399
64175
64327
6452
64840
652411
6528
6777
6949
7038
7040
7056
7058
7080
7124
7227
7253
7291
729816
7421
7474
760
79158
79574
79577
79659
8022
8074
81794
8200
8443
84572
8481
8483
8540
860
8600
864
8675
8707
871
8792
8820
8878
9241
9401
9451
9469
952
9533
9658
9755
9842
