# Supplementary material for: C3: connect separate connected components to form a succinct disease module
Source: BMC Bioinformatics. 2020 Oct 2;21:433. doi: 10.1186/s12859-020-03769-y (PMC7531168; doi:10.1186/s12859-020-03769-y)
Supplement: Supplementary file 1 — Additional file 1: Supplementary data and results. [file 12859_2020_3769_MOESM1_ESM.zip › supplementary files/Disease genes from OMIM and GWAS/299 diseases/bone_marrow_diseases.txt]

100505503
10600
11064
11116
124540
171023
212
2120
2122
2175
2176
2177
2178
2187
2189
22
2260
23092
25
26127
2624
3092
3205
3458
3717
3845
4291
4297
4683
4763
4869
4893
4928
5159
5277
54790
55120
55215
55752
5781
6125
613
6135
6165
6201
6204
6218
6223
6229
6231
64324
645668
7015
7066
7150
7158
729536
79728
80324
861
867
92521
9659
