# Supplementary material for: C3: connect separate connected components to form a succinct disease module
Source: BMC Bioinformatics. 2020 Oct 2;21:433. doi: 10.1186/s12859-020-03769-y (PMC7531168; doi:10.1186/s12859-020-03769-y)
Supplement: Supplementary file 1 — Additional file 1: Supplementary data and results. [file 12859_2020_3769_MOESM1_ESM.zip › supplementary files/Disease genes from OMIM and GWAS/299 diseases/brain_diseases,metabolic,inborn.txt]

215
2717
2653
5476
285362
5824
5828
540
348
4864
2998
5264
5261
3242
51
2997
410
411
538
593
594
57192
275
6389
2542
5256
4728
5255
5091
5092
2548
4723
51204
427
443
5009
2760
445
383
4541
4540
4758
2670
3251
4952
435
8504
2592
6834
5660
6609
10020
1738
4538
4535
4537
1373
5236
1585
9409
5860
2584
10157
2581
1352
2629
1355
3073
3074
340024
2184
95
5428
1629
5189
5224
51128
2517
2731
10165
6898
10577
5053
5354
5195
5194
875
5191
5190
5193
5192
79158
4598
5160
5162
84572
2582
2720
26503
4508
5257
5836
5830
1471
55670
374291
