# Supplementary material for: C3: connect separate connected components to form a succinct disease module
Source: BMC Bioinformatics. 2020 Oct 2;21:433. doi: 10.1186/s12859-020-03769-y (PMC7531168; doi:10.1186/s12859-020-03769-y)
Supplement: Supplementary file 1 — Additional file 1: Supplementary data and results. [file 12859_2020_3769_MOESM1_ESM.zip › supplementary files/Disease genes from OMIM and GWAS/299 diseases/carbohydrate_metabolism,inborn_errors.txt]

3920
55343
4723
5373
1798
6448
2998
10195
5261
22845
2997
2990
2799
411
56052
3141
6389
2542
9380
4728
9382
5255
5091
2548
4126
4125
51204
9526
4540
4351
4758
51422
8813
29929
79053
2592
6834
178
10559
2203
4537
5236
84342
189
2683
2584
2582
112817
1352
84572
1355
2588
374291
229
2632
7841
138050
5428
57192
3373
5224
2517
91869
79796
4247
91949
5213
2539
85365
5160
5162
2720
10466
79087
5256
4508
5257
5836
5837
51251
4669
440138
3423
3425
2538
79158
686
25839
