# Supplementary material for: C3: connect separate connected components to form a succinct disease module
Source: BMC Bioinformatics. 2020 Oct 2;21:433. doi: 10.1186/s12859-020-03769-y (PMC7531168; doi:10.1186/s12859-020-03769-y)
Supplement: Supplementary file 1 — Additional file 1: Supplementary data and results. [file 12859_2020_3769_MOESM1_ESM.zip › supplementary files/Disease genes from OMIM and GWAS/299 diseases/carcinoma.txt]

8031
8030
54556
5290
5987
7030
10342
201163
23085
5728
7157
5546
5727
8805
116093
324
4968
1033
51592
51201
9950
79663
3621
55193
5108
3265
8312
4841
4233
8795
11236
7175
2271
6421
6392
4914
4292
5979
9516
79058
84925
57509
8643
7428
595
58480
4157
8082
100288517
3709
3119
3118
9375
2034
3662
100131561
55770
23095
267015
949
390218
353238
4276
