# Supplementary material for: C3: connect separate connected components to form a succinct disease module
Source: BMC Bioinformatics. 2020 Oct 2;21:433. doi: 10.1186/s12859-020-03769-y (PMC7531168; doi:10.1186/s12859-020-03769-y)
Supplement: Supplementary file 1 — Additional file 1: Supplementary data and results. [file 12859_2020_3769_MOESM1_ESM.zip › supplementary files/Disease genes from OMIM and GWAS/299 diseases/cardiomegaly.txt]

10060
11155
120114
121536
1308
131118
1674
1756
1829
2070
2218
25771
25817
282996
4000
4624
4625
5350
55742
5663
5664
6331
6389
6444
70
7112
7134
7137
7139
7168
7273
7414
7709
8048
8557
88
91624
9531
