# Supplementary material for: C3: connect separate connected components to form a succinct disease module
Source: BMC Bioinformatics. 2020 Oct 2;21:433. doi: 10.1186/s12859-020-03769-y (PMC7531168; doi:10.1186/s12859-020-03769-y)
Supplement: Supplementary file 1 — Additional file 1: Supplementary data and results. [file 12859_2020_3769_MOESM1_ESM.zip › supplementary files/Disease genes from OMIM and GWAS/299 diseases/cardiomyopathies.txt]

10060
11155
125972
131118
1674
1756
1824
1829
1832
1837
2070
2218
282996
3728
3920
4000
4607
4624
4625
4633
4634
4646
51422
51778
5318
5350
5663
5664
57158
6261
6262
6331
6389
6442
6444
6901
70
7112
7134
7137
7139
7168
7273
7414
7709
79188
8048
85366
8557
859
88
91624
9531
