# Supplementary material for: C3: connect separate connected components to form a succinct disease module
Source: BMC Bioinformatics. 2020 Oct 2;21:433. doi: 10.1186/s12859-020-03769-y (PMC7531168; doi:10.1186/s12859-020-03769-y)
Supplement: Supplementary file 1 — Additional file 1: Supplementary data and results. [file 12859_2020_3769_MOESM1_ESM.zip › supplementary files/Disease genes from OMIM and GWAS/299 diseases/cardiomyopathy,hypertrophic,familial.txt]

7139
4634
7134
7137
5350
859
7414
85366
7273
8048
51778
4624
4625
70
4607
4633
7168
125972
51422
57158
91624
8557
