# Supplementary material for: C3: connect separate connected components to form a succinct disease module
Source: BMC Bioinformatics. 2020 Oct 2;21:433. doi: 10.1186/s12859-020-03769-y (PMC7531168; doi:10.1186/s12859-020-03769-y)
Supplement: Supplementary file 1 — Additional file 1: Supplementary data and results. [file 12859_2020_3769_MOESM1_ESM.zip › supplementary files/Disease genes from OMIM and GWAS/299 diseases/cardiovascular_diseases.txt]

100048912
10008
100127911
100128390
100130239
100130537
100130889
100131893
100147745
100147818
10021
100270844
100270908
100270961
100270983
100271434
100271444
100271506
100271596
10060
1008
10142
10151
10255
10371
10400
10512
10529
1071
10743
10866
10895
11155
11173
11216
11235
11245
11278
11285
113189
114036
116935
120114
121536
123872
125972
1277
1278
1281
1282
1284
128609
128611
1289
1290
129684
1308
131118
132789
1330
137814
143098
143872
144638
1471
1482
149233
1495
151126
153020
153090
153339
154215
157708
1636
1674
168455
169044
170679
170680
170690
1723
1756
1767
1804
182
1824
1829
183
1832
1837
1874
1879
1909
1946
1952
2006
201456
2022
203238
2043
2070
2099
2147
2153
2160
2161
217
2200
2212
221421
221692
2218
2243
2261
2266
22808
22822
22882
23007
23022
2316
23171
23209
23293
23294
23302
23389
23414
23522
23768
241
253018
255738
2565
25771
2581
25817
25871
25902
25903
26031
2626
2657
266722
267015
267016
26766
2697
27019
2702
27063
27072
2717
27436
28
282996
283652
283849
284217
284252
285600
285829
285834
286144
287
2890
28951
29113
2921
2934
29761
29994
3077
3106
3107
3135
3152
3184
337880
339761
339829
340198
340351
340596
341
3431
343727
3458
345895
347273
347704
348
351
352961
353007
353010
353011
3565
3586
3595
3662
3667
368
3717
3728
3741
375056
3753
3757
3759
3762
3781
3782
3784
3827
3845
387101
387119
387122
387882
390345
3920
392374
3988
4000
400591
401237
401470
401492
4018
4035
4040
4048
4088
4089
4094
4205
4276
4280
4311
4340
441525
4524
4535
4538
4540
4541
4607
4624
4625
4626
4629
463
4633
4634
4638
4646
472
4815
4838
4851
4853
4854
4878
4893
490
4973
4978
49855
503648
5054
50945
51128
51196
51205
51305
51314
51320
51422
51438
5144
51530
51741
51778
520
5294
5308
5318
5340
5350
5351
5444
54535
54805
54880
54984
54986
55036
55109
55133
55172
55521
5573
55742
55759
55800
55801
5583
5593
55973
55997
5629
5654
5663
5664
56899
56979
56996
57057
57118
57158
57172
57608
57674
5781
58504
5894
59
5921
5932
595
6031
6101
6148
6261
6262
6263
6324
6330
6331
6335
6346
6387
6389
63951
6403
64321
6442
6444
64446
646583
64848
65125
652
65264
653163
659
6597
66037
6640
6654
6662
673
6736
677828
6899
6901
6943
70
7015
7021
7046
7048
7092
710
7112
7134
7137
7139
7168
7247
7273
728299
728553
729075
729816
729992
7306
7369
7405
7414
7428
7468
7547
7709
771
775
780
7804
7809
783
78987
7905
7917
79188
79192
79614
79659
79660
79750
79822
79934
80036
80271
80310
8048
80862
80896
814
81832
83417
83478
83544
83605
84159
84439
84441
84722
84898
85366
85397
8557
859
8613
8622
8658
8701
8777
88
8870
8882
889
8938
8997
9037
90627
91461
91624
91653
92579
94
9445
9452
948
9509
9531
9709
9722
98
9960
9992
