# Supplementary material for: C3: connect separate connected components to form a succinct disease module
Source: BMC Bioinformatics. 2020 Oct 2;21:433. doi: 10.1186/s12859-020-03769-y (PMC7531168; doi:10.1186/s12859-020-03769-y)
Supplement: Supplementary file 1 — Additional file 1: Supplementary data and results. [file 12859_2020_3769_MOESM1_ESM.zip › supplementary files/Disease genes from OMIM and GWAS/299 diseases/carotid_artery_diseases.txt]

59
337880
2921
1946
132789
9037
203238
100271506
100270961
6263
57674
6346
2565
10895
56979
3184
400591
51205
1330
1495
27072
80036
2043
728299
1008
