# Supplementary material for: C3: connect separate connected components to form a succinct disease module
Source: BMC Bioinformatics. 2020 Oct 2;21:433. doi: 10.1186/s12859-020-03769-y (PMC7531168; doi:10.1186/s12859-020-03769-y)
Supplement: Supplementary file 1 — Additional file 1: Supplementary data and results. [file 12859_2020_3769_MOESM1_ESM.zip › supplementary files/Disease genes from OMIM and GWAS/299 diseases/celiac_disease.txt]

10019
1493
4650
3592
56169
7128
4026
23308
10477
150962
3676
5820
59067
116028
1233
60468
3558
25949
8807
2113
8809
1230
2720
29851
117289
647215
389015
5996
167826
79258
5771
431704
9173
359758
5619
5341
3117
100270859
864
5796
6311
57514
57178
84162
2829
