# Supplementary material for: C3: connect separate connected components to form a succinct disease module
Source: BMC Bioinformatics. 2020 Oct 2;21:433. doi: 10.1186/s12859-020-03769-y (PMC7531168; doi:10.1186/s12859-020-03769-y)
Supplement: Supplementary file 1 — Additional file 1: Supplementary data and results. [file 12859_2020_3769_MOESM1_ESM.zip › supplementary files/Disease genes from OMIM and GWAS/299 diseases/central_nervous_system_diseases.txt]

100048912
100128646
100129583
10020
100270961
100271506
1006
1008
10133
10157
10165
10228
10347
10404
10452
10528
10577
10895
10913
10939
112476
11277
11315
1135
1137
1141
114134
114327
114798
1181
1191
120892
123016
1282
129880
130013
132789
1330
1352
1355
1373
1378
144165
146057
146227
147081
1471
1476
1495
154881
155061
157708
1585
162540
1629
1636
1639
166336
166379
170302
1738
1804
1814
1822
1861
1946
1967
1981
203228
203238
2041
2043
2147
215
2153
2184
2259
22920
22954
23025
23036
23064
23189
23209
23230
23271
23345
23400
23431
23435
23607
23636
23666
2395
241
2512
2517
2521
253782
2542
254428
2548
2554
255928
2562
2563
2565
2566
2571
25793
2580
2581
25814
2582
2584
25902
2592
25978
26058
2617
2629
26503
2653
26580
2670
26766
2688
2692
27072
27074
2717
2720
27241
2731
2737
274
2741
27429
2743
275
2760
2778
283
283226
285362
285513
2896
29119
2921
2934
2997
29978
2998
3064
3073
3074
3122
3184
3198
3242
3251
337880
338399
338567
339263
339761
340024
341
343641
344558
348
3508
351
3565
3662
367
3708
3736
374291
374654
3748
3778
3785
3786
378884
383
3897
400403
400591
401884
4035
410
411
4137
4204
427
4287
4336
435
442524
443
445
450234
4508
4524
4535
4536
4537
4538
454
4540
4541
4598
4668
472
4723
4724
4728
4744
4758
477
4815
4854
4862
4864
4905
4952
4973
5009
5053
5071
5080
5091
5092
51
51057
51128
51204
51205
51338
51435
5144
5160
5162
5173
5189
5190
5191
5192
5193
5194
5195
5224
5236
5255
5256
5257
5261
5264
5308
5354
538
540
54209
5428
54664
5476
54805
54822
54840
54903
55103
55129
55145
5521
55212
55277
55670
55737
55775
5582
5583
5621
5626
5654
5660
5663
5664
56652
56832
56922
56979
56997
57111
57192
57194
57449
57465
57674
57679
5819
582
5824
5828
583
5830
5836
585
5860
59
593
5932
59341
594
6101
6239
6263
6310
6311
6314
6323
6326
6335
6346
6389
63976
6403
64231
64321
643680
64374
644150
646583
65018
6507
65125
66037
6606
6607
6609
6622
6647
6658
6712
6792
6834
6898
6908
7054
7074
7080
7098
7132
7157
728299
729075
7305
7337
7345
7415
7443
747
7473
773
785
79031
79054
79158
7957
79738
79809
79970
80025
80036
80184
8022
80704
81615
81622
8195
8301
83943
8398
84059
84100
84286
84572
846
84660
84894
8504
85300
85453
8622
875
8820
8890
8891
8892
8893
8912
8934
8938
9037
9049
90627
9108
91147
9131
9179
9211
9217
926
92949
9409
9445
945
9451
95
950
952
9570
9627
9640
9811
9846
9896
998
