# Supplementary material for: C3: connect separate connected components to form a succinct disease module
Source: BMC Bioinformatics. 2020 Oct 2;21:433. doi: 10.1186/s12859-020-03769-y (PMC7531168; doi:10.1186/s12859-020-03769-y)
Supplement: Supplementary file 1 — Additional file 1: Supplementary data and results. [file 12859_2020_3769_MOESM1_ESM.zip › supplementary files/Disease genes from OMIM and GWAS/299 diseases/cerebellar_diseases.txt]

5173
56652
747
8622
56997
23345
5521
3736
6908
85300
5582
4287
146057
472
255928
6311
10939
146227
2259
3748
785
10528
3708
773
6712
64374
55129
9640
5428
54840
343641
5080
6507
23064
6310
2395
55775
6314
25814
