# Supplementary material for: C3: connect separate connected components to form a succinct disease module
Source: BMC Bioinformatics. 2020 Oct 2;21:433. doi: 10.1186/s12859-020-03769-y (PMC7531168; doi:10.1186/s12859-020-03769-y)
Supplement: Supplementary file 1 — Additional file 1: Supplementary data and results. [file 12859_2020_3769_MOESM1_ESM.zip › supplementary files/Disease genes from OMIM and GWAS/299 diseases/cerebrovascular_disorders.txt]

4524
2717
23209
2934
4538
5583
1636
4535
2153
9445
5144
241
4541
4540
5654
6403
59
3565
1282
2147
1471
51128
351
4854
729075
337880
2921
2565
132789
9037
64321
203238
100271506
100270961
6263
57674
6346
26766
1946
10895
56979
3184
400591
157708
66037
51205
65125
646583
1330
100048912
1495
27072
5308
54805
80036
2043
4815
728299
90627
5932
1008
6101
8938
