# Supplementary material for: C3: connect separate connected components to form a succinct disease module
Source: BMC Bioinformatics. 2020 Oct 2;21:433. doi: 10.1186/s12859-020-03769-y (PMC7531168; doi:10.1186/s12859-020-03769-y)
Supplement: Supplementary file 1 — Additional file 1: Supplementary data and results. [file 12859_2020_3769_MOESM1_ESM.zip › supplementary files/Disease genes from OMIM and GWAS/299 diseases/charcot-marie-tooth_disease.txt]

2617
1785
5631
59341
26353
54332
3735
121512
8988
1959
3236
4000
3315
5376
4747
1778
7879
9896
81846
79628
2705
4359
10397
23095
16
8898
8565
9516
81857
9927
