# Supplementary material for: C3: connect separate connected components to form a succinct disease module
Source: BMC Bioinformatics. 2020 Oct 2;21:433. doi: 10.1186/s12859-020-03769-y (PMC7531168; doi:10.1186/s12859-020-03769-y)
Supplement: Supplementary file 1 — Additional file 1: Supplementary data and results. [file 12859_2020_3769_MOESM1_ESM.zip › supplementary files/Disease genes from OMIM and GWAS/299 diseases/cholestasis,intrahepatic.txt]

5244
10165
1723
3930
182
5205
8647
4853
100129176
3592
100129017
3595
133690
9844
5155
91828
2294
23228
8986
6122
7132
51300
23534
4126
6689
388722
1656
133688
3663
5890
23274
22806
4790
647076
3394
3119
3118
4664
643
