# Supplementary material for: C3: connect separate connected components to form a succinct disease module
Source: BMC Bioinformatics. 2020 Oct 2;21:433. doi: 10.1186/s12859-020-03769-y (PMC7531168; doi:10.1186/s12859-020-03769-y)
Supplement: Supplementary file 1 — Additional file 1: Supplementary data and results. [file 12859_2020_3769_MOESM1_ESM.zip › supplementary files/Disease genes from OMIM and GWAS/299 diseases/chromosome_disorders.txt]

3827
6495
2736
6496
6736
9126
2657
147912
64324
57194
6899
4204
7050
5727
2138
4487
2033
10743
137814
3481
7020
4239
8243
7337
6469
2332
2334
2314
1028
8481
25836
55997
1387
7546
50937
