# Supplementary material for: C3: connect separate connected components to form a succinct disease module
Source: BMC Bioinformatics. 2020 Oct 2;21:433. doi: 10.1186/s12859-020-03769-y (PMC7531168; doi:10.1186/s12859-020-03769-y)
Supplement: Supplementary file 1 — Additional file 1: Supplementary data and results. [file 12859_2020_3769_MOESM1_ESM.zip › supplementary files/Disease genes from OMIM and GWAS/299 diseases/colitis,ulcerative.txt]

3593
375616
2615
8771
7128
147
100271520
2294
23308
7850
257177
150962
4485
400867
728010
3575
55876
2835
2805
2308
4046
3554
3579
1811
124626
343727
3458
8209
3127
1611
8927
100271063
639
51750
327
57511
55765
221416
140717
653437
64170
2859
127281
2768
391282
3586
1738
10171
8204
54546
55722
146198
3663
23252
3577
159296
167826
3132
6550
11315
3172
3717
219771
56946
2212
57154
9923
3394
402569
5734
1601
400935
149233
5307
8764
9966
120400
7422
54361
100129306
9555
54535
1001
