# Supplementary material for: C3: connect separate connected components to form a succinct disease module
Source: BMC Bioinformatics. 2020 Oct 2;21:433. doi: 10.1186/s12859-020-03769-y (PMC7531168; doi:10.1186/s12859-020-03769-y)
Supplement: Supplementary file 1 — Additional file 1: Supplementary data and results. [file 12859_2020_3769_MOESM1_ESM.zip › supplementary files/Disease genes from OMIM and GWAS/299 diseases/collagen_diseases.txt]

5176
60681
5479
4920
5352
5351
871
64175
11285
1294
1278
9509
121340
113189
1277
4627
1290
4041
1285
1287
1286
1281
1289
10491
401089
11221
729627
4734
728615
