# Supplementary material for: C3: connect separate connected components to form a succinct disease module
Source: BMC Bioinformatics. 2020 Oct 2;21:433. doi: 10.1186/s12859-020-03769-y (PMC7531168; doi:10.1186/s12859-020-03769-y)
Supplement: Supplementary file 1 — Additional file 1: Supplementary data and results. [file 12859_2020_3769_MOESM1_ESM.zip › supplementary files/Disease genes from OMIM and GWAS/299 diseases/colonic_diseases.txt]

1001
100129306
100271063
100271520
100271596
10171
11221
11315
120376
120400
124626
127281
140717
146198
147
149233
1499
150962
159296
1601
1611
167826
1738
1811
1908
1910
2042
207
219771
220959
2212
221416
2294
2308
23252
23308
257177
2615
26585
2668
27030
2768
2778
2805
2835
2859
2956
3084
3127
3132
3172
324
327
3394
343727
3458
3554
3575
3577
3579
3586
3593
3663
3717
375616
3911
391282
400867
400935
401475
402569
4046
4072
4088
4089
4092
4292
4436
4485
4512
4522
4595
466
4763
5157
51750
5290
5307
5395
54361
54535
54546
5462
55722
55765
55876
55892
5606
56946
57154
5734
57511
57609
5979
639
64170
643503
644540
6447
650
652
653437
6550
657
6581
673
7048
7128
7227
728010
728615
7422
7486
7850
79695
8204
8209
8313
85415
862
8667
8764
8771
8927
8929
9555
9923
9966
999
