# Supplementary material for: C3: connect separate connected components to form a succinct disease module
Source: BMC Bioinformatics. 2020 Oct 2;21:433. doi: 10.1186/s12859-020-03769-y (PMC7531168; doi:10.1186/s12859-020-03769-y)
Supplement: Supplementary file 1 — Additional file 1: Supplementary data and results. [file 12859_2020_3769_MOESM1_ESM.zip › supplementary files/Disease genes from OMIM and GWAS/299 diseases/colorectal_neoplasms.txt]

100271596
11221
120376
1499
2042
207
220959
26585
27030
2778
2956
324
3911
401475
4072
4088
4089
4092
4292
4436
4512
4522
4595
466
4763
5157
5290
5395
5462
55892
5606
57609
5979
643503
644540
6447
650
652
657
6581
673
7048
7227
728615
7486
79695
8313
85415
862
8667
999
