# Supplementary material for: C3: connect separate connected components to form a succinct disease module
Source: BMC Bioinformatics. 2020 Oct 2;21:433. doi: 10.1186/s12859-020-03769-y (PMC7531168; doi:10.1186/s12859-020-03769-y)
Supplement: Supplementary file 1 — Additional file 1: Supplementary data and results. [file 12859_2020_3769_MOESM1_ESM.zip › supplementary files/Disease genes from OMIM and GWAS/299 diseases/congenital,hereditary,and_neonatal_diseases_and_abnormalities.txt]

10002
10008
100132286
10020
10021
100505503
10075
10083
10084
10117
10128
10142
10157
10159
10165
10195
10210
1027
1028
1029
10312
10397
10461
10466
10479
10483
10491
10516
10528
10555
10558
10559
10564
10577
10585
10594
10661
10683
10743
1075
1080
10804
10908
10913
10939
11005
11023
1103
11127
11136
11141
11200
1121
1123
11234
11235
11281
112817
11285
113189
1134
1140
114182
1144
1145
114548
114798
116085
1161
116442
116519
117581
1180
1184
118429
118813
120
1200
1201
120227
1203
121340
121512
122042
123016
123606
123872
1244
124590
1258
1259
125972
126410
127534
1277
1278
1280
1281
128178
1285
1286
128674
1287
1289
1290
1291
1292
1293
1294
1296
129880
1302
130557
1308
132884
1340
1352
1355
136647
1371
1373
137814
138050
1387
139189
139363
1406
142680
144165
145226
146057
146059
146227
1471
147381
1476
147912
1482
148738
1497
149998
1509
1513
1536
1545
154881
157570
1584
1585
1586
158866
1589
1593
1594
16
1629
1634
1636
1641
1643
166336
166379
1675
169792
170302
1717
1723
1729
1736
1738
1741
1747
175
1756
1758
1760
1767
1778
178
1785
1786
1798
1806
1807
182
1824
1828
1829
183
1832
1834
1837
185
186
1861
189
1893
1896
19
190
1908
1910
1959
200576
2006
2010
201163
2018
2022
2033
2035
2038
203859
204
2055
2068
207
2071
2072
2073
2074
210
2108
2109
2110
212
2121
213
2131
2132
2138
2147
215
2153
2155
2157
2158
2159
2160
2161
2162
2165
2175
2176
2177
2178
2182
2184
2187
2189
2200
2203
221421
2218
2235
224
2243
2244
2245
2253
2254
2259
2260
2261
2263
2266
2273
22845
229
2290
2294
22948
22954
22999
23020
23064
23095
23096
23111
2312
23133
2314
2316
23171
2318
23218
23224
23230
23314
2332
2334
23345
23389
23414
23418
23503
23545
2395
24
24140
24148
242
249
2492
2516
2517
2538
2539
254065
2542
2548
255738
255928
256471
257397
25794
2581
25814
2582
25836
25839
2584
25861
2588
2592
26119
26121
2615
26154
2617
2623
26258
2626
26260
26277
2629
2632
26353
2639
265
26503
26504
2652
2653
2657
26580
2664
2668
2670
268
2683
26839
269
2690
2693
2697
27019
27032
27034
27042
2705
2706
27063
2707
2717
2719
2720
27241
27286
2731
27329
2736
2737
275
2760
2778
2799
2812
2815
284119
284382
284654
285362
285489
286
286077
287
2892
2895
28956
28976
2956
2978
2979
2990
29914
29929
29954
2997
2998
3000
30008
30061
3028
3039
3040
3043
3064
3073
3074
3075
3077
3081
30813
3084
3098
3141
3145
3236
3239
324
3242
3251
3257
3265
3284
3291
3293
3295
3315
3329
335
3373
338
338376
338917
339210
339829
34
340024
341640
3420
3423
3425
342808
343641
344
345895
346007
347344
3476
347733
348
3481
35
355
356
3561
359775
36
3614
3640
3643
3655
3664
367
3674
3679
368
3690
3691
37
3702
3708
3728
3730
3735
3736
374291
374654
3748
375298
3753
3757
3759
3762
3784
3785
3786
378884
3798
3815
3827
383
3845
3848
3849
3850
3852
3853
3854
3857
3858
3859
3860
3861
3868
3872
388552
388698
3887
3889
388939
3892
389434
3897
3909
3914
3918
3920
392255
3930
3931
3939
3949
3981
3988
3998
40
4000
4010
4014
4015
4023
4041
404672
405753
4069
4072
4088
4089
410
411
4117
412
4125
4126
4154
4166
4204
4210
4214
4221
4239
4247
4261
427
4281
4286
4287
4292
4306
4313
435
4351
4359
440138
443
4436
445
4487
4488
4507
4508
4512
4513
4514
4519
4522
4524
4535
4536
4537
4538
4539
4540
4541
4547
4548
4552
4591
4593
4595
4598
4607
462
4624
4625
4626
4627
4633
4634
4647
4653
4669
4688
4689
472
4723
4728
4747
4750
4758
4763
4771
4792
4803
4838
4853
4854
4864
4867
488
4893
4901
4914
4920
4935
493753
493856
4942
4948
4952
4976
4983
4990
5009
5017
5048
50506
5053
50617
5063
5077
5080
50846
5091
5092
50937
50939
50943
50945
5095
5096
50964
51
51057
51062
51074
51082
51114
51128
51151
51204
51251
51314
51324
51422
5145
5146
5148
5158
5160
5162
5167
5173
5176
51778
5184
5189
5190
5191
5192
5193
5194
5195
5213
5224
5236
525
5251
5255
5256
5257
5261
5264
5265
5289
5307
5314
5317
5318
5339
5350
5351
5352
5354
5373
5376
538
53940
5395
540
5428
5429
54332
5447
54507
5456
546
54657
54658
547
5476
5479
54820
54840
54875
54880
54903
5498
54982
55036
55065
55120
55129
55135
55145
55172
5521
55212
55215
55343
5538
55505
55624
55636
55640
55651
55670
5573
55775
55800
55812
5582
55975
55997
56052
56169
5621
5624
5631
5649
5654
5660
56606
56652
56946
56997
57057
57094
57096
57152
57158
57165
57167
57190
57192
57194
5727
5728
57477
57502
57514
57531
57539
57698
57716
5781
57817
5784
5818
582
5820
5824
5828
583
5830
5831
5836
5837
585
5860
5871
5889
5892
5894
5896
5897
5913
5921
593
59341
59344
594
5961
5972
5979
5993
5994
5995
6010
6014
6017
60675
60681
6094
6100
6101
6102
6103
6121
6125
6135
6165
6197
6201
6204
6218
6223
6229
6231
6262
6295
6299
6310
6311
6314
6324
6326
6329
6330
6331
6335
6337
6338
6340
6341
6389
64072
64093
641
641339
64175
64218
64324
64327
643418
64374
6439
6440
6442
64421
6443
6444
64446
6445
6446
6448
6452
6469
64840
6495
6496
65055
6507
65109
65125
6514
6519
6521
65217
6524
65266
6528
653361
6535
653509
6559
6567
6569
657
6591
6606
6607
6609
6611
6640
6654
6657
6658
6662
6663
668
6683
6687
6708
6710
6712
6716
672
673
6736
675
6770
6777
6794
6834
6855
686
6862
6890
6891
6898
6899
6901
6908
6935
6949
70
7015
7020
7021
7036
7038
7040
7045
7046
7048
7050
7051
7080
7092
710
7102
7117
7134
7137
7139
7157
7168
7248
7249
7253
7273
7276
728458
7287
7291
7299
7306
7319
7337
7369
7389
7390
7391
7399
7401
7405
7414
7421
7439
7443
7450
7454
7466
747
7474
7476
7486
7490
7504
7507
7508
7536
7546
7547
7552
7555
7592
760
762
768206
773
775
778
779
783
7840
7841
7846
7849
785
7879
78987
79053
79087
79147
79152
79158
79188
7957
79628
79659
79667
79728
79738
79783
79796
79803
79809
79840
79947
79955
80025
80144
80184
80207
80208
80326
80331
8048
8074
80781
8106
8139
81794
81839
81846
81857
8195
8200
8241
8242
8243
825
8291
8292
8320
8322
83394
83544
83605
83943
83959
8398
84059
84061
84062
841
84100
84140
84233
843
84342
84343
8443
8450
84572
847
84733
8481
84839
84871
8504
8517
8518
85365
85366
8540
8546
8557
8565
857
8573
859
860
8622
8625
8626
8671
8675
8701
871
875
8754
8813
8820
8842
8898
8905
8929
89781
8988
90167
90411
9094
91056
91147
9126
9129
91624
91662
9180
91869
919
91949
9197
9203
9215
92211
9241
92579
9289
9313
9380
9382
94
9401
9409
9420
9459
948
9496
9499
95
950
9509
9516
9517
9526
9533
9570
959
9622
9640
9733
9782
988
9896
9897
9907
9927
9968
9990
9992
9997
