# Supplementary material for: C3: connect separate connected components to form a succinct disease module
Source: BMC Bioinformatics. 2020 Oct 2;21:433. doi: 10.1186/s12859-020-03769-y (PMC7531168; doi:10.1186/s12859-020-03769-y)
Supplement: Supplementary file 1 — Additional file 1: Supplementary data and results. [file 12859_2020_3769_MOESM1_ESM.zip › supplementary files/Disease genes from OMIM and GWAS/299 diseases/congenital_abnormalities.txt]

10083
10117
10142
1028
10397
10558
10564
10585
10683
10743
10804
10908
10913
11005
11023
11235
11285
113189
1161
117581
118813
120
121512
122042
123016
123606
123872
124590
126410
1277
1278
1280
1281
128178
1285
1286
128674
1287
1289
1290
1291
1292
1293
1294
129880
1302
1308
132884
136647
137814
1387
139189
144165
147381
147912
1482
1545
157570
1584
1586
1589
16
1641
1643
166379
170302
1717
1723
1736
1747
1767
1778
1785
1786
182
1824
1829
1832
1834
1837
1896
190
1908
1910
1959
2018
2022
2033
2068
207
2071
2072
2073
2074
2121
2138
2200
221421
2218
224
2253
2254
2260
2261
2263
22948
22954
23095
23111
2312
2314
2316
23314
2332
2334
23389
23414
23503
242
2492
2516
25836
25861
26154
2617
2626
26277
26353
265
2657
26580
2668
268
26839
269
2697
27019
27042
2705
27063
27241
2736
2737
284654
286077
287
3084
3236
3239
3265
3284
3293
3295
3315
3329
338917
339210
339829
341640
342808
345895
3476
347733
3481
3640
3643
3655
3664
367
3679
368
3691
3728
3730
3735
374654
3753
3757
3759
3762
3784
3798
3827
3845
3848
3849
3852
3853
3854
3858
3861
3868
3872
3887
3889
3892
3897
3909
3914
3918
392255
4000
4010
404672
4088
4089
412
4204
4214
4239
4281
4286
4313
4359
4487
4488
4522
4524
4548
4552
4624
4626
4627
4647
4653
4747
4750
4792
4803
4838
4853
4867
4893
4914
4920
493856
4952
4990
5048
5077
5080
50846
50937
50945
51057
51062
51082
51314
51324
51422
5184
5190
5191
5192
5193
5195
5264
5307
5317
5318
5339
5351
5354
5376
5429
54332
5447
54507
547
54820
54880
54903
55036
55135
55172
55212
55505
55636
55640
55651
55670
5573
55997
56169
5631
5649
57057
57165
57190
57194
5727
5728
57514
57539
57698
57716
5781
5784
5818
582
5820
5824
5828
583
5830
585
5894
5921
59341
59344
5979
60675
6262
6299
6330
6331
64072
64093
641
64324
64327
643418
64446
6452
6469
64840
6495
6496
65055
65125
65217
6591
6640
6654
6657
6662
6663
6683
6687
6716
673
6736
6770
6862
6899
6901
6949
70
7015
7020
7021
7046
7048
7050
7051
7092
7248
7249
7291
7337
7399
7401
7405
7466
7476
7490
7507
7508
7546
7547
775
7840
7846
7849
7879
78987
79147
79152
79188
79628
79659
79738
79809
79840
79955
80144
80184
80208
80326
80781
8139
81794
81839
81846
81857
8195
8200
8241
8243
8320
83544
83605
84059
84100
84733
8481
8504
8517
8518
8565
859
860
8626
8701
8820
8898
8929
8988
91147
9126
9197
9215
9241
92579
9289
9313
94
9401
9409
9420
9496
9509
9516
9517
9533
9622
988
9896
9897
9907
9927
9990
9992
