# Supplementary material for: C3: connect separate connected components to form a succinct disease module
Source: BMC Bioinformatics. 2020 Oct 2;21:433. doi: 10.1186/s12859-020-03769-y (PMC7531168; doi:10.1186/s12859-020-03769-y)
Supplement: Supplementary file 1 — Additional file 1: Supplementary data and results. [file 12859_2020_3769_MOESM1_ESM.zip › supplementary files/Disease genes from OMIM and GWAS/299 diseases/congenital_disorders_of_glycosylation.txt]

91869
79796
4247
56052
55343
10559
9382
5373
84342
85365
2683
1798
9526
79087
10466
91949
7841
4351
10195
440138
22845
8813
29929
25839
79053
