# Supplementary material for: C3: connect separate connected components to form a succinct disease module
Source: BMC Bioinformatics. 2020 Oct 2;21:433. doi: 10.1186/s12859-020-03769-y (PMC7531168; doi:10.1186/s12859-020-03769-y)
Supplement: Supplementary file 1 — Additional file 1: Supplementary data and results. [file 12859_2020_3769_MOESM1_ESM.zip › supplementary files/Disease genes from OMIM and GWAS/299 diseases/connective_tissue_diseases.txt]

100129192
100130756
100130988
100131609
100189529
100189539
100270827
100293534
10125
10318
10320
10340
10491
10516
10665
10919
11118
11120
11170
11181
11221
11277
11285
113189
115352
115509
121260
121340
1235
1277
1278
1281
1285
1286
1287
1289
1290
1294
135656
1380
138050
1460
1493
150221
164832
1656
167826
170679
1773
1797
1997
2006
200734
2113
2200
2213
221527
221584
2294
23
23534
23545
23569
23592
25780
2588
259197
259308
26147
26191
267014
267015
267016
2720
2799
283165
285834
286016
29113
29777
2990
30008
3009
3092
3106
3112
3113
3115
3117
3118
3119
3120
3122
3123
3127
3132
3135
326
3309
3373
3394
3423
3425
344423
344462
349158
3516
352961
353011
3559
3569
3663
368
3684
3687
375616
3845
387046
387117
387122
389203
389715
3899
394254
394263
401089
4015
4041
411
414777
4276
4277
4282
4439
4627
4669
4734
474354
4795
4855
4893
4920
5133
5176
5211
5351
5352
54665
5479
54899
55024
55937
56244
57176
57661
57705
57713
5781
5831
5894
5966
60681
629
6366
639
63940
640
64175
64288
6448
645950
6583
6654
673
6775
6941
696
7100
7128
7148
717
7185
720
721
728615
7292
729627
729816
730070
7332
7741
780
78994
7916
7917
7918
79692
79722
80760
81794
81797
8341
83648
84547
871
875
8859
8870
90355
9071
91
919
9474
9509
958
