# Supplementary material for: C3: connect separate connected components to form a succinct disease module
Source: BMC Bioinformatics. 2020 Oct 2;21:433. doi: 10.1186/s12859-020-03769-y (PMC7531168; doi:10.1186/s12859-020-03769-y)
Supplement: Supplementary file 1 — Additional file 1: Supplementary data and results. [file 12859_2020_3769_MOESM1_ESM.zip › supplementary files/Disease genes from OMIM and GWAS/299 diseases/coronary_disease.txt]

4040
948
8997
84159
7015
4205
51530
217
79659
6597
65264
56996
55973
6943
1874
114036
653163
9992
79660
11173
28
8882
8658
80310
8613
25902
221692
23294
23293
63951
10400
100130239
10151
84439
375056
54805
100271444
100048912
1952
283849
22808
1284
4018
84722
1282
10743
6387
57608
3988
55759
