# Supplementary material for: C3: connect separate connected components to form a succinct disease module
Source: BMC Bioinformatics. 2020 Oct 2;21:433. doi: 10.1186/s12859-020-03769-y (PMC7531168; doi:10.1186/s12859-020-03769-y)
Supplement: Supplementary file 1 — Additional file 1: Supplementary data and results. [file 12859_2020_3769_MOESM1_ESM.zip › supplementary files/Disease genes from OMIM and GWAS/299 diseases/cranial_nerve_diseases.txt]

10228
1123
11232
291
3662
4137
4336
4508
4512
4514
4519
4535
4536
4538
4539
4540
4541
4771
4935
493856
4976
50484
5080
5428
55605
56652
57094
57167
6261
64221
668
7466
80207
84233
90167
9150
926
9451
