# Supplementary material for: C3: connect separate connected components to form a succinct disease module
Source: BMC Bioinformatics. 2020 Oct 2;21:433. doi: 10.1186/s12859-020-03769-y (PMC7531168; doi:10.1186/s12859-020-03769-y)
Supplement: Supplementary file 1 — Additional file 1: Supplementary data and results. [file 12859_2020_3769_MOESM1_ESM.zip › supplementary files/Disease genes from OMIM and GWAS/299 diseases/craniofacial_abnormalities.txt]

2736
6496
1302
4088
9533
6949
6452
6899
5728
7050
5727
4893
9401
2033
5781
2263
2260
51082
7291
50945
2657
673
7046
3265
10683
8241
3643
7048
23314
137814
6469
3481
860
6654
8481
4487
3845
55997
2697
5894
1387
4488
7546
50937
