# Supplementary material for: C3: connect separate connected components to form a succinct disease module
Source: BMC Bioinformatics. 2020 Oct 2;21:433. doi: 10.1186/s12859-020-03769-y (PMC7531168; doi:10.1186/s12859-020-03769-y)
Supplement: Supplementary file 1 — Additional file 1: Supplementary data and results. [file 12859_2020_3769_MOESM1_ESM.zip › supplementary files/Disease genes from OMIM and GWAS/299 diseases/crohn_disease.txt]

100130988
100271063
100271305
100271352
100271600
10067
10171
10221
10320
1050
11116
11262
117289
1201
120892
124626
131096
134008
134288
144811
147
149233
150962
157638
159296
1601
163486
1788
22891
2297
23046
23308
2524
253430
25824
2615
26191
2646
2805
283234
284358
326275
339479
343727
345611
3559
356
3586
3593
359779
3717
3976
4088
441108
4485
5155
5334
544
54901
55054
55600
55876
56169
56301
56677
56946
56984
57178
5734
5771
5820
60468
6122
63027
6304
6347
6354
63892
639
64127
64167
64170
64407
647215
677
6774
728010
7297
7332
746
80315
80762
8204
8209
8453
84619
84624
8477
85027
8600
8807
8863
8927
8995
91272
91975
9966
