# Supplementary material for: C3: connect separate connected components to form a succinct disease module
Source: BMC Bioinformatics. 2020 Oct 2;21:433. doi: 10.1186/s12859-020-03769-y (PMC7531168; doi:10.1186/s12859-020-03769-y)
Supplement: Supplementary file 1 — Additional file 1: Supplementary data and results. [file 12859_2020_3769_MOESM1_ESM.zip › supplementary files/Disease genes from OMIM and GWAS/299 diseases/death,sudden.txt]

3764
7259
54738
859
23171
11216
6331
3781
390345
2581
23768
6662
11278
284217
2890
100128390
84441
98
64848
79822
151126
284252
100271434
2099
22822
29994
