# Supplementary material for: C3: connect separate connected components to form a succinct disease module
Source: BMC Bioinformatics. 2020 Oct 2;21:433. doi: 10.1186/s12859-020-03769-y (PMC7531168; doi:10.1186/s12859-020-03769-y)
Supplement: Supplementary file 1 — Additional file 1: Supplementary data and results. [file 12859_2020_3769_MOESM1_ESM.zip › supplementary files/Disease genes from OMIM and GWAS/299 diseases/dementia.txt]

10347
10452
10913
1191
1378
2041
23036
23209
23435
23607
25902
25978
2629
274
283226
2896
3064
338399
339761
341
344558
348
351
4137
4535
4536
4854
4862
4973
5071
51338
51435
54209
54664
55103
5621
5654
5663
5664
5819
64231
643680
6622
7305
79031
8301
9108
9445
945
9627
9846
