# Supplementary material for: C3: connect separate connected components to form a succinct disease module
Source: BMC Bioinformatics. 2020 Oct 2;21:433. doi: 10.1186/s12859-020-03769-y (PMC7531168; doi:10.1186/s12859-020-03769-y)
Supplement: Supplementary file 1 — Additional file 1: Supplementary data and results. [file 12859_2020_3769_MOESM1_ESM.zip › supplementary files/Disease genes from OMIM and GWAS/299 diseases/diabetes_mellitus,type_1.txt]

100131609
10019
100270827
100270925
100271063
100271203
100271271
100271600
10554
10665
10666
114904
115352
116935
1234
1236
139716
1493
1504
1512
169792
1797
2065
221527
22979
23242
23274
246778
25865
26191
26471
267015
267017
26797
283598
29121
3107
3109
3112
3117
3118
3119
3120
3122
3123
3127
3132
3172
3304
3305
346171
3481
3516
352961
3559
3586
3630
387103
388011
389203
3976
399716
400223
4008
4276
4277
430
440387
442257
4439
4758
4855
493856
5078
53347
54665
5491
55315
55328
55384
55423
55876
56244
5696
56984
5771
57827
60468
6048
6231
629
64135
64375
644020
6605
6753
6821
6890
6891
6927
7054
7148
717
723961
7297
729816
7466
7916
7917
7919
80018
80069
80736
80737
84162
84991
8859
8935
9374
969
