# Supplementary material for: C3: connect separate connected components to form a succinct disease module
Source: BMC Bioinformatics. 2020 Oct 2;21:433. doi: 10.1186/s12859-020-03769-y (PMC7531168; doi:10.1186/s12859-020-03769-y)
Supplement: Supplementary file 1 — Additional file 1: Supplementary data and results. [file 12859_2020_3769_MOESM1_ESM.zip › supplementary files/Disease genes from OMIM and GWAS/299 diseases/diabetes_mellitus,type_2.txt]

100130239
100271597
10239
10253
10296
10363
10644
11132
116985
128486
135154
136259
140902
145741
166336
168850
169026
169792
1852
204010
2184
221895
22837
23101
283460
2888
3087
3172
339799
340460
340598
3630
3636
3643
3651
3667
3767
3784
378805
388125
4535
4544
4760
4853
5078
5122
5167
5184
53335
54469
54536
54602
54901
5506
55323
56999
57104
57118
57624
5789
5937
60685
63826
63892
63951
640
643550
645345
6480
6517
677828
6833
6927
6928
6934
7103
729611
7297
7466
79068
79571
83795
8462
8549
8567
8622
8638
8872
89822
9055
9223
9370
94241
9479
9559
9861
9905
