# Supplementary material for: C3: connect separate connected components to form a succinct disease module
Source: BMC Bioinformatics. 2020 Oct 2;21:433. doi: 10.1186/s12859-020-03769-y (PMC7531168; doi:10.1186/s12859-020-03769-y)
Supplement: Supplementary file 1 — Additional file 1: Supplementary data and results. [file 12859_2020_3769_MOESM1_ESM.zip › supplementary files/Disease genes from OMIM and GWAS/299 diseases/diabetes_mellitus.txt]

100130239
100131609
10019
100270827
100270925
100271063
100271203
100271271
100271597
100271600
10239
10253
10296
10363
10529
10554
10644
10665
10666
11132
114904
115352
116935
116985
1234
1236
128486
135154
136259
139716
140902
145741
1493
1504
1512
1636
166336
168850
169026
169792
1797
1852
204010
2065
2184
221527
221895
22836
22837
22979
23101
23242
23274
246778
253013
256297
25865
26191
26471
266722
267015
267017
26797
2745
283460
283598
285600
2888
29121
30011
3077
3087
3107
3109
3112
3117
3118
3119
3120
3122
3123
3127
3132
3172
3304
3305
339799
340460
340598
346171
3481
3516
352961
3557
3559
3586
3630
3636
3643
3651
3667
3767
3784
378805
387103
388011
388125
389203
389840
3976
399716
400223
4008
4276
4277
430
440387
442257
4439
4535
4544
4758
4760
4853
4855
493856
5078
5122
5144
5167
5184
53335
53347
5444
54469
54536
54602
54665
54901
5491
5506
55315
55323
55328
55384
55423
55876
56244
5696
56984
56999
57104
57118
57624
5771
57827
5789
58504
5937
60468
6048
60685
6231
629
63826
63892
63951
640
64135
643550
64375
644020
645345
6480
6517
6605
6648
6753
677828
6821
6833
6890
6891
6927
6928
6934
7054
7103
7148
717
723961
729611
7297
729816
7422
7466
79068
7916
7917
7919
79571
80018
80069
80736
80737
83795
84162
8462
84898
84991
8549
8567
8622
8638
8859
8872
8935
89822
9055
9223
9370
9374
94241
9479
9559
969
9861
9905
