# Supplementary material for: C3: connect separate connected components to form a succinct disease module
Source: BMC Bioinformatics. 2020 Oct 2;21:433. doi: 10.1186/s12859-020-03769-y (PMC7531168; doi:10.1186/s12859-020-03769-y)
Supplement: Supplementary file 1 — Additional file 1: Supplementary data and results. [file 12859_2020_3769_MOESM1_ESM.zip › supplementary files/Disease genes from OMIM and GWAS/299 diseases/digestive_system_diseases.txt]

1001
100129017
100129176
100129306
100130988
100132286
100132382
10018
10019
100270859
100271015
100271063
100271305
100271352
100271520
100271531
100271596
100271600
10067
10165
10171
10221
10320
1033
10391
10477
1050
1056
1080
11116
11178
11200
11221
11231
11262
11273
112744
11278
11315
115908
116028
117289
120
1201
120376
120400
120892
1230
1233
124626
125
127281
131096
1316
133688
133690
134008
134288
1371
140717
144811
1452
146198
147
149233
1493
1499
150280
150962
157638
159296
1601
1611
163486
1656
167826
1723
1738
1788
1803
1811
182
1890
1908
1910
2042
2064
207
210
2113
212
2153
217
219771
220959
2212
221416
222643
2235
2272
22806
22891
2294
2297
23022
23046
2308
23095
2316
23228
23252
23274
23308
23406
23534
2494
2524
253430
257177
25769
25817
25824
25943
25949
26137
2615
26191
2646
26585
266722
2668
267015
26839
27030
2720
2746
2768
2778
28
2805
282616
282617
2829
283234
2834
283450
2835
284358
2859
2903
29117
2956
29851
3030
3077
3084
3113
3115
3117
3118
3119
3120
3123
3127
3132
3145
3172
324
326275
327
3394
339479
3431
343727
345611
3458
347730
3554
3558
3559
356
3575
3577
3579
3586
3587
3588
3592
3593
3595
359750
359758
359779
3643
3659
3663
3676
3704
3717
375616
3815
3845
387495
387934
388722
389015
3911
391282
3930
3976
400867
400935
401475
402569
4026
4046
4072
4088
4089
4092
4126
4233
4276
4292
4293
431704
441108
4436
4481
4485
4512
4522
4595
4613
4650
466
4664
4763
4790
4853
50863
51008
51074
51119
51196
51201
51300
5144
5155
5156
5157
51741
51750
5190
5192
5193
5195
5205
5243
5244
5265
5290
5307
5334
5341
53942
5395
540
54361
544
54535
54546
5462
54901
5498
55054
55600
5562
55670
55722
55765
55876
55892
5606
56169
5619
56301
5644
56677
56946
56984
57057
571
57154
57178
5734
57396
57497
57509
57511
57514
57609
57707
5771
5796
5820
5824
5828
5830
5890
5898
59067
5979
5996
60468
6049
6122
6299
63027
6304
6311
6347
6354
63877
63892
639
6390
6391
6392
64127
64167
64170
64224
64240
64241
643
643503
64407
644540
6447
647076
647201
647215
64939
650
652
653437
6550
657
6581
65992
6657
6689
6690
672
673
675
677
6774
6794
6833
6927
7031
7032
7048
7128
7132
7157
7227
728010
728615
7297
7332
7389
7422
746
7486
7850
79258
79695
79728
80315
80724
80762
8125
8204
8209
8312
8313
84162
843
8453
84619
84624
84701
8477
85027
8504
85407
85415
85480
8600
861
862
864
8647
8667
8690
8764
8771
8807
8809
8863
8927
8929
8986
8995
91272
91526
9173
91828
91975
9409
944
9555
9681
9844
9923
9940
9966
999
