# Supplementary material for: C3: connect separate connected components to form a succinct disease module
Source: BMC Bioinformatics. 2020 Oct 2;21:433. doi: 10.1186/s12859-020-03769-y (PMC7531168; doi:10.1186/s12859-020-03769-y)
Supplement: Supplementary file 1 — Additional file 1: Supplementary data and results. [file 12859_2020_3769_MOESM1_ESM.zip › supplementary files/Disease genes from OMIM and GWAS/299 diseases/disorders_of_sex_development.txt]

4214
190
3295
3730
1589
6662
7490
1586
1584
50846
84733
367
2260
3293
284654
3284
60675
6736
6716
269
268
2492
6770
55636
128674
2516
2253
