# Supplementary material for: C3: connect separate connected components to form a succinct disease module
Source: BMC Bioinformatics. 2020 Oct 2;21:433. doi: 10.1186/s12859-020-03769-y (PMC7531168; doi:10.1186/s12859-020-03769-y)
Supplement: Supplementary file 1 — Additional file 1: Supplementary data and results. [file 12859_2020_3769_MOESM1_ESM.zip › supplementary files/Disease genes from OMIM and GWAS/299 diseases/dna_repair-deficiency_disorders.txt]

4261
5896
5395
8625
472
6891
6890
4436
4072
2189
1161
2068
79840
7157
79728
9401
2176
2177
2175
2073
2072
2178
2074
64421
204
2071
55215
5994
7486
2187
5993
5897
2956
7048
10111
5429
4683
1643
11200
55120
1029
4292
641
7507
7508
3981
