# Supplementary material for: C3: connect separate connected components to form a succinct disease module
Source: BMC Bioinformatics. 2020 Oct 2;21:433. doi: 10.1186/s12859-020-03769-y (PMC7531168; doi:10.1186/s12859-020-03769-y)
Supplement: Supplementary file 1 — Additional file 1: Supplementary data and results. [file 12859_2020_3769_MOESM1_ESM.zip › supplementary files/Disease genes from OMIM and GWAS/299 diseases/dwarfism.txt]

1161
169792
1482
7253
7038
2200
389434
8820
4591
2688
2260
2261
7474
405753
2074
3481
8200
81794
8022
6528
7080
1280
59341
6777
50506
2693
2692
2690
