# Supplementary material for: C3: connect separate connected components to form a succinct disease module
Source: BMC Bioinformatics. 2020 Oct 2;21:433. doi: 10.1186/s12859-020-03769-y (PMC7531168; doi:10.1186/s12859-020-03769-y)
Supplement: Supplementary file 1 — Additional file 1: Supplementary data and results. [file 12859_2020_3769_MOESM1_ESM.zip › supplementary files/Disease genes from OMIM and GWAS/299 diseases/dyskinesias.txt]

5173
56652
6513
747
3778
8622
56997
23345
5521
3064
3736
6872
6908
85300
5582
4287
1813
146057
472
6310
255928
10939
146227
2259
3748
785
2643
10528
1861
8575
3708
773
23230
6712
9640
7080
55129
5428
343641
5080
6507
23064
8910
6311
55775
6314
25814
25953
478
55145
112476
