# Supplementary material for: C3: connect separate connected components to form a succinct disease module
Source: BMC Bioinformatics. 2020 Oct 2;21:433. doi: 10.1186/s12859-020-03769-y (PMC7531168; doi:10.1186/s12859-020-03769-y)
Supplement: Supplementary file 1 — Additional file 1: Supplementary data and results. [file 12859_2020_3769_MOESM1_ESM.zip › supplementary files/Disease genes from OMIM and GWAS/299 diseases/endocrine_gland_neoplasms.txt]

2778
595
4089
79577
10232
23405
5889
5071
4221
7157
79728
3973
207
675
999
672
22800
9049
3265
5290
1499
1027
5892
5979
4978
51079
23022
2064
578
56169
80762
79887
571
112744
7031
7032
100271197
7015
647201
3232
5820
54796
3231
387934
28
2304
25817
81848
55729
4254
51562
2834
11278
392371
1761
1601
2494
63877
81037
84312
