# Supplementary material for: C3: connect separate connected components to form a succinct disease module
Source: BMC Bioinformatics. 2020 Oct 2;21:433. doi: 10.1186/s12859-020-03769-y (PMC7531168; doi:10.1186/s12859-020-03769-y)
Supplement: Supplementary file 1 — Additional file 1: Supplementary data and results. [file 12859_2020_3769_MOESM1_ESM.zip › supplementary files/Disease genes from OMIM and GWAS/299 diseases/endocrine_system_diseases.txt]

100130239
100131609
10019
100270827
100270925
100271063
100271197
100271203
100271271
100271597
100271600
10232
10239
10253
1027
10296
10363
10529
10554
10644
10665
10666
11116
11132
112744
11278
114904
115352
116935
116985
1187
1188
122042
1234
1236
128486
128674
135154
135935
136259
137814
139716
140902
145741
1482
1493
1499
1504
1512
1584
1585
1586
1589
1601
1636
166336
168850
169026
169792
1730
1761
1797
1852
190
196951
204010
2064
2065
207
213
215
2184
221527
221895
2252
2253
2260
22800
22836
22837
22979
23
23022
2304
23101
23242
23274
2332
23405
246778
2492
2494
2516
253013
256297
25817
25865
26012
26191
26471
2657
266722
267015
267017
26797
268
2688
269
2690
2692
2693
2745
2778
2798
28
2834
283460
283598
284654
285600
285834
286749
2888
29113
29121
2914
30011
3077
3087
3107
3109
3112
3117
3118
3119
3120
3122
3123
3127
3132
3172
3231
3232
326
3265
3284
3293
3295
3304
3305
339799
340460
340598
344018
344462
346171
3481
3516
352961
353006
3557
3559
3586
3630
3636
3640
3643
3651
3667
367
3710
3730
3758
3762
3767
3784
378805
387103
387934
388011
388125
389203
389434
389840
392371
394263
3973
3976
399
399716
400223
4008
405753
4089
4094
4214
4221
4254
4276
4277
4279
4295
430
440387
440574
442257
4439
4535
4544
4758
4760
4853
4855
493856
4978
50506
5071
5078
50846
51
51079
5122
5144
51562
5167
5172
5184
5290
53335
53347
5444
54469
54536
54602
54665
54796
54901
5491
5506
551
55315
55323
55328
55384
55423
55584
55636
55729
5573
55876
55997
56169
56244
5626
5696
56984
56999
571
57104
57118
5741
57624
57706
5771
578
57827
5789
5820
58504
5889
5892
59341
5937
595
5979
60468
6048
60675
60685
6231
629
63826
63877
63892
63951
640
64135
643550
64375
644020
645345
646702
647201
6480
6517
6528
6557
6605
6648
6658
6662
668
6716
672
6736
675
6753
6770
6777
677828
6821
6833
6890
6891
6899
6927
6928
6934
7015
7031
7032
7038
7054
7068
7080
7103
7148
7157
717
723961
7253
729611
7297
729816
7422
7466
7474
7490
7809
7849
79068
7916
7917
7919
79571
79577
79728
79887
79983
80018
80069
8022
80736
80737
80762
8086
80862
81037
81848
8200
832
83657
83795
84162
84312
846
8462
84634
84733
84898
84991
8549
8567
8622
8635
8638
8820
8859
8872
8935
89822
9049
9055
9210
9223
9247
9370
9374
94241
9479
9559
969
9861
9905
999
