# Supplementary material for: C3: connect separate connected components to form a succinct disease module
Source: BMC Bioinformatics. 2020 Oct 2;21:433. doi: 10.1186/s12859-020-03769-y (PMC7531168; doi:10.1186/s12859-020-03769-y)
Supplement: Supplementary file 1 — Additional file 1: Supplementary data and results. [file 12859_2020_3769_MOESM1_ESM.zip › supplementary files/Disease genes from OMIM and GWAS/299 diseases/epilepsy.txt]

1141
57465
7957
1181
114327
950
2563
2562
2566
6326
6323
378884
84059
170302
6792
846
1137
1135
144165
2554
9211
785
3786
154881
3785
1822
8912
6335
9570
1476
166336
23271
