# Supplementary material for: C3: connect separate connected components to form a succinct disease module
Source: BMC Bioinformatics. 2020 Oct 2;21:433. doi: 10.1186/s12859-020-03769-y (PMC7531168; doi:10.1186/s12859-020-03769-y)
Supplement: Supplementary file 1 — Additional file 1: Supplementary data and results. [file 12859_2020_3769_MOESM1_ESM.zip › supplementary files/Disease genes from OMIM and GWAS/299 diseases/esophageal_diseases.txt]

51008
7157
11178
4293
51741
6657
9940
115908
4613
6049
7048
4481
217
222643
85480
861
5144
51196
283450
23406
10391
125
1452
8125
57707
80724
57497
