# Supplementary material for: C3: connect separate connected components to form a succinct disease module
Source: BMC Bioinformatics. 2020 Oct 2;21:433. doi: 10.1186/s12859-020-03769-y (PMC7531168; doi:10.1186/s12859-020-03769-y)
Supplement: Supplementary file 1 — Additional file 1: Supplementary data and results. [file 12859_2020_3769_MOESM1_ESM.zip › supplementary files/Disease genes from OMIM and GWAS/299 diseases/exophthalmos.txt]

10665
11116
115352
1493
23
267015
285834
29113
2914
3118
3119
344462
353006
3710
394263
399
4276
4279
4295
55584
646702
7253
80862
8635
