# Supplementary material for: C3: connect separate connected components to form a succinct disease module
Source: BMC Bioinformatics. 2020 Oct 2;21:433. doi: 10.1186/s12859-020-03769-y (PMC7531168; doi:10.1186/s12859-020-03769-y)
Supplement: Supplementary file 1 — Additional file 1: Supplementary data and results. [file 12859_2020_3769_MOESM1_ESM.zip › supplementary files/Disease genes from OMIM and GWAS/299 diseases/eye_diseases,hereditary.txt]

1302
668
762
2652
1261
6121
10210
8546
24
79147
7306
4901
3257
10585
3850
4867
3859
5148
5146
3769
5145
7399
5995
1292
64072
343035
8842
6010
84140
6017
89781
4647
1406
84233
10594
4976
5158
24148
9094
1121
1123
3679
83959
493856
4286
346007
80207
79803
1634
22999
8754
26258
29914
5961
7439
1258
1259
3815
80184
124590
65217
4117
6935
4541
4540
23418
64218
130557
79955
5080
83394
2979
167691
3614
9129
3000
55812
2200
4538
4539
4942
4535
4536
79947
4948
84343
84059
25861
375298
7299
728458
6100
25794
11234
7840
4935
84100
6295
2218
6094
388939
57190
26121
84062
92211
7401
7287
10002
57096
57094
55975
768206
9227
84839
145226
30813
4166
4519
4512
6103
6102
4514
10083
57167
51151
1293
200576
1291
1296
388552
23746
778
2978
123016
81794
10461
26504
4508
9215
7045
3420
50939
23020
6101
7466
