# Supplementary material for: C3: connect separate connected components to form a succinct disease module
Source: BMC Bioinformatics. 2020 Oct 2;21:433. doi: 10.1186/s12859-020-03769-y (PMC7531168; doi:10.1186/s12859-020-03769-y)
Supplement: Supplementary file 1 — Additional file 1: Supplementary data and results. [file 12859_2020_3769_MOESM1_ESM.zip › supplementary files/Disease genes from OMIM and GWAS/299 diseases/eye_diseases.txt]

10002
100048912
1001
100130889
100270952
10083
10133
10210
10228
10255
10461
10516
10529
10554
10585
10594
10665
1071
10866
10877
11116
1121
1123
11232
11234
114902
115352
116935
118663
123016
124590
1258
1259
1261
1280
1291
1292
1293
1296
1302
130557
134430
1406
1409
1420
1421
145226
1471
149233
1493
1524
1545
1634
167691
169522
170679
170680
1797
200576
2074
2165
2200
220202
221294
221416
221527
2218
22930
22999
23
2301
23020
23418
23746
24
24148
253018
25794
25861
259266
26121
26258
26504
2652
266722
267015
267016
2700
2780
285600
285829
285834
291
29113
2914
2978
2979
29914
3000
3075
3078
3080
30813
3106
3107
3118
3119
3135
3257
3299
338917
340198
341640
3420
3426
343035
343450
344462
346007
352961
353006
353007
353010
353011
3586
3595
360023
3614
3662
3664
3679
3710
375298
3769
3791
3850
3859
387122
387715
388552
388939
390616
394263
399
3990
4016
402184
4117
4137
4166
4276
4279
4280
4284
4285
4286
4295
4336
4340
4359
440270
441726
4508
4512
4514
4519
4535
4536
4538
4539
4540
4541
4647
4653
4867
4901
4909
4935
493856
4942
4948
4976
4990
50484
5080
50939
51151
5145
5146
5148
5149
5156
5158
5309
5340
5428
5444
54499
54507
54535
54714
55584
55605
55812
55975
5654
56652
57094
57096
57167
57190
57369
58504
5923
5925
59338
5956
5961
5978
5995
6010
6017
6048
60506
6094
6100
6101
6102
6103
611
6121
6148
6247
6261
629
6295
64072
64218
64221
646702
6499
65217
6663
668
6785
6935
7045
7078
7099
7148
717
718
7253
728402
728458
7287
729075
729816
7299
7306
7399
7401
7422
7439
7466
762
768206
778
780
7840
79147
7936
79803
79947
79955
80122
80144
80184
80207
80862
80864
81494
81579
81794
8224
8322
83394
83552
83872
83959
84059
84062
84100
84140
84146
84233
84343
84839
84898
8546
857
858
8635
8754
8797
8842
8859
8870
89781
90167
9094
9129
9215
92211
9227
926
93589
9451
9709
