# Supplementary material for: C3: connect separate connected components to form a succinct disease module
Source: BMC Bioinformatics. 2020 Oct 2;21:433. doi: 10.1186/s12859-020-03769-y (PMC7531168; doi:10.1186/s12859-020-03769-y)
Supplement: Supplementary file 1 — Additional file 1: Supplementary data and results. [file 12859_2020_3769_MOESM1_ESM.zip › supplementary files/Disease genes from OMIM and GWAS/299 diseases/female_urogenital_diseases.txt]

10
100048912
100130338
100147821
100270916
100270946
100271091
100271197
100271209
100271317
10232
10255
10312
10460
1060
10665
10863
11112
11122
11136
11236
11281
112817
116093
116448
117583
1184
1187
1188
120227
126969
1285
1286
128674
1287
128822
135935
139189
142680
1471
1499
150280
158222
1584
1586
1589
1594
1636
1729
1730
1758
1803
183
185
189
190
200315
200420
201163
2034
204474
2056
2064
207
2152
221416
221895
2253
2260
2261
2271
22800
22918
22925
2332
23362
23405
23466
23512
23562
23607
23635
23780
2492
2516
254778
256356
26011
2628
26281
2646
268
269
26957
27241
284274
284654
286097
286749
28991
29107
2956
29851
29956
30011
3031
3075
3077
3116
3117
3118
3119
3123
3231
3232
3265
3284
3293
3295
340024
340895
3426
344018
346711
353329
3557
359
367
3709
3730
3751
3758
389840
390218
3913
3939
3973
401145
403301
407977
4179
4214
4233
4257
4292
4306
4436
4437
449492
449493
4603
4609
4627
4643
4760
4841
4855
4868
4920
493856
4952
4968
4978
50617
5071
5076
50846
51071
51196
51422
5167
5190
5192
5193
5195
525
5251
5290
5310
5311
5314
5462
54796
54901
551
55193
55214
554
5546
55589
55636
55670
55686
56169
56311
5696
56965
5728
57531
57575
57619
57706
5800
5820
5824
5828
5830
58500
5889
5892
5925
595
5972
60675
60677
6092
6262
629
6337
6338
6340
63892
6421
64423
646195
65125
6514
6519
6521
6524
65266
6557
6559
6563
6569
6582
6648
6662
6665
668
6716
672
6736
6744
675
6770
6781
6909
6928
7029
7030
7056
7092
718
7225
728409
7312
7369
7421
7422
7428
7466
7490
760
7809
7827
7903
79058
79611
79663
79983
8000
8029
8074
8082
80832
81
81494
83636
8395
8416
84733
84902
84925
8504
8542
8626
8661
8671
8741
8897
898
9027
90859
9153
9210
9380
9409
949
9526
9603
9658
988
999
