# Supplementary material for: C3: connect separate connected components to form a succinct disease module
Source: BMC Bioinformatics. 2020 Oct 2;21:433. doi: 10.1186/s12859-020-03769-y (PMC7531168; doi:10.1186/s12859-020-03769-y)
Supplement: Supplementary file 1 — Additional file 1: Supplementary data and results. [file 12859_2020_3769_MOESM1_ESM.zip › supplementary files/Disease genes from OMIM and GWAS/299 diseases/female_urogenital_diseases_and_pregnancy_complications.txt]

999
988
9658
9603
9526
949
9409
9380
9210
9153
90859
9027
898
8897
8741
8671
8661
8626
8542
8504
84925
84902
84733
8416
8395
83636
81494
81
80832
8082
8074
8029
8000
79983
79663
79611
79058
7903
7827
7809
760
7490
7466
7428
7422
7421
7390
7369
7312
728409
7225
718
7092
7056
7030
7029
6928
6909
6781
6770
675
6744
6736
672
6716
668
6665
6662
6648
6582
6569
6563
6559
6557
65266
6524
6521
6519
6514
65125
646195
64423
6421
63892
6340
6338
6337
629
6262
6092
60677
60675
5972
595
5925
5892
5889
58500
5830
5828
5824
5820
5800
57706
57619
57575
57531
5728
56965
5696
56311
56169
55686
55670
55636
55589
5546
554
55214
55193
551
54901
54796
5462
5314
5311
5310
5290
5251
525
5195
5193
5192
5190
5167
51422
51196
51071
50846
5076
5071
50617
4978
4968
4952
493856
4920
4868
4855
4841
4760
4643
4627
4609
4603
449493
449492
4437
4436
4306
4292
4257
4233
4214
4179
407977
403301
401145
3973
3939
3913
390218
389840
3758
3751
3730
3709
367
359
3557
353329
346711
344018
3426
340895
340024
3295
3293
3284
3265
3232
3231
3123
3119
3118
3117
3116
3077
3075
3040
3039
3031
30011
29956
2990
29851
2956
29107
28991
286749
286097
284654
284274
27241
26957
269
268
26503
2646
2632
2629
26281
2628
26011
256356
254778
2516
2492
23780
23635
23607
23562
23512
23466
23405
23362
2332
2321
22925
22918
22800
2271
2261
2260
2253
221895
221416
219736
2152
207
2064
2056
204474
2034
201163
200420
200315
199713
190
189
185
183
1803
1758
1730
1729
1636
1594
1589
1586
1584
158222
154288
150280
1499
1471
142680
139189
135935
128822
1287
128674
1286
1285
126969
120227
1188
1187
1184
117583
116448
116093
112817
11281
11236
11136
11122
11112
10863
10665
1060
10460
10312
10255
10232
100271317
100271209
100271197
100271091
100270946
100270916
100147821
100130338
100048912
10
