# Supplementary material for: C3: connect separate connected components to form a succinct disease module
Source: BMC Bioinformatics. 2020 Oct 2;21:433. doi: 10.1186/s12859-020-03769-y (PMC7531168; doi:10.1186/s12859-020-03769-y)
Supplement: Supplementary file 1 — Additional file 1: Supplementary data and results. [file 12859_2020_3769_MOESM1_ESM.zip › supplementary files/Disease genes from OMIM and GWAS/299 diseases/gastroenteritis.txt]

1001
100129306
100130988
100271063
100271305
100271352
100271520
100271600
10067
10171
10221
10320
1050
11116
11262
11273
11315
117289
1201
120400
120892
124626
127281
131096
134008
134288
140717
144811
146198
147
149233
150280
150962
157638
159296
1601
1611
163486
167826
1738
1788
1811
219771
2212
221416
22891
2294
2297
23046
2308
23252
23308
23406
2524
253430
257177
25824
2615
26191
2646
2768
2805
283234
2835
284358
2859
29117
3117
3123
3127
3132
3172
326275
327
3394
339479
343727
345611
3458
3554
3559
356
3575
3577
3579
3586
3587
3588
3593
3595
359779
3663
3717
375616
391282
3976
400867
400935
402569
4046
4088
441108
4485
5155
51750
5243
5307
5334
54361
544
54535
54546
54901
55054
55600
55722
55765
55876
56169
56301
56677
56946
56984
57154
57178
5734
57511
57707
5771
5820
60468
6122
63027
6304
6347
6354
63892
639
64127
64167
64170
64407
647215
653437
6550
677
6774
7128
728010
7297
7332
7422
746
7850
80315
80762
8204
8209
8453
84619
84624
8477
85027
85407
85480
8600
8764
8771
8807
8863
8927
8995
91272
91975
944
9555
9923
9966
