# Supplementary material for: C3: connect separate connected components to form a succinct disease module
Source: BMC Bioinformatics. 2020 Oct 2;21:433. doi: 10.1186/s12859-020-03769-y (PMC7531168; doi:10.1186/s12859-020-03769-y)
Supplement: Supplementary file 1 — Additional file 1: Supplementary data and results. [file 12859_2020_3769_MOESM1_ESM.zip › supplementary files/Disease genes from OMIM and GWAS/299 diseases/gastrointestinal_neoplasms.txt]

100271015
100271596
10391
11178
11200
11221
120376
125
1316
1452
1499
2042
2064
207
217
220959
222643
26137
26585
27030
2778
283450
2956
324
347730
3659
3815
3845
3911
401475
4072
4088
4089
4092
4233
4292
4293
4436
4512
4522
4595
466
4763
51196
5144
5156
5157
51741
5290
5395
5462
5562
55892
5606
57497
57609
5979
6049
6390
6391
6392
643503
644540
6447
650
652
657
6581
673
7048
7157
7227
728615
7486
79695
80724
8125
8313
843
85415
861
862
8667
9940
999
