# Supplementary material for: C3: connect separate connected components to form a succinct disease module
Source: BMC Bioinformatics. 2020 Oct 2;21:433. doi: 10.1186/s12859-020-03769-y (PMC7531168; doi:10.1186/s12859-020-03769-y)
Supplement: Supplementary file 1 — Additional file 1: Supplementary data and results. [file 12859_2020_3769_MOESM1_ESM.zip › supplementary files/Disease genes from OMIM and GWAS/299 diseases/genetic_diseases,x-linked.txt]

3920
55505
2717
9203
2719
27286
215
7454
1837
3251
7592
26277
4983
546
8905
2245
2158
2010
142680
5063
6448
3561
7319
6658
6567
51
412
538
6855
120227
1121
6901
2892
4204
3476
4281
3028
55135
51114
2664
6197
919
367
64840
8517
5009
57477
4625
8450
254065
23096
1641
2273
51422
1536
57502
7421
4952
9968
54820
2290
6535
641339
7015
116442
347344
1736
186
653361
7552
10159
23133
65109
6611
8573
7846
138050
11141
1184
3373
4688
4689
55651
51128
28956
84061
158866
1741
9459
8074
23345
1896
10479
23224
959
5354
24140
10084
5456
1758
1756
170302
5160
5162
10075
5167
50943
7102
5251
5048
8242
2332
2334
2182
3423
5631
3425
7504
4000
26260
1594
