# Supplementary material for: C3: connect separate connected components to form a succinct disease module
Source: BMC Bioinformatics. 2020 Oct 2;21:433. doi: 10.1186/s12859-020-03769-y (PMC7531168; doi:10.1186/s12859-020-03769-y)
Supplement: Supplementary file 1 — Additional file 1: Supplementary data and results. [file 12859_2020_3769_MOESM1_ESM.zip › supplementary files/Disease genes from OMIM and GWAS/299 diseases/genital_diseases,female.txt]

668
23512
79983
5290
10232
4437
4436
5889
5071
2956
5728
1730
221895
2261
207
675
999
672
135935
22800
5892
1499
9210
344018
2332
2492
4292
23405
4978
2516
2064
3232
5820
9603
3231
56169
286749
54796
7312
3973
100048912
6928
100271197
57706
63892
