# Supplementary material for: C3: connect separate connected components to form a succinct disease module
Source: BMC Bioinformatics. 2020 Oct 2;21:433. doi: 10.1186/s12859-020-03769-y (PMC7531168; doi:10.1186/s12859-020-03769-y)
Supplement: Supplementary file 1 — Additional file 1: Supplementary data and results. [file 12859_2020_3769_MOESM1_ESM.zip › supplementary files/Disease genes from OMIM and GWAS/299 diseases/genital_neoplasms,female.txt]

23512
5290
10232
4437
4436
5889
5071
5728
221895
2261
207
675
999
672
22800
5892
1499
2956
4292
23405
4978
2064
3232
5820
54796
3231
56169
6928
100271197
