# Supplementary material for: C3: connect separate connected components to form a succinct disease module
Source: BMC Bioinformatics. 2020 Oct 2;21:433. doi: 10.1186/s12859-020-03769-y (PMC7531168; doi:10.1186/s12859-020-03769-y)
Supplement: Supplementary file 1 — Additional file 1: Supplementary data and results. [file 12859_2020_3769_MOESM1_ESM.zip › supplementary files/Disease genes from OMIM and GWAS/299 diseases/genital_neoplasms,male.txt]

100128390
100189492
100270871
100271222
100271372
10611
11200
11278
122525
1293
1316
137868
153572
157638
1761
196374
2048
219931
222546
2255
2263
22834
22853
23301
23405
253461
25978
26579
2677
340602
354
3655
367
3817
387934
389136
391679
3973
401237
401475
402123
4254
430
4477
4481
4601
4609
4824
4983
5010
50805
51312
5305
54535
5462
54790
55190
55729
5630
5728
578
58472
6041
60528
60678
638
63892
646255
6498
653268
6580
6581
6582
6662
6928
7015
7054
728484
7337
7399
79083
79887
80031
80319
80762
81037
81848
8193
84075
84790
8673
94274
