# Supplementary material for: C3: connect separate connected components to form a succinct disease module
Source: BMC Bioinformatics. 2020 Oct 2;21:433. doi: 10.1186/s12859-020-03769-y (PMC7531168; doi:10.1186/s12859-020-03769-y)
Supplement: Supplementary file 1 — Additional file 1: Supplementary data and results. [file 12859_2020_3769_MOESM1_ESM.zip › supplementary files/Disease genes from OMIM and GWAS/299 diseases/glomerulonephritis.txt]

10255
10665
1285
150280
22925
23607
3075
3116
3117
3118
3119
3123
407977
449492
449493
4643
4855
5696
64423
6665
7225
81
8542
8741
8897
9526
