# Supplementary material for: C3: connect separate connected components to form a succinct disease module
Source: BMC Bioinformatics. 2020 Oct 2;21:433. doi: 10.1186/s12859-020-03769-y (PMC7531168; doi:10.1186/s12859-020-03769-y)
Supplement: Supplementary file 1 — Additional file 1: Supplementary data and results. [file 12859_2020_3769_MOESM1_ESM.zip › supplementary files/Disease genes from OMIM and GWAS/299 diseases/glucose_metabolism_disorders.txt]

100130239
100131609
100147745
10019
100270827
100270925
100270938
100270945
100270950
100270981
100271063
100271203
100271271
100271597
100271600
100287887
10221
10239
10253
10296
10363
10554
10562
10644
10665
10666
1071
11132
11321
114904
115352
116519
116935
116985
1234
1236
128486
135154
136259
139716
140902
145741
1493
1504
1512
157638
166336
168850
169026
169792
1797
1852
204010
2065
2158
2184
221527
221895
22807
22836
22837
22918
22979
23101
23242
23274
246778
253013
256297
25865
26191
2646
26471
267015
267017
26797
2745
283460
283598
287
2888
29107
29121
3087
3107
3109
3112
3117
3118
3119
3120
3122
3123
3127
3132
3172
3254
3304
3305
339799
339896
340460
340598
346171
3479
3481
3516
352961
3559
3586
3630
3636
3643
3651
3667
3767
3784
378805
387103
388011
388125
389203
391524
391719
3976
3990
399716
400223
4008
4023
4276
4277
430
440387
441726
442117
442257
4439
4535
4544
4758
4760
4853
4855
493856
5078
5122
5144
5167
5184
53335
53347
54469
54536
54602
54665
54901
5491
5506
55315
55323
55328
55384
55423
55876
56244
5696
56984
56999
57104
57118
57624
5771
57827
57829
5789
5937
60468
6048
60685
6231
6262
629
63826
63892
63951
640
64135
643550
64375
644020
645345
6480
6517
6524
6605
6753
677828
6821
6833
6890
6891
6927
6928
6934
7054
7103
7148
717
7227
723961
729288
729611
7297
729816
7466
79068
7916
7917
7919
79571
79635
79660
80018
80059
80069
80736
80737
83795
84162
84226
84320
84450
8462
84811
84991
8549
8567
8622
8638
8658
8859
8872
8882
8935
89822
9055
90768
9223
9370
9374
94241
9479
9559
969
9709
9861
9905
