# Supplementary material for: C3: connect separate connected components to form a succinct disease module
Source: BMC Bioinformatics. 2020 Oct 2;21:433. doi: 10.1186/s12859-020-03769-y (PMC7531168; doi:10.1186/s12859-020-03769-y)
Supplement: Supplementary file 1 — Additional file 1: Supplementary data and results. [file 12859_2020_3769_MOESM1_ESM.zip › supplementary files/Disease genes from OMIM and GWAS/299 diseases/goiter.txt]

10665
11116
115352
1493
196951
2252
23
267015
285834
29113
2914
3118
3119
344462
353006
3710
394263
399
4094
4276
4279
4295
440574
5172
55584
646702
7253
80862
832
83657
8635
