# Supplementary material for: C3: connect separate connected components to form a succinct disease module
Source: BMC Bioinformatics. 2020 Oct 2;21:433. doi: 10.1186/s12859-020-03769-y (PMC7531168; doi:10.1186/s12859-020-03769-y)
Supplement: Supplementary file 1 — Additional file 1: Supplementary data and results. [file 12859_2020_3769_MOESM1_ESM.zip › supplementary files/Disease genes from OMIM and GWAS/299 diseases/gonadal_disorders.txt]

100271197
10232
122042
128674
135935
1499
1584
1586
1589
1730
1761
190
2064
207
2253
2260
22800
2332
23405
2492
2516
26012
268
269
2798
284654
286749
3231
3232
3284
3293
3295
344018
3640
367
3730
3973
4214
4254
4978
5071
50846
5290
54796
55636
55729
56169
57706
578
5820
5889
5892
60675
63892
6662
668
6716
672
6736
675
6770
7015
7490
79887
79983
80762
81037
81848
84634
84733
9210
999
