# Supplementary material for: C3: connect separate connected components to form a succinct disease module
Source: BMC Bioinformatics. 2020 Oct 2;21:433. doi: 10.1186/s12859-020-03769-y (PMC7531168; doi:10.1186/s12859-020-03769-y)
Supplement: Supplementary file 1 — Additional file 1: Supplementary data and results. [file 12859_2020_3769_MOESM1_ESM.zip › supplementary files/Disease genes from OMIM and GWAS/299 diseases/hair_diseases.txt]

9119
1041
3889
147409
10161
3892
121391
55806
200879
3887
147495
538
353094
6821
59067
344462
3119
3118
5246
22971
3559
3558
1493
60401
170553
367
64375
