# Supplementary material for: C3: connect separate connected components to form a succinct disease module
Source: BMC Bioinformatics. 2020 Oct 2;21:433. doi: 10.1186/s12859-020-03769-y (PMC7531168; doi:10.1186/s12859-020-03769-y)
Supplement: Supplementary file 1 — Additional file 1: Supplementary data and results. [file 12859_2020_3769_MOESM1_ESM.zip › supplementary files/Disease genes from OMIM and GWAS/299 diseases/head_and_neck_neoplasms.txt]

595
7157
8626
11178
79577
7048
9940
51741
3265
4293
51079
6049
4221
217
55504
352997
352995
283450
353021
131
353003
353002
4340
222643
3123
3106
51196
2304
113510
26278
346171
80018
285829
5144
387122
10391
2122
125
51562
8125
80724
392371
57497
3117
861
1452
84312
