# Supplementary material for: C3: connect separate connected components to form a succinct disease module
Source: BMC Bioinformatics. 2020 Oct 2;21:433. doi: 10.1186/s12859-020-03769-y (PMC7531168; doi:10.1186/s12859-020-03769-y)
Supplement: Supplementary file 1 — Additional file 1: Supplementary data and results. [file 12859_2020_3769_MOESM1_ESM.zip › supplementary files/Disease genes from OMIM and GWAS/299 diseases/heart_defects,congenital.txt]

3759
10142
4893
3753
70
54880
3757
859
1482
6901
6899
9992
78987
2200
55172
92579
6262
1837
79188
6640
137814
5894
182
64446
5781
55036
83544
287
6331
775
1832
3762
2626
2657
673
2697
7021
5318
4624
6736
123872
1829
6330
339829
4838
7092
27019
221421
3784
23414
1824
345895
6654
1723
51422
7405
8701
3845
57057
55997
23389
3728
51314
4853
1767
7547
