# Supplementary material for: C3: connect separate connected components to form a succinct disease module
Source: BMC Bioinformatics. 2020 Oct 2;21:433. doi: 10.1186/s12859-020-03769-y (PMC7531168; doi:10.1186/s12859-020-03769-y)
Supplement: Supplementary file 1 — Additional file 1: Supplementary data and results. [file 12859_2020_3769_MOESM1_ESM.zip › supplementary files/Disease genes from OMIM and GWAS/299 diseases/heart_diseases.txt]

100048912
10008
100128390
100130239
10021
100271434
100271444
10060
10142
10151
10400
10743
11155
11173
11216
11278
114036
120114
121536
123872
125972
1282
1284
1308
131118
137814
1482
151126
1674
170690
1756
1767
1804
182
1824
1829
1832
1837
1874
1952
2006
2070
2099
217
2200
221421
221692
2218
22808
22822
23022
2316
23171
23293
23294
23389
23414
23768
241
255738
25771
2581
25817
25902
25903
2626
2657
2697
27019
2702
28
282996
283652
283849
284217
284252
287
2890
29994
339829
345895
3728
3741
375056
3753
3757
3759
3762
3781
3782
3784
3827
3845
387101
387119
390345
3920
3988
4000
4018
4040
4205
4607
4624
4625
4626
463
4633
4634
4646
4838
4851
4878
4893
4973
51314
51422
51530
51778
5308
5318
5350
54805
54880
55036
55172
5573
55742
55759
55800
55973
55997
5663
5664
56996
57057
57158
57608
5781
5894
6261
6262
6324
6330
6331
6387
6389
63951
6442
6444
64446
64848
65264
653163
6597
6640
6654
6662
673
6736
6899
6901
6943
70
7015
7021
7092
7112
7134
7137
7139
7168
7273
729075
7405
7414
7547
7709
771
775
7804
7809
783
78987
79188
79192
79659
79660
79822
80310
8048
83544
84159
84439
84441
84722
85366
8557
859
8613
8658
8701
88
8882
8997
91624
92579
948
9531
9722
98
9960
9992
