# Supplementary material for: C3: connect separate connected components to form a succinct disease module
Source: BMC Bioinformatics. 2020 Oct 2;21:433. doi: 10.1186/s12859-020-03769-y (PMC7531168; doi:10.1186/s12859-020-03769-y)
Supplement: Supplementary file 1 — Additional file 1: Supplementary data and results. [file 12859_2020_3769_MOESM1_ESM.zip › supplementary files/Disease genes from OMIM and GWAS/299 diseases/hematologic_diseases.txt]

100505503
10483
10560
10600
10661
11064
11093
11116
11234
11235
11285
1130
113189
124540
1277
1278
1281
1289
1290
146059
1528
1536
164656
1675
171023
1719
1727
1991
2022
203
2034
2035
2038
2057
212
2120
2122
2147
2153
2155
2157
2158
2159
2160
2161
2162
2165
2175
2176
2177
2178
2187
2189
22
2243
2244
2260
2261
2266
23092
23218
25
2539
26127
2623
2624
26258
2629
2632
26503
2677
2729
2812
2815
2821
286
29760
2990
3039
3040
3043
3075
3092
3098
3205
3257
3273
3426
3458
3543
3662
3674
368
3690
3704
3717
3845
388552
3930
3998
4089
4094
4179
4291
4297
4598
462
4683
4688
4689
4763
4869
4891
4893
4928
50943
51251
5156
5159
5277
5340
5351
54205
54583
546
54790
54986
55120
55215
55752
5624
56262
5627
57379
5781
595
6125
613
6135
6165
6201
6204
6218
6223
6229
6231
629
64324
645668
6521
653361
6708
6710
6774
695
7015
7056
7066
7150
7158
718
729536
7297
7374
7390
7428
7450
7454
7468
7504
79648
79650
79728
79803
8029
80324
81494
81608
81693
81704
83417
83605
84062
84343
84930
8546
861
867
8701
889
89781
90411
92521
94
948
9509
958
959
9659
973
974
