# Supplementary material for: C3: connect separate connected components to form a succinct disease module
Source: BMC Bioinformatics. 2020 Oct 2;21:433. doi: 10.1186/s12859-020-03769-y (PMC7531168; doi:10.1186/s12859-020-03769-y)
Supplement: Supplementary file 1 — Additional file 1: Supplementary data and results. [file 12859_2020_3769_MOESM1_ESM.zip › supplementary files/Disease genes from OMIM and GWAS/299 diseases/hemic_and_lymphatic_diseases.txt]

10006
100128431
100270953
100272147
100505503
10215
10272
10320
10483
10560
10577
10600
10661
10962
11064
11093
11116
11234
11235
11262
11285
1130
113189
115761
124540
1277
1278
1281
1289
1290
137814
146059
1528
1536
154215
164656
1656
1675
171023
1719
1727
1991
200942
201294
2022
203
2034
2035
2038
2057
2060
212
2120
2122
2147
2153
2155
2157
2158
2159
2160
2161
2162
2165
2175
2176
2177
2178
2187
2189
22
2212
2213
2243
2244
2260
2261
2266
2303
23048
2309
23092
23218
2324
238
25
2531
2539
254065
25865
25925
26127
2623
2624
26258
2629
2632
26503
2657
2677
27086
27125
2729
2812
2815
2821
285527
285834
286
28992
29113
29760
29844
2990
3039
3040
3043
3075
3092
3098
3117
3118
3119
3123
3127
3131
3132
3195
3205
3257
3273
331
3394
3426
3431
3458
348
348801
3543
355
3558
356
3662
3674
368
3690
3702
3704
3717
3845
388552
3930
399
3998
4004
4005
401475
4066
4068
4089
4094
4179
4253
4291
4297
4298
4299
4300
4302
4303
4515
4598
4609
462
4683
4688
4689
472
4763
4791
4838
4864
4869
4891
4893
4928
50515
5079
5087
50943
51251
5156
5159
5277
5340
5351
54205
5450
54583
546
5462
54790
54986
55120
55215
55289
5551
55752
55997
56169
5624
56244
56262
5627
57379
57476
57569
5781
5820
5873
595
596
602
604
605
608
6125
613
6135
6165
6176
6201
6204
6218
6223
6229
6231
629
64127
64324
645668
64895
6491
6521
653361
6609
6708
6710
673
6774
6813
6886
6887
6899
6929
694
695
6988
7015
7056
7066
7150
7158
718
7249
729536
7297
7374
7390
7405
7428
7450
7454
7468
7504
7547
79184
79476
79482
79648
79650
79728
79803
79827
79934
80184
80271
8028
8029
80324
8115
81494
81608
81693
81704
8178
8301
83417
83605
84062
841
84159
843
84343
84930
8546
861
8626
867
8676
8701
889
89781
89795
89884
90411
92521
9258
94
948
9509
958
959
9659
973
974
9855
