# Supplementary material for: C3: connect separate connected components to form a succinct disease module
Source: BMC Bioinformatics. 2020 Oct 2;21:433. doi: 10.1186/s12859-020-03769-y (PMC7531168; doi:10.1186/s12859-020-03769-y)
Supplement: Supplementary file 1 — Additional file 1: Supplementary data and results. [file 12859_2020_3769_MOESM1_ESM.zip › supplementary files/Disease genes from OMIM and GWAS/299 diseases/hemorrhagic_disorders.txt]

2815
3717
595
4089
889
8546
3674
7454
11285
5351
3690
79803
4094
90411
3257
2155
2243
2157
26258
84343
368
2153
2244
1675
1290
2261
2266
2159
388552
1278
9509
11235
3662
113189
3998
1277
2812
3075
11234
94
2158
1281
7450
948
83417
7066
1289
2147
89781
7468
2022
2165
84062
2162
2161
2160
83605
8701
54986
