# Supplementary material for: C3: connect separate connected components to form a succinct disease module
Source: BMC Bioinformatics. 2020 Oct 2;21:433. doi: 10.1186/s12859-020-03769-y (PMC7531168; doi:10.1186/s12859-020-03769-y)
Supplement: Supplementary file 1 — Additional file 1: Supplementary data and results. [file 12859_2020_3769_MOESM1_ESM.zip › supplementary files/Disease genes from OMIM and GWAS/299 diseases/hereditary_sensory_and_motor_neuropathy.txt]

2617
5191
22948
1785
65055
5631
59341
26353
23095
8139
123606
54332
3329
3735
121512
8988
5354
3236
3798
80208
4000
3315
5376
4747
1778
7879
118813
9896
9897
81846
547
57165
9420
51324
6683
3897
6687
79628
2705
23503
23111
4359
9197
10397
1959
7840
26580
9907
5264
57716
16
8898
8565
9516
81857
79152
51062
10908
9927
