# Supplementary material for: C3: connect separate connected components to form a succinct disease module
Source: BMC Bioinformatics. 2020 Oct 2;21:433. doi: 10.1186/s12859-020-03769-y (PMC7531168; doi:10.1186/s12859-020-03769-y)
Supplement: Supplementary file 1 — Additional file 1: Supplementary data and results. [file 12859_2020_3769_MOESM1_ESM.zip › supplementary files/Disease genes from OMIM and GWAS/299 diseases/heredodegenerative_disorders,nervous_system.txt]

5173
215
9203
10397
1785
8622
7957
27286
4514
123606
3329
121512
8988
5582
3798
3251
146057
1778
5621
4983
546
547
8905
2245
80025
51062
5063
255928
2705
10528
4803
83943
1786
56997
1959
64374
6448
9907
7443
5264
7319
6658
54840
343641
6567
11141
51
6310
9570
84233
6314
25814
5521
4976
80331
538
6855
4000
8139
54332
55775
7879
4204
6908
3476
493856
4287
8565
80208
80207
7249
7248
51114
2664
2395
7276
146227
367
2074
2259
3748
443
57477
8518
144165
4359
8450
4541
4540
3315
84061
23096
55129
378884
8898
6507
3708
23064
2670
57502
6311
166336
9968
10908
2617
5376
335
2290
65055
7592
6535
6606
6607
641339
116442
10558
1161
4538
4539
4535
4536
747
4747
540
9640
186
65109
7552
6683
2055
3897
7555
6687
785
10159
23133
1861
2182
6611
347344
4771
23230
95
7840
6712
138050
1509
5428
16
3373
26353
1180
2892
6197
81857
254065
55145
158866
1741
56652
9459
54982
1201
1200
1203
23345
59341
4763
256471
23095
3064
3736
3735
10479
4519
3236
24140
57716
4512
950
5191
5456
65125
118813
9896
9897
81846
10939
57165
9420
51324
170302
5160
79628
5162
10075
773
23503
23111
114798
7102
5354
9197
8242
5538
22948
4508
26580
2332
2334
154881
4154
3423
8573
4914
3028
5631
3425
10084
9517
9516
1476
26260
79152
1760
7466
9927
