# Supplementary material for: C3: connect separate connected components to form a succinct disease module
Source: BMC Bioinformatics. 2020 Oct 2;21:433. doi: 10.1186/s12859-020-03769-y (PMC7531168; doi:10.1186/s12859-020-03769-y)
Supplement: Supplementary file 1 — Additional file 1: Supplementary data and results. [file 12859_2020_3769_MOESM1_ESM.zip › supplementary files/Disease genes from OMIM and GWAS/299 diseases/hyperinsulinism.txt]

3630
729288
442117
391719
339896
10562
79635
391524
11321
4023
7227
22918
1071
100270945
116519
84320
6262
8658
57829
84811
3254
3479
8882
4544
90768
84226
2158
287
3990
79660
84450
2646
9709
100287887
100270938
22807
100271597
100147745
10221
100270950
80059
441726
157638
100270981
29107
