# Supplementary material for: C3: connect separate connected components to form a succinct disease module
Source: BMC Bioinformatics. 2020 Oct 2;21:433. doi: 10.1186/s12859-020-03769-y (PMC7531168; doi:10.1186/s12859-020-03769-y)
Supplement: Supplementary file 1 — Additional file 1: Supplementary data and results. [file 12859_2020_3769_MOESM1_ESM.zip › supplementary files/Disease genes from OMIM and GWAS/299 diseases/hypersensitivity,immediate.txt]

100131609
1017
10665
11127
1116
1118
149628
169026
1999
2161
220959
2302
2312
23418
253013
2615
26953
284110
284382
30009
3111
3113
3115
3117
3118
3119
3122
3132
3560
3570
3596
388698
401157
4088
441376
4589
4855
5017
5089
5144
55876
56244
56946
57628
6046
64375
644540
6821
710
7941
80332
81794
84640
85480
8809
90865
91056
91137
9173
9283
94103
