# Supplementary material for: C3: connect separate connected components to form a succinct disease module
Source: BMC Bioinformatics. 2020 Oct 2;21:433. doi: 10.1186/s12859-020-03769-y (PMC7531168; doi:10.1186/s12859-020-03769-y)
Supplement: Supplementary file 1 — Additional file 1: Supplementary data and results. [file 12859_2020_3769_MOESM1_ESM.zip › supplementary files/Disease genes from OMIM and GWAS/299 diseases/hypopigmentation.txt]

100131609
10255
11234
114904
22861
26258
3002
3106
3257
3559
3815
387122
388552
4026
4286
473
4935
4948
51151
53347
56244
7299
7306
79803
80736
84062
84343
8546
8635
89781
