# Supplementary material for: C3: connect separate connected components to form a succinct disease module
Source: BMC Bioinformatics. 2020 Oct 2;21:433. doi: 10.1186/s12859-020-03769-y (PMC7531168; doi:10.1186/s12859-020-03769-y)
Supplement: Supplementary file 1 — Additional file 1: Supplementary data and results. [file 12859_2020_3769_MOESM1_ESM.zip › supplementary files/Disease genes from OMIM and GWAS/299 diseases/hypothalamic_diseases.txt]

2778
374654
2737
79809
27241
123016
8195
5626
22954
80184
8820
2688
585
582
583
55212
9049
8022
166379
51057
6658
84100
79738
91147
129880
2692
54903
