# Supplementary material for: C3: connect separate connected components to form a succinct disease module
Source: BMC Bioinformatics. 2020 Oct 2;21:433. doi: 10.1186/s12859-020-03769-y (PMC7531168; doi:10.1186/s12859-020-03769-y)
Supplement: Supplementary file 1 — Additional file 1: Supplementary data and results. [file 12859_2020_3769_MOESM1_ESM.zip › supplementary files/Disease genes from OMIM and GWAS/299 diseases/immune_system_diseases.txt]

10006
100128431
100129192
100130756
100130889
100130988
100131609
100133941
100189469
100189529
100189539
10019
100270827
100270925
100270953
100271063
100271203
100271271
100271600
100272147
100293534
10125
1017
10215
10255
10272
10318
10320
10340
1041
10461
10538
10554
10558
10665
10666
10866
10892
10919
10962
11116
11118
11120
11127
1116
11170
1118
11181
11262
11277
1130
1134
1145
114904
115352
115509
115650
115761
116379
116935
117289
117583
121260
1234
1235
1236
1285
131368
135656
1380
139716
1460
147
147409
148867
1493
149628
150221
150223
150280
1504
1512
152100
1536
154215
1591
1594
160365
164832
1656
167826
169026
169792
170679
1773
1786
1789
1797
190
199
1997
1999
200734
200942
204
2060
2065
2113
2120
2135
2161
220959
2213
221527
221584
2261
22898
22925
2294
22979
23
2302
23048
2309
23095
2312
2315
23242
23274
23418
23495
23498
23534
23569
238
246778
2516
253013
253018
2531
254065
25780
25865
259197
25925
259308
26147
2615
26191
2629
2632
26471
26503
267014
267015
267016
267017
26797
26953
27086
27120
27125
2719
2741
2743
283165
283598
284110
284382
285527
285834
286016
28956
28992
29113
29121
2914
29760
29777
29844
29851
2990
30009
3009
3039
3040
3075
3087
3092
3106
3107
3109
3111
3112
3113
3115
3116
3117
3118
3119
3120
3122
3123
3127
3131
3132
3135
3172
3195
326
3304
3305
3309
331
3394
3431
344423
344462
346171
3481
348801
349158
3516
352961
352997
353002
353006
353011
3543
355
3558
3559
356
3560
3561
3569
3570
3575
3586
3593
3596
359758
3630
3662
3663
3684
3687
3689
3702
3710
375616
387046
387103
387117
387122
388011
388698
389203
389715
3899
394254
394263
3976
3981
399
399716
400223
4004
4005
4008
401157
401250
401475
4066
4068
407977
4088
4094
414777
4234
4253
4261
4276
4277
4279
4280
4281
4282
4295
4297
4298
4299
430
4300
4302
4303
440387
440836
441376
442257
4439
449492
449493
4515
4589
4598
4609
4683
4688
4689
472
474354
4758
4791
4795
4803
4855
4869
4914
4928
5017
50515
5078
5079
5087
5089
50943
51062
5133
5144
5159
51646
5211
53347
5341
5376
53832
54207
5428
54414
5450
54536
5460
5462
54665
547
54806
54899
5491
54986
55024
55289
55315
55328
55343
55384
55423
554251
55584
5573
55876
55937
5594
56169
56244
56262
56946
5696
56984
57176
57379
5747
57476
57569
57628
57661
57705
5771
57713
57827
5788
5796
5820
5896
5897
595
596
5966
5993
5994
602
604
6046
60468
6048
605
608
6148
6176
6231
629
6311
6366
639
63940
640
64135
64288
64332
64375
644020
64421
644540
645950
646702
64895
6491
65125
653361
6535
6565
6583
6605
6665
673
6753
677
6774
6775
678
6821
6886
6887
6890
6891
6927
6929
694
6941
695
696
6988
7054
710
7100
7128
7132
7148
717
7185
720
721
723961
7249
7253
7292
7297
729816
730070
7332
7374
7390
7412
7454
7468
7504
7741
780
78994
7916
7917
7918
79184
7919
7936
7941
79476
79482
79692
79722
79827
79840
79970
80018
80069
80184
8028
80332
80736
80737
80760
80862
8115
81606
81704
8178
81794
81797
8301
8320
8341
83417
83648
83706
83737
841
84159
84162
843
8449
84547
84640
84769
8477
84991
8518
85480
861
8625
8626
8635
868
8701
8740
8741
8809
8859
8870
8897
8935
89795
89884
90355
9071
90865
91056
91137
9173
919
921
923
9258
9283
930
9374
94103
942
9474
9517
9526
958
959
965
969
973
974
975
9844
9855
