# Supplementary material for: C3: connect separate connected components to form a succinct disease module
Source: BMC Bioinformatics. 2020 Oct 2;21:433. doi: 10.1186/s12859-020-03769-y (PMC7531168; doi:10.1186/s12859-020-03769-y)
Supplement: Supplementary file 1 — Additional file 1: Supplementary data and results. [file 12859_2020_3769_MOESM1_ESM.zip › supplementary files/Disease genes from OMIM and GWAS/299 diseases/immunologic_deficiency_syndromes.txt]

1789
5896
4261
8625
2719
55343
6891
6890
6535
7504
4689
959
958
7454
4281
973
79840
695
472
919
653361
930
29760
57379
64421
204
7297
23495
29851
1130
975
50943
5994
974
5993
5897
3689
3561
3543
6774
81704
4688
7374
56262
1536
83706
28956
3981
115650
117583
10866
