# Supplementary material for: C3: connect separate connected components to form a succinct disease module
Source: BMC Bioinformatics. 2020 Oct 2;21:433. doi: 10.1186/s12859-020-03769-y (PMC7531168; doi:10.1186/s12859-020-03769-y)
Supplement: Supplementary file 1 — Additional file 1: Supplementary data and results. [file 12859_2020_3769_MOESM1_ESM.zip › supplementary files/Disease genes from OMIM and GWAS/299 diseases/infant,newborn,diseases.txt]

4261
5896
1080
8625
242
2294
6891
6890
6535
59344
4653
204
1545
79840
7051
643418
6439
6326
9401
919
2261
6440
3858
2719
64421
4281
126410
8322
54658
50943
1277
5994
26154
5993
5897
224
1280
653509
7080
3561
3786
4935
11005
3785
50964
90167
3988
1244
412
28956
3849
3848
3981
51074
100132286
