# Supplementary material for: C3: connect separate connected components to form a succinct disease module
Source: BMC Bioinformatics. 2020 Oct 2;21:433. doi: 10.1186/s12859-020-03769-y (PMC7531168; doi:10.1186/s12859-020-03769-y)
Supplement: Supplementary file 1 — Additional file 1: Supplementary data and results. [file 12859_2020_3769_MOESM1_ESM.zip › supplementary files/Disease genes from OMIM and GWAS/299 diseases/intellectual_disability.txt]

3920
215
9203
84623
27286
3251
7592
8492
4983
546
547
8905
2245
5063
6448
7319
6658
6567
9901
51
55998
1387
538
3827
2902
2904
4204
1859
3476
3028
3479
51114
2664
1013
9524
57477
84295
8450
254065
23096
8831
51185
51422
57502
9968
6855
9126
2290
6535
641339
116442
2055
347344
186
65109
7552
10159
23133
2182
6611
8573
6487
138050
2898
11141
3373
2892
7991
6197
9439
84061
158866
1741
9459
5631
10369
83696
10479
24140
10084
55650
5456
2036
2033
170302
81704
5160
5162
10075
7102
8242
8243
54862
2332
2334
3423
11253
3425
25836
26260
55777
