# Supplementary material for: C3: connect separate connected components to form a succinct disease module
Source: BMC Bioinformatics. 2020 Oct 2;21:433. doi: 10.1186/s12859-020-03769-y (PMC7531168; doi:10.1186/s12859-020-03769-y)
Supplement: Supplementary file 1 — Additional file 1: Supplementary data and results. [file 12859_2020_3769_MOESM1_ESM.zip › supplementary files/Disease genes from OMIM and GWAS/299 diseases/intestinal_diseases.txt]

1001
100129306
100130988
10019
100270859
100271063
100271305
100271352
100271520
100271596
100271600
10067
10171
10221
10320
10477
1050
11116
11221
11262
11273
11315
116028
117289
1201
120376
120400
120892
1230
1233
124626
127281
131096
134008
134288
140717
144811
146198
147
149233
1493
1499
150280
150962
157638
159296
1601
1611
163486
167826
1738
1788
1811
1890
1908
1910
2042
207
2113
219771
220959
2212
221416
22891
2294
2297
23046
2308
2316
23252
23308
2524
253430
257177
25824
25949
2615
26191
2646
26585
2668
27030
2720
2768
2778
2805
2829
283234
2835
284358
2859
29117
2956
29851
3084
3117
3123
3127
3132
3172
324
326275
327
3394
339479
343727
345611
3458
3554
3558
3559
356
3575
3577
3579
3586
3587
3588
3592
3593
3595
359758
359779
3663
3676
3717
375616
389015
3911
391282
3976
400867
400935
401475
402569
4026
4046
4072
4088
4089
4092
4292
431704
441108
4436
4485
4512
4522
4595
4650
466
4763
5155
5157
51750
5243
5290
5307
5334
5341
5395
54361
544
54535
54546
5462
54901
55054
55600
55722
55765
55876
55892
5606
56169
5619
56301
56677
56946
56984
57154
57178
5734
57511
57514
57609
5771
5796
5820
59067
5979
5996
60468
6122
63027
6304
6311
6347
6354
63892
639
64127
64167
64170
643503
64407
644540
6447
647215
650
652
653437
6550
657
6581
673
677
6774
6794
7048
7128
7227
728010
728615
7297
7332
7422
746
7486
7850
79258
79695
80315
80762
8204
8209
8313
84162
8453
84619
84624
8477
85027
85407
85415
8600
862
864
8667
8764
8771
8807
8809
8863
8927
8929
8995
91272
9173
91975
944
9555
9923
9966
999
