# Supplementary material for: C3: connect separate connected components to form a succinct disease module
Source: BMC Bioinformatics. 2020 Oct 2;21:433. doi: 10.1186/s12859-020-03769-y (PMC7531168; doi:10.1186/s12859-020-03769-y)
Supplement: Supplementary file 1 — Additional file 1: Supplementary data and results. [file 12859_2020_3769_MOESM1_ESM.zip › supplementary files/Disease genes from OMIM and GWAS/299 diseases/joint_diseases.txt]

100270827
100271278
100507436
10085
10665
10678
10758
11170
114182
115352
116085
1235
139363
147
149233
1493
164832
167826
196527
200728
200734
23046
23263
23534
23569
2487
257397
259308
25949
26147
26191
267015
2895
3107
3117
3118
3119
3123
3127
3132
3135
3248
326
3309
344423
344462
3516
353011
3559
3569
3593
359775
3663
3837
389203
389715
3899
390283
391282
40
400867
4010
4049
4055
4148
4276
4277
4282
4626
4795
4855
51752
5211
5289
53940
54665
54829
54875
55937
56172
56244
5649
56606
5871
5966
6014
6366
640
6446
6583
6775
7092
7117
7124
7128
7185
729816
7369
7536
7547
79667
79722
8200
83648
84871
864
90355
9496
958
9755
