# Supplementary material for: C3: connect separate connected components to form a succinct disease module
Source: BMC Bioinformatics. 2020 Oct 2;21:433. doi: 10.1186/s12859-020-03769-y (PMC7531168; doi:10.1186/s12859-020-03769-y)
Supplement: Supplementary file 1 — Additional file 1: Supplementary data and results. [file 12859_2020_3769_MOESM1_ESM.zip › supplementary files/Disease genes from OMIM and GWAS/299 diseases/keratosis.txt]

9733
3868
488
5290
59344
1832
26154
7051
3857
643418
2261
2707
3858
1075
126410
127534
2706
242
224
1828
11005
2312
4014
412
3849
3848
57152
