# Supplementary material for: C3: connect separate connected components to form a succinct disease module
Source: BMC Bioinformatics. 2020 Oct 2;21:433. doi: 10.1186/s12859-020-03769-y (PMC7531168; doi:10.1186/s12859-020-03769-y)
Supplement: Supplementary file 1 — Additional file 1: Supplementary data and results. [file 12859_2020_3769_MOESM1_ESM.zip › supplementary files/Disease genes from OMIM and GWAS/299 diseases/kidney_diseases.txt]

100270916
100270946
100271209
10255
10312
10665
10863
11112
11122
11136
11236
11281
112817
116093
1184
1187
1188
120227
1285
1286
1287
128822
142680
1471
150280
158222
1594
1636
1729
1758
183
185
189
200420
201163
2034
204474
2056
221416
2271
22918
22925
23562
23607
23780
254778
256356
26011
2628
2646
27241
284274
28991
29107
29956
30011
3075
3077
3116
3117
3118
3119
3123
340024
3426
353329
3557
359
3709
3758
389840
390218
3913
3939
407977
4179
4233
4257
4306
449492
449493
4603
4627
4643
4760
4841
4855
4868
4920
493856
4952
4968
50617
51071
51196
51422
5167
5190
5192
5193
5195
525
5251
5310
5311
5314
551
55193
554
5546
55589
55670
5696
56965
57531
57575
57619
5800
5824
5828
5830
58500
595
5972
60677
6262
629
6337
6338
6340
6421
64423
646195
65125
6514
6519
6521
6524
65266
6557
6559
6569
6582
6648
6665
6744
6781
6909
7029
7030
7056
718
7225
7369
7421
7422
7428
7466
7490
760
7809
7827
79058
79611
79663
8074
8082
80832
81
81494
8395
8416
84902
84925
8504
8542
8671
8741
8897
9027
90859
9153
9380
9409
949
9526
9658
988
