# Supplementary material for: C3: connect separate connected components to form a succinct disease module
Source: BMC Bioinformatics. 2020 Oct 2;21:433. doi: 10.1186/s12859-020-03769-y (PMC7531168; doi:10.1186/s12859-020-03769-y)
Supplement: Supplementary file 1 — Additional file 1: Supplementary data and results. [file 12859_2020_3769_MOESM1_ESM.zip › supplementary files/Disease genes from OMIM and GWAS/299 diseases/kidney_neoplasms.txt]

27241
2271
6421
79663
57531
7490
5546
201163
7030
116093
79058
4968
11281
4841
84925
4233
55193
11236
7428
595
8082
949
2034
3709
390218
