# Supplementary material for: C3: connect separate connected components to form a succinct disease module
Source: BMC Bioinformatics. 2020 Oct 2;21:433. doi: 10.1186/s12859-020-03769-y (PMC7531168; doi:10.1186/s12859-020-03769-y)
Supplement: Supplementary file 1 — Additional file 1: Supplementary data and results. [file 12859_2020_3769_MOESM1_ESM.zip › supplementary files/Disease genes from OMIM and GWAS/299 diseases/leukemia,lymphocytic,chronic,b-cell.txt]

115761
10272
694
602
596
57569
472
4609
254065
50515
3662
55289
11262
57476
79827
100128431
5462
401475
9855
3431
6176
25865
