# Supplementary material for: C3: connect separate connected components to form a succinct disease module
Source: BMC Bioinformatics. 2020 Oct 2;21:433. doi: 10.1186/s12859-020-03769-y (PMC7531168; doi:10.1186/s12859-020-03769-y)
Supplement: Supplementary file 1 — Additional file 1: Supplementary data and results. [file 12859_2020_3769_MOESM1_ESM.zip › supplementary files/Disease genes from OMIM and GWAS/299 diseases/leukemia,lymphoid.txt]

10006
100128431
100272147
10215
10272
10320
10962
11262
115761
2060
2120
23048
2309
254065
25865
25925
27086
27125
285527
28992
29844
3117
3123
3131
3195
3394
3431
348801
3558
3662
4004
4005
401475
4066
4297
4298
4299
4300
4302
4303
4515
4609
4683
472
4791
4928
50515
5079
5087
5159
5450
5462
55289
57476
57569
596
602
604
608
6176
6491
6886
6887
6929
694
6988
79184
79476
79482
79827
8028
8115
8178
84159
861
8626
89884
9855
