# Supplementary material for: C3: connect separate connected components to form a succinct disease module
Source: BMC Bioinformatics. 2020 Oct 2;21:433. doi: 10.1186/s12859-020-03769-y (PMC7531168; doi:10.1186/s12859-020-03769-y)
Supplement: Supplementary file 1 — Additional file 1: Supplementary data and results. [file 12859_2020_3769_MOESM1_ESM.zip › supplementary files/Disease genes from OMIM and GWAS/299 diseases/leukemia,myeloid,acute.txt]

5159
3717
64783
4026
64324
7913
8522
9321
23305
26511
2322
2521
79142
4928
5371
57591
84936
2078
2033
3815
63976
7704
4330
4869
2122
153090
57082
4629
8021
2120
3205
54904
861
862
865
2000
3845
10499
7994
5914
1387
10801
8833
