# Supplementary material for: C3: connect separate connected components to form a succinct disease module
Source: BMC Bioinformatics. 2020 Oct 2;21:433. doi: 10.1186/s12859-020-03769-y (PMC7531168; doi:10.1186/s12859-020-03769-y)
Supplement: Supplementary file 1 — Additional file 1: Supplementary data and results. [file 12859_2020_3769_MOESM1_ESM.zip › supplementary files/Disease genes from OMIM and GWAS/299 diseases/leukemia,myeloid.txt]

5159
3717
64783
4893
865
4026
4763
7913
8522
124540
9321
23305
26511
25
23092
2521
79142
4928
5371
57591
84936
10600
2078
2033
5781
3815
63976
613
7704
4330
4869
2122
2322
153090
57082
4629
8021
2120
3205
54904
861
862
92521
64324
867
3092
2000
3845
10499
7994
5914
1387
10801
8833
729536
645668
