# Supplementary material for: C3: connect separate connected components to form a succinct disease module
Source: BMC Bioinformatics. 2020 Oct 2;21:433. doi: 10.1186/s12859-020-03769-y (PMC7531168; doi:10.1186/s12859-020-03769-y)
Supplement: Supplementary file 1 — Additional file 1: Supplementary data and results. [file 12859_2020_3769_MOESM1_ESM.zip › supplementary files/Disease genes from OMIM and GWAS/299 diseases/leukemia.txt]

4303
4302
3717
64783
23048
4609
10215
5079
28992
84936
25
115761
2521
694
5371
3558
84159
4869
348801
4330
3932
8028
3131
8021
4026
10962
92521
3845
2060
5914
1387
10801
5159
6988
4893
100272147
8522
23305
2309
57591
10600
2078
89884
285527
3815
153090
4629
23092
7704
4299
79142
4297
5087
3092
57569
6929
7913
9321
8115
4066
596
27086
79184
5781
50515
27125
63976
6886
6887
57082
4298
3195
3205
4683
861
862
865
4763
867
10499
7994
254065
8833
604
10006
6491
10272
602
8178
608
64324
124540
26511
29844
5450
4928
4004
4005
4515
2033
25925
4300
613
2322
4791
2120
2122
472
2000
54904
10320
8626
79827
100128431
645668
9855
729536
11262
79482
3662
57476
5462
6176
3394
401475
3117
55289
3123
79476
3431
25865
