# Supplementary material for: C3: connect separate connected components to form a succinct disease module
Source: BMC Bioinformatics. 2020 Oct 2;21:433. doi: 10.1186/s12859-020-03769-y (PMC7531168; doi:10.1186/s12859-020-03769-y)
Supplement: Supplementary file 1 — Additional file 1: Supplementary data and results. [file 12859_2020_3769_MOESM1_ESM.zip › supplementary files/Disease genes from OMIM and GWAS/299 diseases/lipid_metabolism_disorders.txt]

3949
2717
54982
335
1201
1200
1203
5476
256471
4023
6609
10577
338
285362
344
4281
1717
4000
857
255738
3988
80331
10555
51128
27329
1509
348
5538
411
2629
7391
116519
2581
2720
2760
3931
4864
284119
3073
84823
149998
1593
2055
5468
224
26119
4547
26580
5346
19
5660
410
427
3074
2646
8882
