# Supplementary material for: C3: connect separate connected components to form a succinct disease module
Source: BMC Bioinformatics. 2020 Oct 2;21:433. doi: 10.1186/s12859-020-03769-y (PMC7531168; doi:10.1186/s12859-020-03769-y)
Supplement: Supplementary file 1 — Additional file 1: Supplementary data and results. [file 12859_2020_3769_MOESM1_ESM.zip › supplementary files/Disease genes from OMIM and GWAS/299 diseases/lipidoses.txt]

2717
54982
1201
1200
1203
5476
256471
6609
10577
285362
224
2055
3988
80331
51128
1509
348
427
2760
2581
2720
2629
4864
3073
3074
5538
5660
410
411
