# Supplementary material for: C3: connect separate connected components to form a succinct disease module
Source: BMC Bioinformatics. 2020 Oct 2;21:433. doi: 10.1186/s12859-020-03769-y (PMC7531168; doi:10.1186/s12859-020-03769-y)
Supplement: Supplementary file 1 — Additional file 1: Supplementary data and results. [file 12859_2020_3769_MOESM1_ESM.zip › supplementary files/Disease genes from OMIM and GWAS/299 diseases/liver_diseases.txt]

3717
212
8504
210
3030
10165
5290
7389
5498
3145
6927
182
5824
5195
5828
5190
5193
5192
1371
540
324
2153
1033
9409
51201
8647
3930
5205
8312
3077
11231
4233
5265
5830
5244
2235
1723
3431
55670
57509
4853
100129176
3592
100129017
3595
133690
9844
5155
91828
2294
23228
8986
64224
7132
51300
23534
282616
6122
23095
3120
4126
282617
6689
388722
3704
9681
267015
25943
1656
133688
4276
3663
65992
23274
22806
2903
4790
647076
5890
3394
3119
3118
4664
3115
3113
643
57057
