# Supplementary material for: C3: connect separate connected components to form a succinct disease module
Source: BMC Bioinformatics. 2020 Oct 2;21:433. doi: 10.1186/s12859-020-03769-y (PMC7531168; doi:10.1186/s12859-020-03769-y)
Supplement: Supplementary file 1 — Additional file 1: Supplementary data and results. [file 12859_2020_3769_MOESM1_ESM.zip › supplementary files/Disease genes from OMIM and GWAS/299 diseases/lung_diseases,obstructive.txt]

80332
94103
4589
7941
57628
123688
2615
84640
100131609
10144
4088
401157
3658
90865
55876
441376
53916
644540
3122
9173
3570
9283
10665
6046
1116
1118
1017
8809
6821
85480
5144
26953
169026
3132
91137
284110
64375
23418
3560
56946
3119
3118
1999
220959
3115
3113
5089
3111
3117
149628
253013
4855
56244
