# Supplementary material for: C3: connect separate connected components to form a succinct disease module
Source: BMC Bioinformatics. 2020 Oct 2;21:433. doi: 10.1186/s12859-020-03769-y (PMC7531168; doi:10.1186/s12859-020-03769-y)
Supplement: Supplementary file 1 — Additional file 1: Supplementary data and results. [file 12859_2020_3769_MOESM1_ESM.zip › supplementary files/Disease genes from OMIM and GWAS/299 diseases/lung_diseases.txt]

100131609
100132286
10144
1017
10568
10665
1080
1116
1118
1136
123688
1285
1438
149628
152002
169026
1956
1999
2064
21
220959
2294
23418
253013
2615
26953
27063
284110
3111
3113
3115
3117
3118
3119
3122
3132
3560
3570
3658
387044
401157
4086
4088
4089
4093
4285
441376
4589
4855
5002
5089
51074
5144
5265
53916
54904
55504
55876
56244
56946
57628
6046
6288
6289
64375
6439
6440
644540
646192
653509
659
673
6794
6821
7015
7080
7157
729238
7917
7941
80332
81037
84640
85480
8626
8809
8897
90865
91137
9173
9283
94103
972
9940
