# Supplementary material for: C3: connect separate connected components to form a succinct disease module
Source: BMC Bioinformatics. 2020 Oct 2;21:433. doi: 10.1186/s12859-020-03769-y (PMC7531168; doi:10.1186/s12859-020-03769-y)
Supplement: Supplementary file 1 — Additional file 1: Supplementary data and results. [file 12859_2020_3769_MOESM1_ESM.zip › supplementary files/Disease genes from OMIM and GWAS/299 diseases/lung_neoplasms.txt]

5002
6794
6288
6289
7157
673
9940
1956
54904
10568
2064
972
123688
55504
4285
8897
8626
387044
1136
646192
81037
152002
7015
7917
