# Supplementary material for: C3: connect separate connected components to form a succinct disease module
Source: BMC Bioinformatics. 2020 Oct 2;21:433. doi: 10.1186/s12859-020-03769-y (PMC7531168; doi:10.1186/s12859-020-03769-y)
Supplement: Supplementary file 1 — Additional file 1: Supplementary data and results. [file 12859_2020_3769_MOESM1_ESM.zip › supplementary files/Disease genes from OMIM and GWAS/299 diseases/lupus_erythematosus,systemic.txt]

100129192
100130756
100130988
100131609
100189529
100189539
100293534
10125
10318
10320
10340
10665
10919
11118
11120
11181
11277
115509
121260
135656
1380
1460
1493
150221
1656
170679
1773
1797
1997
2113
2213
221527
221584
23
23534
25780
259197
26191
267014
267015
267016
283165
285834
286016
29113
29777
3009
3092
3106
3112
3117
3118
3119
3120
3122
3123
3132
349158
352961
3663
3684
3687
375616
387046
387117
387122
394254
394263
414777
4276
4277
4439
474354
4855
5133
54899
55024
56244
57176
57661
57705
57713
629
639
63940
640
64288
645950
6775
6941
696
7100
7128
7148
717
720
721
7292
729816
730070
7332
7741
780
78994
7916
7917
7918
79692
80760
81797
8341
83648
84547
8859
8870
9071
9474
