# Supplementary material for: C3: connect separate connected components to form a succinct disease module
Source: BMC Bioinformatics. 2020 Oct 2;21:433. doi: 10.1186/s12859-020-03769-y (PMC7531168; doi:10.1186/s12859-020-03769-y)
Supplement: Supplementary file 1 — Additional file 1: Supplementary data and results. [file 12859_2020_3769_MOESM1_ESM.zip › supplementary files/Disease genes from OMIM and GWAS/299 diseases/lymphatic_diseases.txt]

10006
100128431
100270953
100272147
10215
10272
10320
10577
10962
11262
115761
137814
154215
1656
200942
201294
2060
2120
2212
2213
2303
23048
2309
2324
238
2531
254065
25865
25925
2657
27086
27125
285527
285834
28992
29113
29760
29844
3117
3118
3119
3123
3127
3131
3132
3195
331
3394
3431
348
348801
3543
355
3558
356
3662
3702
399
4004
4005
401475
4066
4068
4253
4297
4298
4299
4300
4302
4303
4515
4609
4683
472
4791
4838
4864
4869
4928
50515
5079
5087
5159
5450
5462
55289
5551
55997
56169
56244
56262
57476
57569
5820
5873
595
596
602
604
605
608
6176
64127
64895
6491
6609
673
6813
6886
6887
6899
6929
694
695
6988
7249
7405
7547
79184
79476
79482
79827
79934
80184
80271
8028
8115
8178
8301
83417
841
84159
843
861
8626
8676
89795
89884
9258
973
974
9855
