# Supplementary material for: C3: connect separate connected components to form a succinct disease module
Source: BMC Bioinformatics. 2020 Oct 2;21:433. doi: 10.1186/s12859-020-03769-y (PMC7531168; doi:10.1186/s12859-020-03769-y)
Supplement: Supplementary file 1 — Additional file 1: Supplementary data and results. [file 12859_2020_3769_MOESM1_ESM.zip › supplementary files/Disease genes from OMIM and GWAS/299 diseases/lymphoma,non-hodgkin.txt]

2213
605
595
9258
604
83417
1656
4253
673
472
80184
8028
4869
238
8301
4609
843
399
2531
89795
4791
285834
3119
3118
57476
79827
29113
