# Supplementary material for: C3: connect separate connected components to form a succinct disease module
Source: BMC Bioinformatics. 2020 Oct 2;21:433. doi: 10.1186/s12859-020-03769-y (PMC7531168; doi:10.1186/s12859-020-03769-y)
Supplement: Supplementary file 1 — Additional file 1: Supplementary data and results. [file 12859_2020_3769_MOESM1_ESM.zip › supplementary files/Disease genes from OMIM and GWAS/299 diseases/lymphoma.txt]

605
604
595
238
8301
399
154215
89795
4869
1656
9258
80184
4253
673
8028
4609
4791
2213
843
83417
200942
472
2531
5820
100270953
3119
285834
3118
57476
3127
79827
64895
56169
3132
29113
