# Supplementary material for: C3: connect separate connected components to form a succinct disease module
Source: BMC Bioinformatics. 2020 Oct 2;21:433. doi: 10.1186/s12859-020-03769-y (PMC7531168; doi:10.1186/s12859-020-03769-y)
Supplement: Supplementary file 1 — Additional file 1: Supplementary data and results. [file 12859_2020_3769_MOESM1_ESM.zip › supplementary files/Disease genes from OMIM and GWAS/299 diseases/lysosomal_storage_diseases,nervous system.txt]

2717
5476
57192
5224
5660
6609
10577
10020
285362
2542
5256
5257
5255
2548
5236
5836
51128
348
427
2998
84572
2581
2720
2760
4864
3073
3074
26503
4758
5261
2629
2997
79158
410
411
2517
