# Supplementary material for: C3: connect separate connected components to form a succinct disease module
Source: BMC Bioinformatics. 2020 Oct 2;21:433. doi: 10.1186/s12859-020-03769-y (PMC7531168; doi:10.1186/s12859-020-03769-y)
Supplement: Supplementary file 1 — Additional file 1: Supplementary data and results. [file 12859_2020_3769_MOESM1_ESM.zip › supplementary files/Disease genes from OMIM and GWAS/299 diseases/lysosomal_storage_diseases.txt]

2717
3988
5476
57192
5224
4125
5660
6609
175
10577
10020
285362
2542
5256
5257
5255
2548
4126
5236
79158
5836
51128
348
427
2998
84572
2581
2720
2760
4864
2588
3073
3074
1497
26503
6448
4758
138050
4669
5261
2990
2629
3373
3425
2997
3423
2799
410
411
2517
1513
