# Supplementary material for: C3: connect separate connected components to form a succinct disease module
Source: BMC Bioinformatics. 2020 Oct 2;21:433. doi: 10.1186/s12859-020-03769-y (PMC7531168; doi:10.1186/s12859-020-03769-y)
Supplement: Supplementary file 1 — Additional file 1: Supplementary data and results. [file 12859_2020_3769_MOESM1_ESM.zip › supplementary files/Disease genes from OMIM and GWAS/299 diseases/macular_degeneration.txt]

1001
10516
10554
1071
10877
118663
1471
1524
1797
2074
2165
221294
221416
221527
23418
24
259266
3075
3078
3080
3426
343450
360023
387715
3990
441726
54714
5654
59338
5961
5978
6048
6103
629
6499
6785
7078
7099
7148
717
718
728402
7422
7439
7936
80864
81494
81579
8224
83872
84839
8797
8842
8859
9709
