# Supplementary material for: C3: connect separate connected components to form a succinct disease module
Source: BMC Bioinformatics. 2020 Oct 2;21:433. doi: 10.1186/s12859-020-03769-y (PMC7531168; doi:10.1186/s12859-020-03769-y)
Supplement: Supplementary file 1 — Additional file 1: Supplementary data and results. [file 12859_2020_3769_MOESM1_ESM.zip › supplementary files/Disease genes from OMIM and GWAS/299 diseases/male_urogenital_diseases.txt]

10
100128390
100130338
100147821
100189492
100270871
100270916
100270946
100271091
100271209
100271222
100271317
100271372
10255
10312
10460
1060
10611
10665
10863
11112
11122
11136
11200
11236
11278
11281
112817
116093
116448
117144
117155
117583
1184
1187
1188
120227
122042
122525
126969
1285
1286
128674
1287
128822
1293
1316
137868
139189
140885
142680
1471
150280
153572
157638
158222
1584
1586
1589
1594
161497
1617
1636
1729
1758
1761
1803
183
185
189
190
196374
200315
200420
201163
2034
204474
2048
2056
2152
219931
221416
222546
2253
2255
2260
2261
2263
2271
22834
22853
22918
22925
23301
23362
23405
23466
23562
23607
23635
23780
2492
2516
253461
254778
256356
25978
26011
2628
26281
2646
26579
2677
268
269
26957
27241
284274
284654
286097
28991
29107
29851
29956
30011
3031
3075
3077
3116
3117
3118
3119
3123
3265
3284
3293
3295
340024
340602
340895
3426
346711
353329
354
3557
359
359941
3640
3655
367
3709
3730
3751
3758
3817
387934
389136
389840
390218
3913
391679
3939
3973
401145
401237
401475
402123
403301
407977
4179
4214
4233
4254
4257
430
4306
4477
4481
449492
449493
4601
4603
4609
4627
4643
4760
4824
4841
4855
4868
4920
493856
4952
4968
4983
5010
50617
5076
50805
50846
51071
51196
51312
51422
5167
5190
5192
5193
5195
525
5251
5305
5310
5311
5314
54535
5462
54790
54901
551
55170
55190
55193
55214
554
55423
5546
55589
55636
55670
55686
55729
5630
56311
5696
56965
57054
57055
57135
5728
57531
57575
57619
578
5800
5824
5828
5830
58472
58500
5925
595
5972
6041
60528
60675
60677
60678
6092
6262
629
6337
6338
6340
638
63892
6421
64423
646195
646255
6498
65125
6514
6519
6521
6524
65266
653268
6557
6559
6563
6569
6580
6581
6582
6648
6660
6662
6665
6716
6736
6744
6770
6781
6909
6928
7015
7029
7030
7054
7056
7092
718
7225
728409
728484
7337
7369
7399
7421
7422
7428
7466
7490
760
7809
7827
7903
79058
79083
79611
79663
79887
8000
80031
8029
80319
8074
80762
8082
80832
81
81037
81494
81848
8193
8287
83636
8395
84075
8416
84733
84790
84902
84925
8504
8542
8626
8653
8661
8671
8673
8741
8897
898
9027
90859
9153
9380
9409
94274
949
9526
9651
9658
988
