# Supplementary material for: C3: connect separate connected components to form a succinct disease module
Source: BMC Bioinformatics. 2020 Oct 2;21:433. doi: 10.1186/s12859-020-03769-y (PMC7531168; doi:10.1186/s12859-020-03769-y)
Supplement: Supplementary file 1 — Additional file 1: Supplementary data and results. [file 12859_2020_3769_MOESM1_ESM.zip › supplementary files/Disease genes from OMIM and GWAS/299 diseases/malformations_of_cortical_development.txt]

5048
5649
3679
5728
79147
9289
79840
347733
7249
7248
2018
1292
1293
170302
10564
7846
9215
1291
1641
2316
2218
57190
54820
