# Supplementary material for: C3: connect separate connected components to form a succinct disease module
Source: BMC Bioinformatics. 2020 Oct 2;21:433. doi: 10.1186/s12859-020-03769-y (PMC7531168; doi:10.1186/s12859-020-03769-y)
Supplement: Supplementary file 1 — Additional file 1: Supplementary data and results. [file 12859_2020_3769_MOESM1_ESM.zip › supplementary files/Disease genes from OMIM and GWAS/299 diseases/mental_retardation,x-linked.txt]

6855
3920
215
9459
9203
3373
5048
5631
27286
6535
2245
641339
51422
10479
4204
3476
1641
24140
3028
10084
3251
7592
5456
51114
4983
546
8905
186
65109
7552
8573
170302
5160
5162
57477
10075
5063
2664
10159
23133
2182
6611
347344
8450
8242
2334
7846
84061
6448
23096
138050
2332
7319
6658
3423
158866
6567
11141
51
7102
3425
2892
57502
6197
26260
116442
2290
254065
9968
1741
54820
538
