# Supplementary material for: C3: connect separate connected components to form a succinct disease module
Source: BMC Bioinformatics. 2020 Oct 2;21:433. doi: 10.1186/s12859-020-03769-y (PMC7531168; doi:10.1186/s12859-020-03769-y)
Supplement: Supplementary file 1 — Additional file 1: Supplementary data and results. [file 12859_2020_3769_MOESM1_ESM.zip › supplementary files/Disease genes from OMIM and GWAS/299 diseases/metabolic_diseases.txt]

100130239
100131609
100147745
10019
10020
100270827
100270859
100270925
100270938
100270945
100270950
100270981
100271063
100271203
100271271
100271597
100271600
100287887
10111
10128
10133
10157
10165
10195
10221
10239
10253
1029
10296
10312
10363
10466
10477
10554
10555
10559
10562
10577
10644
10665
10666
1071
11132
11136
11200
11232
11234
112817
11321
114182
114904
115352
116028
116085
1161
116519
116935
116985
117289
1184
1200
1201
120227
1203
1230
1233
1234
1236
1244
128486
1340
135154
1352
1355
136259
1371
1373
138050
139363
139716
140803
140902
142680
145741
1471
148738
1493
1497
149998
1504
1509
150962
1512
1513
155061
157638
1584
1585
1586
1589
1591
1593
1594
1629
1636
1639
1643
164656
166336
167826
168850
169026
169792
1717
1729
1738
175
1758
178
1797
1798
1804
1806
1807
183
185
1852
189
19
203228
204
204010
2055
2065
2068
2071
2072
2073
2074
210
2108
2109
2110
2113
212
215
2158
2175
2176
2177
2178
2184
2187
2189
2203
221527
221895
2235
224
2243
2263
22807
22836
22837
22845
229
22918
22920
22979
23025
23064
23101
23242
23274
23308
23435
23479
2395
246778
249
2517
2521
253013
2538
2539
2542
2548
255738
256297
256471
257397
2581
2582
25839
2584
25865
2588
2591
2592
25949
25978
26119
26191
26258
2629
2632
2639
2646
26471
26503
2653
26580
2670
267015
267017
2671
26797
2683
27034
2717
2720
2731
27329
2745
275
2760
2778
2799
2829
283
283460
283598
284119
285362
287
2888
2895
2896
28976
291
29107
29121
2934
2956
29851
2990
29929
2997
29978
2998
30061
3073
3074
3077
3081
3087
3107
3109
3112
3117
3118
3119
3120
3122
3123
3127
3132
3141
3145
3172
3242
3251
3254
3257
3284
3291
3304
3305
335
3373
338
339799
339896
34
340024
340460
340598
3423
3425
344
346171
3479
348
3481
35
351
3516
352961
3558
3559
3586
3592
359758
359775
36
3630
3636
3643
3651
3667
3676
37
374291
3767
3784
378805
3815
383
387103
388011
388125
388552
389015
389203
391524
391719
3920
3931
3939
3949
3976
3981
3988
3990
399716
40
4000
400223
4008
4023
4026
4069
4072
410
411
412
4125
4126
4137
4247
4261
427
4276
4277
4281
4286
4292
430
4306
431704
435
4351
440138
440387
441726
442117
442257
443
4436
4439
445
4508
4512
4513
4514
4519
4535
4536
4537
4538
4539
4540
4541
4544
4547
4598
4650
4669
4683
472
4723
4728
4744
4758
4760
4853
4855
4864
4935
493753
493856
4948
4952
4976
5009
50484
5053
50617
5078
5091
5092
5095
5096
51
51021
51128
51151
51204
5122
51251
51422
5144
5160
5162
5167
5184
5189
5190
5191
5192
5193
5194
5195
5213
5224
5236
525
5251
5255
5256
5257
5261
5264
5289
53335
53347
5341
5346
5354
5373
538
53940
5395
540
5428
5429
54469
5447
54536
54602
54657
54658
54664
54665
5468
5476
54822
54875
54901
5491
5498
54982
5506
55065
55120
55215
55277
55315
55323
55328
55343
5538
55384
55423
55670
55876
56052
56169
5619
56244
5649
5660
56606
5663
56652
567
56832
56945
5696
56984
56999
57104
57118
57178
57192
57505
57514
57624
57679
5771
57817
57827
57829
5789
5796
5820
5824
5828
5830
5836
5837
5860
5871
5896
5897
59067
593
5937
594
5972
5993
5994
5996
6014
60468
6048
60685
6231
6261
6262
629
6311
6329
6337
6338
6340
6341
63826
6389
63892
63951
640
641
64135
64221
643550
64375
644020
64421
6446
6448
645345
647215
6480
65125
6514
6517
6519
6521
6524
65266
6559
6569
6605
6609
6647
6753
6770
677828
6821
6833
6834
686
6890
6891
6898
6901
6927
6928
6934
7036
7048
7054
7074
7092
7103
7117
7128
7148
7157
717
7227
723961
7276
729288
729611
7297
729816
7299
7306
7369
7389
7390
7391
7415
7421
7466
7486
7507
7508
7536
7547
760
779
7841
79053
79068
79087
79158
7916
7917
7919
79258
79571
79635
79660
79667
79728
79783
79796
79803
79840
79970
80018
80059
80069
80207
80331
80736
80737
8074
83795
84062
84162
84226
84233
84320
84342
84343
8443
84450
84572
846
8462
847
84811
84823
84871
84991
8504
85365
8540
8546
85476
8549
8567
857
8622
8625
8638
864
8658
8671
8675
875
8807
8809
8813
8859
8872
8882
8935
89781
89822
9055
90768
9131
9173
9180
91869
91949
9217
9223
9365
9370
9374
9380
9382
9401
9409
94241
9445
9479
95
9526
9559
969
9709
9861
9896
9905
998
9997
