# Supplementary material for: C3: connect separate connected components to form a succinct disease module
Source: BMC Bioinformatics. 2020 Oct 2;21:433. doi: 10.1186/s12859-020-03769-y (PMC7531168; doi:10.1186/s12859-020-03769-y)
Supplement: Supplementary file 1 — Additional file 1: Supplementary data and results. [file 12859_2020_3769_MOESM1_ESM.zip › supplementary files/Disease genes from OMIM and GWAS/299 diseases/metabolism,inborn_errors.txt]

10020
10128
10157
10165
10195
10312
10466
10555
10559
10577
11136
11234
112817
114182
116085
116519
1184
1200
1201
120227
1203
1244
1340
1352
1355
1371
1373
138050
139363
142680
1471
148738
1497
149998
1509
1513
1584
1585
1586
1589
1593
1594
1629
1636
1717
1729
1738
175
1758
178
1798
1806
1807
183
185
189
19
2055
210
2108
2109
2110
212
215
2184
2203
2235
224
2243
2263
22845
229
249
2517
2538
2539
2542
2548
255738
256471
257397
2581
2582
25839
2584
2588
2592
26119
26258
2629
2632
2639
26503
2653
26580
2670
2683
27034
2717
2720
2731
27329
275
2760
2778
2799
284119
285362
2895
28976
2990
29929
2997
2998
30061
3073
3074
3077
3081
3141
3145
3242
3251
3257
3284
3291
335
3373
338
34
340024
3423
3425
344
348
35
359775
36
37
374291
3815
383
388552
3920
3931
3939
3949
3988
40
4000
4023
4069
410
411
412
4125
4126
4247
427
4281
4286
4306
435
4351
440138
443
445
4508
4512
4513
4514
4535
4537
4538
4540
4541
4547
4598
4669
4723
4728
4758
4864
4935
493753
4948
4952
5009
5053
50617
5091
5092
5095
5096
51
51128
51151
51204
51251
51422
5160
5162
5167
5184
5189
5190
5191
5192
5193
5194
5195
5213
5224
5236
525
5251
5255
5256
5257
5261
5264
5289
5354
5373
538
53940
540
5428
5447
54657
54658
5476
54875
5498
54982
55065
55343
5538
55670
56052
5649
5660
56606
57192
57817
5824
5828
5830
5836
5837
5860
5871
593
594
5972
6014
6329
6337
6338
6340
6341
6389
6446
6448
65125
6514
6519
6521
6524
65266
6559
6569
6609
6770
6834
686
6898
6901
7036
7092
7117
7276
7299
7306
7369
7389
7390
7391
7421
7536
7547
760
779
7841
79053
79087
79158
79667
79783
79796
79803
80331
8074
84062
84342
84343
8443
84572
847
84871
8504
85365
8540
8546
857
8671
8675
875
8813
89781
9180
91869
91949
9380
9382
9409
95
9526
9997
