# Supplementary material for: C3: connect separate connected components to form a succinct disease module
Source: BMC Bioinformatics. 2020 Oct 2;21:433. doi: 10.1186/s12859-020-03769-y (PMC7531168; doi:10.1186/s12859-020-03769-y)
Supplement: Supplementary file 1 — Additional file 1: Supplementary data and results. [file 12859_2020_3769_MOESM1_ESM.zip › supplementary files/Disease genes from OMIM and GWAS/299 diseases/mitochondrial_diseases.txt]

56652
2639
6834
50484
5162
64221
10128
4723
34
6389
9997
6341
493753
4519
4538
4728
6261
80207
4535
4536
4537
4514
1585
1340
1373
2108
2110
5091
84233
5160
51021
9131
79783
1352
1355
374291
51204
4541
4540
11232
4508
4539
55065
5428
56945
85476
37
36
35
27034
2671
4512
2109
2395
57505
4513
28976
4976
291
