# Supplementary material for: C3: connect separate connected components to form a succinct disease module
Source: BMC Bioinformatics. 2020 Oct 2;21:433. doi: 10.1186/s12859-020-03769-y (PMC7531168; doi:10.1186/s12859-020-03769-y)
Supplement: Supplementary file 1 — Additional file 1: Supplementary data and results. [file 12859_2020_3769_MOESM1_ESM.zip › supplementary files/Disease genes from OMIM and GWAS/299 diseases/motor_neuron_disease.txt]

10133
113278
155061
1639
1804
203228
22920
23025
23064
23435
2521
2617
26580
2733
283
29978
3508
367
4744
538
54822
55277
56832
57449
57679
59341
6311
6606
6607
6647
7074
7415
7443
79970
9217
9896
998
