# Supplementary material for: C3: connect separate connected components to form a succinct disease module
Source: BMC Bioinformatics. 2020 Oct 2;21:433. doi: 10.1186/s12859-020-03769-y (PMC7531168; doi:10.1186/s12859-020-03769-y)
Supplement: Supplementary file 1 — Additional file 1: Supplementary data and results. [file 12859_2020_3769_MOESM1_ESM.zip › supplementary files/Disease genes from OMIM and GWAS/299 diseases/mouth_diseases.txt]

50945
1075
6654
4487
23314
360203
147381
56169
80862
285834
9241
116935
729816
27042
6148
10255
4340
5820
4280
3595
340198
353007
3106
3107
100130889
342808
29113
267016
253018
3664
352961
57698
4276
3586
285829
387122
170679
3135
5460
267015
353010
353011
8870
780
149233
11023
170680
339210
10866
54535
