# Supplementary material for: C3: connect separate connected components to form a succinct disease module
Source: BMC Bioinformatics. 2020 Oct 2;21:433. doi: 10.1186/s12859-020-03769-y (PMC7531168; doi:10.1186/s12859-020-03769-y)
Supplement: Supplementary file 1 — Additional file 1: Supplementary data and results. [file 12859_2020_3769_MOESM1_ESM.zip › supplementary files/Disease genes from OMIM and GWAS/299 diseases/movement_disorders.txt]

100128646
100129583
1006
10228
112476
11315
114134
114798
120892
130013
147081
162540
1814
1861
1981
23230
23400
23636
23666
253782
254428
25793
2580
26058
2629
27074
27429
285513
29119
3064
3122
339263
3662
3778
400403
401884
4137
4204
4336
442524
450234
454
4724
4905
5071
540
55145
55737
56922
57111
57194
6239
644150
65018
6622
7054
7080
7132
7337
7345
7473
80025
81615
83943
8398
84286
84660
84894
8934
926
92949
9451
952
9627
9811
